# Supplementary material for: Ecogenomics of Groundwater Phages Suggests Niche Differentiation Linked to Specific Environmental Tolerance
Source: mSystems. 2021 Jun 29;6(3):e00537-21. doi: 10.1128/mSystems.00537-21 (PMC8269241; doi:10.1128/mSystems.00537-21)
Supplement: TABLE S3 [file msystems.00537-21-st003.xlsx]

## Sheet:  All VCs groundwater virus
	Number	VC	Size	Internal Weight	External Weight	Quality	P-value	Cohesiveness	Min Dist	Max Dist	Total Dist	Below Thres	Confidence	Avg Dist	Genera	Families	Orders	Members
1	4	VC_103_0	4	132.549	521.386	0.202695	4.96322e-05	0	3.16228	8.18535	6	6	1	6.33542	1	2	2	Aeromonas~phage~vB_AsaM-56	Edwardsiella~phage~GF-2	VIRSorter_fw104_nc_contig-100_450	VIRSorter_fw106_nc_contig-100_1280
2	46	VC_138_0	10	830.424	999.621	0.453773	9.72474e-07	0	2.82843	9.27362	45	44	0.977778	5.87627	2	2	2	Bordetella~virus~BPP1	Pseudomonas~phage~AF	Pseudomonas~phage~vB_PaeP_Tr60_Ab31	VIRSorter_GW460_nc_scaffold_722	VIRSorter_fw104_nc_contig-100_123	VIRSorter_fw104_nc_contig-100_143	VIRSorter_fw104_nc_contig-100_155	VIRSorter_fw104_nc_contig-100_321	VIRSorter_fw106_nc_contig-100_437	Xanthomonas~citri~phage~CP2
3	52	VC_141_0	2	300	1745.43	0.146668	0.0496417	0	3.60555	3.60555	1	1	1	3.60555	1	1	1	VIRSorter_gw456_c_scaffold_117-circular	VIRSorter_gw456_c_scaffold_77-circular
4	63	VC_147_0	14	953.664	177.072	0.843401	1.31162e-20	0	0	2.23607	91	91	1	1.36569	3	2	1	Bdellovibrio~phage~phiMH2K	Chlamydia~phage~2	Chlamydia~phage~4	Chlamydia~virus~CPAR39	Gokushovirinae~Bog1183_53	Gokushovirinae~Bog5712_52	Gokushovirinae~Bog8989_22	Gokushovirinae~Fen672_31	Gokushovirinae~Fen7875_21	Guinea~pig~Chlamydia~phage	Marine~gokushovirus	VIRSorter_gw460_c_scaffold_7390_cov=15-circular	VIRSorter_gw460_c_scaffold_8056_cov=910-circular	VIRSorter_gw460_c_scaffold_8490_cov=10-circular
5	64	VC_148_0	3	115.724	837.615	0.121388	0.00206068	1.59688e-293	5.09902	6.7082	3	3	1	5.8506	1	2	2	Burkholderia~phage~BcepB1A	Shewanella~sp.~phage~1/41	VIRSorter_fw104_nc_contig-100_259
6	106	VC_185_0	2	4.63188	50.95	0.0833344	0.252018	1.93596e-30	7	7	1	1	1	7	2	2	2	Pseudomonas~virus~F116	VIRSorter_fw104_nc_contig-100_2603
7	109	VC_188_0	3	26.1905	30.0258	0.465888	0.00453998	1.86658e-114	1.73205	4.12311	3	3	1	3.28505	1	1	1	VIRSorter_fw104_nc_contig-100_1195	VIRSorter_fw104_nc_contig-100_3016	VIRSorter_fw104_nc_contig-100_388
8	114	VC_194_0	2	183.798	12.7327	0.935213	0.270146	0	5.91608	5.91608	1	1	1	5.91608	1	1	1	VIRSorter_GW456_nc_scaffold_399	VIRSorter_GW460_nc_scaffold_358
9	119	VC_199_0	2	103.095	111.688	0.479997	0.0602639	2.29042e-227	8.48528	8.48528	1	1	1	8.48528	1	1	1	VIRSorter_GW456_nc_scaffold_760	VIRSorter_GW460_nc_scaffold_10
10	170	VC_242_0	2	7.26087	31.3247	0.188176	0.166461	1.06887e-35	7.07107	7.07107	1	1	1	7.07107	1	1	1	VIRSorter_GW460_nc_scaffold_501	VIRSorter_GW460_nc_scaffold_718
11	171	VC_243_0	2	96.3009	81.7237	0.540942	0.0818672	8.88776e-214	5.56776	5.56776	1	1	1	5.56776	1	1	1	VIRSorter_GW456_nc_scaffold_422	VIRSorter_GW460_nc_scaffold_189
12	172	VC_244_0	4	307.006	158.28	0.659822	0.00043417	0	1.41421	3.16228	6	6	1	2.34951	1	1	1	VIRSorter_GW456_nc_scaffold_2468	VIRSorter_GW456_nc_scaffold_2525	VIRSorter_GW460_nc_scaffold_1611	VIRSorter_GW460_nc_scaffold_3266
13	175	VC_247_0	2	7.87143	9.6061	0.450374	0.144422	6.42375e-37	5.83095	5.83095	1	1	1	5.83095	1	2	2	Sinorhizobium~phage~phiLM21	VIRSorter_fw106_nc_contig-100_1653
14	176	VC_248_0	2	33.9093	16.548	0.672039	0.120783	5.3966e-89	4.58258	4.58258	1	1	1	4.58258	1	1	1	VIRSorter_GW456_nc_scaffold_1359	VIRSorter_GW456_nc_scaffold_889
15	177	VC_249_0	2	3.06574	18.8933	0.139612	0.191367	2.62527e-27	4.58258	4.58258	1	1	1	4.58258	1	2	2	Pelagibacter~phage~HTVC010P	VIRSorter_fw104_nc_contig-100_5122
16	195	VC_263_0	2	300	23.1822	0.928269	0.144422	0	6.7082	6.7082	1	1	1	6.7082	1	1	1	VIRSorter_GW456_nc_scaffold_12	VIRSorter_GW460_nc_scaffold_15
17	210	VC_278_0	2	1.86261	3.62837	0.339212	0.5	6.69019e-25	2.23607	2.23607	1	1	1	2.23607	1	2	1	Ralstonia~phage~1~NP-2014	VIRSorter_GW460_nc_scaffold_3616
18	220	VC_280_0	2	117.376	5.75592	0.953254	0.270146	6.3024e-256	5.2915	5.2915	1	1	1	5.2915	1	1	1	VIRSorter_GW456_nc_scaffold_770	VIRSorter_GW460_nc_scaffold_351
19	221	VC_281_0	2	32.24	10.8232	0.748667	0.270146	1.17658e-85	1.41421	1.41421	1	1	1	1.41421	1	1	1	VIRSorter_GW456_nc_scaffold_3517	VIRSorter_GW460_nc_scaffold_4612
20	222	VC_282_0	2	116.698	8.87401	0.929331	0.144422	1.42601e-254	5.38516	5.38516	1	1	1	5.38516	1	1	1	VIRSorter_GW456_nc_scaffold_640	VIRSorter_GW460_nc_scaffold_329
21	223	VC_283_0	2	9.54762	6.9024	0.580402	0.185547	2.85377e-40	7.34847	7.34847	1	1	1	7.34847	1	1	1	VIRSorter_GW460_nc_scaffold_28	VIRSorter_gw460_c_scaffold_3845_cov=8-circular
22	224	VC_284_0	2	283.609	6.02373	0.979202	0.185547	0	2.44949	2.44949	1	1	1	2.44949	1	1	1	VIRSorter_GW456_nc_scaffold_924	VIRSorter_GW460_nc_scaffold_495
23	233	VC_292_0	2	298.351	4.70803	0.984465	0.23975	0	0	0	1	1	1	0	1	1	1	VIRSorter_gw456_c_scaffold_130-circular	VIRSorter_gw460_c_scaffold_49_cov=88-circular
24	236	VC_295_0	2	38.8121	1.65418	0.959122	0.5	8.44163e-99	5.09902	5.09902	1	1	1	5.09902	1	1	1	VIRSorter_GW456_nc_scaffold_1505	VIRSorter_GW460_nc_scaffold_450
25	254	VC_302_0	2	5.11543	3.20276	0.61497	0.5	2.08829e-31	3.74166	3.74166	1	1	1	3.74166	1	1	1	VIRSorter_GW456_nc_scaffold_1718	VIRSorter_GW456_nc_scaffold_6678
26	255	VC_303_0	2	36.8015	10.8232	0.77274	0.270146	8.86612e-95	2	2	1	1	1	2	1	1	1	VIRSorter_GW456_nc_scaffold_3312	VIRSorter_GW460_nc_scaffold_2423
27	256	VC_304_0	2	17.3784	1.16709	0.937069	0.5	6.22201e-56	3.87298	3.87298	1	1	1	3.87298	1	1	1	VIRSorter_GW456_nc_scaffold_3372	VIRSorter_GW456_nc_scaffold_811
28	257	VC_305_0	3	6.45615	0	1	0	5.49118e-75	2	3.4641	3	3	1	2.97607	1	1	1	VIRSorter_GW456_nc_scaffold_859	VIRSorter_GW460_nc_scaffold_1970	VIRSorter_GW460_nc_scaffold_5832
29	258	VC_306_0	2	10.6993	5.92805	0.643477	0.5	1.41894e-42	2	2	1	1	1	2	1	1	1	VIRSorter_gw460_c_scaffold_4703_cov=32-circular	VIRSorter_gw460_c_scaffold_5098_cov=32-circular
30	259	VC_307_0	2	2.47036	1.86261	0.570131	0.5	4.07325e-26	4.79583	4.79583	1	1	1	4.79583	1	1	1	VIRSorter_fw106_nc_contig-100_472	VIRSorter_fw106_nc_contig-100_5
31	281	VC_320_0	2	1.84788	0	1	0	7.1598e-25	6.48074	6.48074	1	1	1	6.48074	1	2	2	Rhodothermus~phage~RM378	VIRSorter_fw104_nc_contig-100_1
32	286	VC_325_0	2	2.12175	0	1	0	2.0284e-25	3.31662	3.31662	1	1	1	3.31662	1	1	1	VIRSorter_GW456_nc_scaffold_10448	VIRSorter_fw106_nc_contig-100_1245
33	287	VC_326_0	2	12.8032	0	1	0	8.79465e-47	3.16228	3.16228	1	1	1	3.16228	1	1	1	VIRSorter_GW456_nc_scaffold_1341	VIRSorter_GW456_nc_scaffold_4380
34	288	VC_327_0	2	77.0384	0	1	0	2.97794e-175	0	0	1	1	1	0	1	1	1	VIRSorter_GW456_nc_scaffold_1780	VIRSorter_GW460_nc_scaffold_1306
35	289	VC_328_0	2	138.47	0	1	0	4.08224e-298	0	0	1	1	1	0	1	1	1	VIRSorter_GW456_nc_scaffold_3586	VIRSorter_GW460_nc_scaffold_1285
36	290	VC_329_0	2	151.183	0	1	0	1.5e-323	0	0	1	1	1	0	1	1	1	VIRSorter_GW456_nc_scaffold_515	VIRSorter_GW460_nc_scaffold_504
37	292	VC_330_0	2	25.5983	0	1	0	2.25982e-72	2.64575	2.64575	1	1	1	2.64575	1	1	1	VIRSorter_GW456_nc_scaffold_5634	VIRSorter_GW460_nc_scaffold_3902
38	293	VC_331_0	2	163.195	0	1	0	0	1	1	1	1	1	1	1	1	1	VIRSorter_GW456_nc_scaffold_603	VIRSorter_GW460_nc_scaffold_363
39	294	VC_332_0	2	1.36029	0	1	0	6.76193e-24	5.47723	5.47723	1	1	1	5.47723	1	1	1	VIRSorter_GW460_nc_scaffold_266	VIRSorter_GW460_nc_scaffold_3569
40	295	VC_333_0	2	2.61164	0	1	0	2.1251e-26	2	2	1	1	1	2	1	1	1	VIRSorter_GW460_nc_scaffold_3628	VIRSorter_gw460_c_scaffold_5271_cov=17-circular
41	296	VC_334_0	2	3.9262	0	1	0	4.99182e-29	6.55744	6.55744	1	1	1	6.55744	1	1	1	VIRSorter_fw106_nc_contig-100_330	VIRSorter_gw460_c_scaffold_335_cov=138-circular

## Sheet: Novel groundwater VCs
	Number	VC	Size	Internal Weight	External Weight	Quality	P-value	Cohesiveness	Min Dist	Max Dist	Total Dist	Below Thres	Confidence	Avg Dist	Genera	Families	Orders	Members
1	170	VC_242_0	2	7.26087	31.3247	0.188176	0.166461	1.06887e-35	7.07107	7.07107	1	1	1	7.07107	1	1	1	VIRSorter_GW460_nc_scaffold_501	VIRSorter_GW460_nc_scaffold_718
2	295	VC_333_0	2	2.61164	0	1	0	2.1251e-26	2	2	1	1	1	2	1	1	1	VIRSorter_GW460_nc_scaffold_3628	VIRSorter_gw460_c_scaffold_5271_cov=17-circular
3	223	VC_283_0	2	9.54762	6.9024	0.580402	0.185547	2.85377e-40	7.34847	7.34847	1	1	1	7.34847	1	1	1	VIRSorter_GW460_nc_scaffold_28	VIRSorter_gw460_c_scaffold_3845_cov=8-circular
4	294	VC_332_0	2	1.36029	0	1	0	6.76193e-24	5.47723	5.47723	1	1	1	5.47723	1	1	1	VIRSorter_GW460_nc_scaffold_266	VIRSorter_GW460_nc_scaffold_3569
5	258	VC_306_0	2	10.6993	5.92805	0.643477	0.5	1.41894e-42	2	2	1	1	1	2	1	1	1	VIRSorter_gw460_c_scaffold_4703_cov=32-circular	VIRSorter_gw460_c_scaffold_5098_cov=32-circular
6	224	VC_284_0	2	283.609	6.02373	0.979202	0.185547	0	2.44949	2.44949	1	1	1	2.44949	1	1	1	VIRSorter_GW456_nc_scaffold_924	VIRSorter_GW460_nc_scaffold_495
7	257	VC_305_0	3	6.45615	0	1	0	5.49118e-75	2	3.4641	3	3	1	2.97607	1	1	1	VIRSorter_GW456_nc_scaffold_859	VIRSorter_GW460_nc_scaffold_1970	VIRSorter_GW460_nc_scaffold_5832
8	220	VC_280_0	2	117.376	5.75592	0.953254	0.270146	6.3024e-256	5.2915	5.2915	1	1	1	5.2915	1	1	1	VIRSorter_GW456_nc_scaffold_770	VIRSorter_GW460_nc_scaffold_351
9	119	VC_199_0	2	103.095	111.688	0.479997	0.0602639	2.29042e-227	8.48528	8.48528	1	1	1	8.48528	1	1	1	VIRSorter_GW456_nc_scaffold_760	VIRSorter_GW460_nc_scaffold_10
10	222	VC_282_0	2	116.698	8.87401	0.929331	0.144422	1.42601e-254	5.38516	5.38516	1	1	1	5.38516	1	1	1	VIRSorter_GW456_nc_scaffold_640	VIRSorter_GW460_nc_scaffold_329
11	293	VC_331_0	2	163.195	0	1	0	0	1	1	1	1	1	1	1	1	1	VIRSorter_GW456_nc_scaffold_603	VIRSorter_GW460_nc_scaffold_363
12	292	VC_330_0	2	25.5983	0	1	0	2.25982e-72	2.64575	2.64575	1	1	1	2.64575	1	1	1	VIRSorter_GW456_nc_scaffold_5634	VIRSorter_GW460_nc_scaffold_3902
13	290	VC_329_0	2	151.183	0	1	0	1.5e-323	0	0	1	1	1	0	1	1	1	VIRSorter_GW456_nc_scaffold_515	VIRSorter_GW460_nc_scaffold_504
14	171	VC_243_0	2	96.3009	81.7237	0.540942	0.0818672	8.88776e-214	5.56776	5.56776	1	1	1	5.56776	1	1	1	VIRSorter_GW456_nc_scaffold_422	VIRSorter_GW460_nc_scaffold_189
15	114	VC_194_0	2	183.798	12.7327	0.935213	0.270146	0	5.91608	5.91608	1	1	1	5.91608	1	1	1	VIRSorter_GW456_nc_scaffold_399	VIRSorter_GW460_nc_scaffold_358
16	289	VC_328_0	2	138.47	0	1	0	4.08224e-298	0	0	1	1	1	0	1	1	1	VIRSorter_GW456_nc_scaffold_3586	VIRSorter_GW460_nc_scaffold_1285
17	221	VC_281_0	2	32.24	10.8232	0.748667	0.270146	1.17658e-85	1.41421	1.41421	1	1	1	1.41421	1	1	1	VIRSorter_GW456_nc_scaffold_3517	VIRSorter_GW460_nc_scaffold_4612
18	256	VC_304_0	2	17.3784	1.16709	0.937069	0.5	6.22201e-56	3.87298	3.87298	1	1	1	3.87298	1	1	1	VIRSorter_GW456_nc_scaffold_3372	VIRSorter_GW456_nc_scaffold_811
19	255	VC_303_0	2	36.8015	10.8232	0.77274	0.270146	8.86612e-95	2	2	1	1	1	2	1	1	1	VIRSorter_GW456_nc_scaffold_3312	VIRSorter_GW460_nc_scaffold_2423
20	172	VC_244_0	4	307.006	158.28	0.659822	0.00043417	0	1.41421	3.16228	6	6	1	2.34951	1	1	1	VIRSorter_GW456_nc_scaffold_2468	VIRSorter_GW456_nc_scaffold_2525	VIRSorter_GW460_nc_scaffold_1611	VIRSorter_GW460_nc_scaffold_3266
21	288	VC_327_0	2	77.0384	0	1	0	2.97794e-175	0	0	1	1	1	0	1	1	1	VIRSorter_GW456_nc_scaffold_1780	VIRSorter_GW460_nc_scaffold_1306
22	254	VC_302_0	2	5.11543	3.20276	0.61497	0.5	2.08829e-31	3.74166	3.74166	1	1	1	3.74166	1	1	1	VIRSorter_GW456_nc_scaffold_1718	VIRSorter_GW456_nc_scaffold_6678
23	236	VC_295_0	2	38.8121	1.65418	0.959122	0.5	8.44163e-99	5.09902	5.09902	1	1	1	5.09902	1	1	1	VIRSorter_GW456_nc_scaffold_1505	VIRSorter_GW460_nc_scaffold_450
24	176	VC_248_0	2	33.9093	16.548	0.672039	0.120783	5.3966e-89	4.58258	4.58258	1	1	1	4.58258	1	1	1	VIRSorter_GW456_nc_scaffold_1359	VIRSorter_GW456_nc_scaffold_889
25	287	VC_326_0	2	12.8032	0	1	0	8.79465e-47	3.16228	3.16228	1	1	1	3.16228	1	1	1	VIRSorter_GW456_nc_scaffold_1341	VIRSorter_GW456_nc_scaffold_4380
26	195	VC_263_0	2	300	23.1822	0.928269	0.144422	0	6.7082	6.7082	1	1	1	6.7082	1	1	1	VIRSorter_GW456_nc_scaffold_12	VIRSorter_GW460_nc_scaffold_15
27	286	VC_325_0	2	2.12175	0	1	0	2.0284e-25	3.31662	3.31662	1	1	1	3.31662	1	1	1	VIRSorter_GW456_nc_scaffold_10448	VIRSorter_fw106_nc_contig-100_1245
28	233	VC_292_0	2	298.351	4.70803	0.984465	0.23975	0	0	0	1	1	1	0	1	1	1	VIRSorter_gw456_c_scaffold_130-circular	VIRSorter_gw460_c_scaffold_49_cov=88-circular
29	52	VC_141_0	2	300	1745.43	0.146668	0.0496417	0	3.60555	3.60555	1	1	1	3.60555	1	1	1	VIRSorter_gw456_c_scaffold_117-circular	VIRSorter_gw456_c_scaffold_77-circular
30	259	VC_307_0	2	2.47036	1.86261	0.570131	0.5	4.07325e-26	4.79583	4.79583	1	1	1	4.79583	1	1	1	VIRSorter_fw106_nc_contig-100_472	VIRSorter_fw106_nc_contig-100_5
31	296	VC_334_0	2	3.9262	0	1	0	4.99182e-29	6.55744	6.55744	1	1	1	6.55744	1	1	1	VIRSorter_fw106_nc_contig-100_330	VIRSorter_gw460_c_scaffold_335_cov=138-circular
32	109	VC_188_0	3	26.1905	30.0258	0.465888	0.00453998	1.86658e-114	1.73205	4.12311	3	3	1	3.28505	1	1	1	VIRSorter_fw104_nc_contig-100_1195	VIRSorter_fw104_nc_contig-100_3016	VIRSorter_fw104_nc_contig-100_388

## Sheet: Mixed groundwater VCs
	Number	VC	Size	Internal Weight	External Weight	Quality	P-value	Cohesiveness	Min Dist	Max Dist	Total Dist	Below Thres	Confidence	Avg Dist	Genera	Families	Orders	Members
1	175	VC_247_0	2	7.87143	9.6061	0.450374	0.144422	6.42375e-37	5.83095	5.83095	1	1	1	5.83095	1	2	2	Sinorhizobium~phage~phiLM21	VIRSorter_fw106_nc_contig-100_1653
2	281	VC_320_0	2	1.84788	0	1	0	7.1598e-25	6.48074	6.48074	1	1	1	6.48074	1	2	2	Rhodothermus~phage~RM378	VIRSorter_fw104_nc_contig-100_1
3	210	VC_278_0	2	1.86261	3.62837	0.339212	0.5	6.69019e-25	2.23607	2.23607	1	1	1	2.23607	1	2	1	Ralstonia~phage~1~NP-2014	VIRSorter_GW460_nc_scaffold_3616
4	106	VC_185_0	2	4.63188	50.95	0.0833344	0.252018	1.93596e-30	7	7	1	1	1	7	2	2	2	Pseudomonas~virus~F116	VIRSorter_fw104_nc_contig-100_2603
5	177	VC_249_0	2	3.06574	18.8933	0.139612	0.191367	2.62527e-27	4.58258	4.58258	1	1	1	4.58258	1	2	2	Pelagibacter~phage~HTVC010P	VIRSorter_fw104_nc_contig-100_5122
6	64	VC_148_0	3	115.724	837.615	0.121388	0.00206068	1.59688e-293	5.09902	6.7082	3	3	1	5.8506	1	2	2	Burkholderia~phage~BcepB1A	Shewanella~sp.~phage~1/41	VIRSorter_fw104_nc_contig-100_259
7	46	VC_138_0	10	830.424	999.621	0.453773	9.72474e-07	0	2.82843	9.27362	45	44	0.977778	5.87627	2	2	2	Bordetella~virus~BPP1	Pseudomonas~phage~AF	Pseudomonas~phage~vB_PaeP_Tr60_Ab31	VIRSorter_GW460_nc_scaffold_722	VIRSorter_fw104_nc_contig-100_123	VIRSorter_fw104_nc_contig-100_143	VIRSorter_fw104_nc_contig-100_155	VIRSorter_fw104_nc_contig-100_321	VIRSorter_fw106_nc_contig-100_437	Xanthomonas~citri~phage~CP2
8	63	VC_147_0	14	953.664	177.072	0.843401	1.31162e-20	0	0	2.23607	91	91	1	1.36569	3	2	1	Bdellovibrio~phage~phiMH2K	Chlamydia~phage~2	Chlamydia~phage~4	Chlamydia~virus~CPAR39	Gokushovirinae~Bog1183_53	Gokushovirinae~Bog5712_52	Gokushovirinae~Bog8989_22	Gokushovirinae~Fen672_31	Gokushovirinae~Fen7875_21	Guinea~pig~Chlamydia~phage	Marine~gokushovirus	VIRSorter_gw460_c_scaffold_7390_cov=15-circular	VIRSorter_gw460_c_scaffold_8056_cov=910-circular	VIRSorter_gw460_c_scaffold_8490_cov=10-circular
9	4	VC_103_0	4	132.549	521.386	0.202695	4.96322e-05	0	3.16228	8.18535	6	6	1	6.33542	1	2	2	Aeromonas~phage~vB_AsaM-56	Edwardsiella~phage~GF-2	VIRSorter_fw104_nc_contig-100_450	VIRSorter_fw106_nc_contig-100_1280
