# Supplementary material for: Ecogenomics of Groundwater Phages Suggests Niche Differentiation Linked to Specific Environmental Tolerance
Source: mSystems. 2021 Jun 29;6(3):e00537-21. doi: 10.1128/mSystems.00537-21 (PMC8269241; doi:10.1128/mSystems.00537-21)
Supplement: TABLE S4 [file msystems.00537-21-st004.xlsx]

## Sheet: Overall ORFRC
	Method of host association				Virus sequence name	Classification
a		Tetranucleotide frequency	BLAST	BLAST99	GW460_nc_scaffold_84	Proteobacteria,Gammaproteobacteria,Pseudomonadales,Pseudomonadaceae,Pseudomonas
b		Tetranucleotide frequency	BLAST	BLAST99	GW460_nc_scaffold_718	Proteobacteria,Gammaproteobacteria,Pseudomonadales,Pseudomonadaceae,Pseudomonas
c		Tetranucleotide frequency	BLAST	BLAST99	GW460_nc_scaffold_501	Proteobacteria,Gammaproteobacteria,Pseudomonadales,Pseudomonadaceae,Pseudomonas
d		Tetranucleotide frequency	BLAST	BLAST99	GW460_nc_scaffold_381	Proteobacteria,Gammaproteobacteria,Pseudomonadales,Pseudomonadaceae,Pseudomonas
e		Tetranucleotide frequency			GW460_nc_scaffold_3457	Proteobacteria,Gammaproteobacteria,Pseudomonadales,Pseudomonadaceae,Pseudomonas
f		Tetranucleotide frequency			GW460_nc_scaffold_246	Proteobacteria,Gammaproteobacteria,Pseudomonadales,Pseudomonadaceae,Pseudomonas
g		Tetranucleotide frequency			GW460_nc_scaffold_2017	Proteobacteria,Alphaproteobacteria,Sphingomonadales,Sphingomonadaceae,Sphingomonas
h		Tetranucleotide frequency			GW460_nc_scaffold_1727	Proteobacteria,Betaproteobacteria
i		Tetranucleotide frequency	BLAST	BLAST99	GW460_nc_scaffold_1150	Proteobacteria,Gammaproteobacteria,Pseudomonadales,Pseudomonadaceae,Pseudomonas
j			BLAST	BLAST99	GW456_nc_scaffold_8627	Proteobacteria,Betaproteobacteria,Burkholderiales,Comamonadaceae,Acidovorax
k		Tetranucleotide frequency			GW456_nc_scaffold_792	Firmicutes,Bacilli,Bacillales,Paenibacillaceae,Paenibacillus
l		Tetranucleotide frequency	BLAST	BLAST99	GW456_nc_scaffold_4557	Proteobacteria,Betaproteobacteria,Burkholderiales,Comamonadaceae,Acidovorax
m	CRISPR				fw106_nc_contig-100_1326	Actinobacteria,Actinobacteria,Actinomycetales,Micrococcaceae,Arthrobacter
n		Tetranucleotide frequency			fw104_nc_contig-100_67	Proteobacteria,Gammaproteobacteria,Pseudomonadales,Pseudomonadaceae,Pseudomonas
o		Tetranucleotide frequency			fw104_nc_contig-100_450	Proteobacteria,Gammaproteobacteria,Pseudomonadales,Pseudomonadaceae,Pseudomonas
p		Tetranucleotide frequency			fw104_nc_contig-100_2812	Proteobacteria,Betaproteobacteria,Burkholderiales,Comamonadaceae
q	CRISPR				fw104_nc_contig-100_1898	Proteobacteria,Gammaproteobacteria,Xanthomonadales,Xanthomonadaceae,Rhodanobacter
r			BLAST	BLAST99	fw104_nc_contig-100_155	Proteobacteria,Betaproteobacteria,Burkholderiales,Alcaligenaceae,Castellaniella
s			BLAST	BLAST99	fw104_nc_contig-100_143	Proteobacteria,Betaproteobacteria,Burkholderiales,Alcaligenaceae,Castellaniella
s		Tetranucleotide frequency			fw104_nc_contig-100_143	Proteobacteria,Gammaproteobacteria,Pseudomonadales,Pseudomonadaceae,Pseudomonas
t		Tetranucleotide frequency			fw104_nc_contig-100_123	Proteobacteria,Betaproteobacteria,Burkholderiales,Oxalobacteraceae,Massilia
Numbers repeated because different classifications seen by different methods

## Sheet: CRISPR (OFRC)
Viral sequence	Bacterial strain	Bacterial strain length	start site	stop site	e-value	spacer sequence	subject sequence	spacer length
fw106_nc_contig-100_1326	FW306-2-2C-D06B	4533518	349799	349817	0.016	GCCCGCCGGTGACGACGAG	GCCCGCCGGTGACGACGAG	19
fw106_nc_contig-100_1326	FW306-2-2C-D06B	4533518	349841	349859	0.016	GCCCGCCGGTGACGACGAG	GCCCGCCGGTGACGACGAG	19
fw106_nc_contig-100_1326	FW306-2-2C-D06B	4533518	349883	349901	0.016	GCCCGCCGGTGACGACGAG	GCCCGCCGGTGACGACGAG	19
fw106_nc_contig-100_1326	FW306-2-2C-B10A	4541998	343797	343815	0.016	GCCCGCCGGTGACGACGAG	GCCCGCCGGTGACGACGAG	19
fw106_nc_contig-100_1326	FW306-2-2C-B10A	4541998	343839	343857	0.016	GCCCGCCGGTGACGACGAG	GCCCGCCGGTGACGACGAG	19
fw104_nc_contig-100_1898	D17-102128	3948562	1429503	1429538	7.01e-12	ATTCAGCGCCGGGTGCTTGCCCAGCTCGTACCGGTT	ATTCAGCGCCGGGTGCTTGCCCAGCTCGTACCGGTT	36

## Sheet: Tetranucleotide frequency(OFRC)
Viral Name	Bacterial strain	distance	RDP classification			Virus Name	distance	Classification
FW104_nc_contig-100_450	GW460-12-10-14-LB1	0.000923033	Proteobacteria,Gammaproteobacteria,Pseudomonadales,Pseudomonadaceae,Pseudomonas			GW460_nc_scaffold_84	0.000997203	Proteobacteria,Gammaproteobacteria,Pseudomonadales,Pseudomonadaceae,Pseudomonas
FW104_nc_contig-100_450	FW305-122	0.00095168	Proteobacteria,Gammaproteobacteria,Pseudomonadales,Pseudomonadaceae,Pseudomonas			GW460_nc_scaffold_718	0.000919449	Proteobacteria,Gammaproteobacteria,Pseudomonadales,Pseudomonadaceae,Pseudomonas
FW104_nc_contig-100_450	GW460-7	0.000923736	Proteobacteria,Gammaproteobacteria,Pseudomonadales,Pseudomonadaceae,Pseudomonas			GW460_nc_scaffold_501	0.000889507	Proteobacteria,Gammaproteobacteria,Pseudomonadales,Pseudomonadaceae,Pseudomonas
FW104_nc_contig-100_450	FW305-20	0.000953321	Proteobacteria,Gammaproteobacteria,Pseudomonadales,Pseudomonadaceae,Pseudomonas			GW460_nc_scaffold_381	0.000784035	Proteobacteria,Gammaproteobacteria,Pseudomonadales,Pseudomonadaceae,Pseudomonas
FW104_nc_contig-100_450	GW460-E13	0.000923481	Proteobacteria,Gammaproteobacteria,Pseudomonadales,Pseudomonadaceae,Pseudomonas			GW460_nc_scaffold_3457	0.000953896	Proteobacteria,Gammaproteobacteria,Pseudomonadales,Pseudomonadaceae,Pseudomonas
FW104_nc_contig-100_450	FW306-02-H06B	0.000976154	Proteobacteria,Gammaproteobacteria,Pseudomonadales,Pseudomonadaceae,Pseudomonas			GW460_nc_scaffold_246	0.000962295	Proteobacteria,Gammaproteobacteria,Pseudomonadales,Pseudomonadaceae,Pseudomonas
FW104_nc_contig-100_450	GW458-11-26-14-TSB3	0.000922757	Proteobacteria,Gammaproteobacteria,Pseudomonadales,Pseudomonadaceae,Pseudomonas			GW460_nc_scaffold_2017	0.000978233	Proteobacteria,Alphaproteobacteria,Sphingomonadales,Sphingomonadaceae,Sphingomonas
FW104_nc_contig-100_450	FW305-16	0.00095173	Proteobacteria,Gammaproteobacteria,Pseudomonadales,Pseudomonadaceae,Pseudomonas			GW460_nc_scaffold_1727	0.000946709	Proteobacteria,Betaproteobacteria
FW104_nc_contig-100_450	GW531-R1	0.000973332	Proteobacteria,Gammaproteobacteria,Pseudomonadales,Pseudomonadaceae,Pseudomonas			GW460_nc_scaffold_1150	0.000659272	Proteobacteria,Gammaproteobacteria,Pseudomonadales,Pseudomonadaceae,Pseudomonas
FW104_nc_contig-100_450	FW305-3-2-15-E-TSA2	0.000981236	Proteobacteria,Gammaproteobacteria,Pseudomonadales,Pseudomonadaceae,Pseudomonas			GW456_nc_scaffold_792	0.000904715	Firmicutes,Bacilli,Bacillales,Paenibacillaceae,Paenibacillus
FW104_nc_contig-100_450	DP16D-R1	0.000947812	Proteobacteria,Gammaproteobacteria,Pseudomonadales,Pseudomonadaceae,Pseudomonas			GW456_nc_scaffold_4557	0.000919843	Proteobacteria,Betaproteobacteria,Burkholderiales,Comamonadaceae,Acidovorax
FW104_nc_contig-100_450	D17-102141	0.000923408	Proteobacteria,Gammaproteobacteria,Pseudomonadales,Pseudomonadaceae,Pseudomonas			FW104_nc_contig-100_67	0.00096987	Proteobacteria,Gammaproteobacteria,Pseudomonadales,Pseudomonadaceae,Pseudomonas
FW104_nc_contig-100_450	GW704-F2	0.000933365	Proteobacteria,Gammaproteobacteria,Pseudomonadales,Pseudomonadaceae,Pseudomonas			FW104_nc_contig-100_450	0.000884483	Proteobacteria,Gammaproteobacteria,Pseudomonadales,Pseudomonadaceae,Pseudomonas
FW104_nc_contig-100_450	FW215-T2	0.000987248	Proteobacteria,Gammaproteobacteria,Pseudomonadales,Pseudomonadaceae,Pseudomonas			FW104_nc_contig-100_2812	0.000888747	Proteobacteria,Betaproteobacteria,Burkholderiales,Comamonadaceae
FW104_nc_contig-100_450	FW306-02-F02-AB	0.000976089	Proteobacteria,Gammaproteobacteria,Pseudomonadales,Pseudomonadaceae,Pseudomonas			FW104_nc_contig-100_143	0.000974897	Proteobacteria,Gammaproteobacteria,Pseudomonadales,Pseudomonadaceae,Pseudomonas
FW104_nc_contig-100_450	D17-102054	0.00092298	Proteobacteria,Gammaproteobacteria,Pseudomonadales,Pseudomonadaceae,Pseudomonas			FW104_nc_contig-100_123	0.000995418	Proteobacteria,Betaproteobacteria,Burkholderiales,Oxalobacteraceae,Massilia
FW104_nc_contig-100_450	FW305-121	0.000952017	Proteobacteria,Gammaproteobacteria,Pseudomonadales,Pseudomonadaceae,Pseudomonas
FW104_nc_contig-100_450	GW460-8	0.000922466	Proteobacteria,Gammaproteobacteria,Pseudomonadales,Pseudomonadaceae,Pseudomonas
FW104_nc_contig-100_450	FW305-33	0.000948315	Proteobacteria,Gammaproteobacteria,Pseudomonadales,Pseudomonadaceae,Pseudomonas
FW104_nc_contig-100_450	GW460-12-1-14-LB3	0.000923874	Proteobacteria,Gammaproteobacteria,Pseudomonadales,Pseudomonadaceae,Pseudomonas
FW104_nc_contig-100_450	FW305-60	0.000952904	Proteobacteria,Gammaproteobacteria,Pseudomonadales,Pseudomonadaceae,Pseudomonas
FW104_nc_contig-100_450	GW458-12-2-14-LB2	0.000923109	Proteobacteria,Gammaproteobacteria,Pseudomonadales,Pseudomonadaceae,Pseudomonas
FW104_nc_contig-100_450	GW456-E6	0.000923303	Proteobacteria,Gammaproteobacteria,Pseudomonadales,Pseudomonadaceae,Pseudomonas
FW104_nc_contig-100_450	D17-102067	0.00097821	Proteobacteria,Gammaproteobacteria,Pseudomonadales,Pseudomonadaceae,Pseudomonas
FW104_nc_contig-100_450	GW458-12-9-14-TSB2	0.000923545	Proteobacteria,Gammaproteobacteria,Pseudomonadales,Pseudomonadaceae,Pseudomonas
FW104_nc_contig-100_450	FW306-02-H05-BA	0.000976423	Proteobacteria,Gammaproteobacteria,Pseudomonadales,Pseudomonadaceae,Pseudomonas
FW104_nc_contig-100_450	FW305-67	0.000951085	Proteobacteria,Gammaproteobacteria,Pseudomonadales,Pseudomonadaceae,Pseudomonas
FW104_nc_contig-100_450	GW456-12-1-14-TSB1	0.000924661	Proteobacteria,Gammaproteobacteria,Pseudomonadales,Pseudomonadaceae,Pseudomonas
FW104_nc_contig-100_450	FW306-02-F04-BA	0.000975423	Proteobacteria,Gammaproteobacteria,Pseudomonadales,Pseudomonadaceae,Pseudomonas
FW104_nc_contig-100_450	FW305-3-2-15-A-R2A1	0.000924241	Proteobacteria,Gammaproteobacteria,Pseudomonadales,Pseudomonadaceae,Pseudomonas
FW104_nc_contig-100_450	FW305-70	0.000980697	Proteobacteria,Gammaproteobacteria,Pseudomonadales,Pseudomonadaceae,Pseudomonas
FW104_nc_contig-100_450	GW460-C8	0.000922157	Proteobacteria,Gammaproteobacteria,Pseudomonadales,Pseudomonadaceae,Pseudomonas
FW104_nc_contig-100_450	D17-102052	0.000919828	Proteobacteria,Gammaproteobacteria,Pseudomonadales,Pseudomonadaceae,Pseudomonas
FW104_nc_contig-100_450	GW460-11-11-14-LB11	0.000922986	Proteobacteria,Gammaproteobacteria,Pseudomonadales,Pseudomonadaceae,Pseudomonas
FW104_nc_contig-100_450	GW460-R15	0.000965641	Proteobacteria,Gammaproteobacteria,Pseudomonadales,Pseudomonadaceae,Pseudomonas
FW104_nc_contig-100_450	FW306-02-H06C	0.000973882	Proteobacteria,Gammaproteobacteria,Pseudomonadales,Pseudomonadaceae,Pseudomonas
FW104_nc_contig-100_450	FW305-47B	0.000947851	Proteobacteria,Gammaproteobacteria,Pseudomonadales,Pseudomonadaceae,Pseudomonas
FW104_nc_contig-100_450	D17-102051	0.000974273	Proteobacteria,Gammaproteobacteria,Pseudomonadales,Pseudomonadaceae,Pseudomonas
FW104_nc_contig-100_450	D17-102061	0.000915511	Proteobacteria,Gammaproteobacteria,Pseudomonadales,Pseudomonadaceae,Pseudomonas
FW104_nc_contig-100_450	GW704-F3	0.000933229	Proteobacteria,Gammaproteobacteria,Pseudomonadales,Pseudomonadaceae,Pseudomonas
FW104_nc_contig-100_450	FW305-7	0.000945715	Proteobacteria,Gammaproteobacteria,Pseudomonadales,Pseudomonadaceae,Pseudomonas
FW104_nc_contig-100_450	GW458-12-2-14-TSB1	0.000922808	Proteobacteria,Gammaproteobacteria,Pseudomonadales,Pseudomonadaceae,Pseudomonas
FW104_nc_contig-100_450	GW460-C3	0.000918023	Proteobacteria,Gammaproteobacteria,Pseudomonadales,Pseudomonadaceae,Pseudomonas
FW104_nc_contig-100_450	FW306-02-H05-AB	0.000975427	Proteobacteria,Gammaproteobacteria,Pseudomonadales,Pseudomonadaceae,Pseudomonas
FW104_nc_contig-100_450	FW305-3-2-15-E-TSA4	0.000980221	Proteobacteria,Gammaproteobacteria,Pseudomonadales,Pseudomonadaceae,Pseudomonas
FW104_nc_contig-100_450	GW458-11-26-14-LB3	0.000923439	Proteobacteria,Gammaproteobacteria,Pseudomonadales,Pseudomonadaceae,Pseudomonas
FW104_nc_contig-100_450	FW306-2-11AC	0.000974856	Proteobacteria,Gammaproteobacteria,Pseudomonadales,Pseudomonadaceae,Pseudomonas
FW104_nc_contig-100_450	FW306-02-F04-AA	0.000976149	Proteobacteria,Gammaproteobacteria,Pseudomonadales,Pseudomonadaceae,Pseudomonas
FW104_nc_contig-100_67	GW704-E2	0.00096987	Proteobacteria,Gammaproteobacteria,Pseudomonadales,Pseudomonadaceae,Pseudomonas
FW104_nc_contig-100_67	GW704-F5	0.0009693	Proteobacteria,Gammaproteobacteria,Pseudomonadales,Pseudomonadaceae,Pseudomonas
FW104_nc_contig-100_67	GW704-F2	0.000968066	Proteobacteria,Gammaproteobacteria,Pseudomonadales,Pseudomonadaceae,Pseudomonas
FW104_nc_contig-100_67	GW704-F3	0.000968358	Proteobacteria,Gammaproteobacteria,Pseudomonadales,Pseudomonadaceae,Pseudomonas
GW456_nc_scaffold_4557	GW456-12-10-14-LB1	0.00097349	Proteobacteria,Betaproteobacteria,Burkholderiales,Comamonadaceae,Acidovorax
GW456_nc_scaffold_4557	GW460-11-11-14-LB4	0.000919843	Proteobacteria,Betaproteobacteria,Burkholderiales,Comamonadaceae,Acidovorax
GW456_nc_scaffold_4557	GW460-12-1-14-LB2	0.000920072	Proteobacteria,Betaproteobacteria,Burkholderiales,Comamonadaceae,Acidovorax
GW456_nc_scaffold_4557	D17-102140	0.000977028	Proteobacteria,Betaproteobacteria,Burkholderiales,Comamonadaceae,Acidovorax
GW456_nc_scaffold_4557	D17-102056	0.000976089	Proteobacteria,Betaproteobacteria,Burkholderiales,Comamonadaceae,Acidovorax
GW456_nc_scaffold_4557	GW456-12-1-14-LB3	0.00097358	Proteobacteria,Betaproteobacteria,Burkholderiales,Comamonadaceae,Acidovorax
GW456_nc_scaffold_4557	GW101-20D03	0.000938634	Proteobacteria,Betaproteobacteria,Burkholderiales,Comamonadaceae,Acidovorax
GW456_nc_scaffold_4557	GW101-3F01	0.000922045	Proteobacteria,Betaproteobacteria,Burkholderiales,Comamonadaceae,Acidovorax
GW456_nc_scaffold_4557	GW456-11-11-14-TSB5	0.000976856	Proteobacteria,Betaproteobacteria,Burkholderiales,Comamonadaceae,Acidovorax
GW456_nc_scaffold_792	FW306-2-2C-A10BC	0.000904715	Firmicutes,Bacilli,Bacillales,Paenibacillaceae,Paenibacillus
GW460_nc_scaffold_1150	FW306-2-11AA	0.000660799	Proteobacteria,Gammaproteobacteria,Pseudomonadales,Pseudomonadaceae,Pseudomonas
GW460_nc_scaffold_1150	FW300-N1A5	0.000659727	Proteobacteria,Gammaproteobacteria,Pseudomonadales,Pseudomonadaceae,Pseudomonas
GW460_nc_scaffold_1150	FW305-53	0.000755682	Proteobacteria,Gammaproteobacteria,Pseudomonadales,Pseudomonadaceae,Pseudomonas
GW460_nc_scaffold_1150	FW306-02-F02-AA	0.000660209	Proteobacteria,Gammaproteobacteria,Pseudomonadales,Pseudomonadaceae,Pseudomonas
GW460_nc_scaffold_1150	FW215-R4	0.000936299	Proteobacteria,Gammaproteobacteria,Pseudomonadales,Pseudomonadaceae,Pseudomonas
GW460_nc_scaffold_1150	FW306-2-11AD	0.000661866	Proteobacteria,Gammaproteobacteria,Pseudomonadales,Pseudomonadaceae,Pseudomonas
GW460_nc_scaffold_1150	FW306-02-H05-AA	0.000660291	Proteobacteria,Gammaproteobacteria,Pseudomonadales,Pseudomonadaceae,Pseudomonas
GW460_nc_scaffold_1150	GW460-13	0.000749913	Proteobacteria,Gammaproteobacteria,Pseudomonadales,Pseudomonadaceae,Pseudomonas
GW460_nc_scaffold_1150	FW306-2-11BA	0.000660109	Proteobacteria,Gammaproteobacteria,Pseudomonadales,Pseudomonadaceae,Pseudomonas
GW460_nc_scaffold_1150	FW305-62	0.000755647	Proteobacteria,Gammaproteobacteria,Pseudomonadales,Pseudomonadaceae,Pseudomonas
GW460_nc_scaffold_1150	FW305-56	0.000754786	Proteobacteria,Gammaproteobacteria,Pseudomonadales,Pseudomonadaceae,Pseudomonas
GW460_nc_scaffold_1150	GW458-11-11-14-TSB1	0.000771751	Proteobacteria,Gammaproteobacteria,Pseudomonadales,Pseudomonadaceae,Pseudomonas
GW460_nc_scaffold_1150	GW458-12-9-14-LB1	0.000718464	Proteobacteria,Gammaproteobacteria,Pseudomonadales,Pseudomonadaceae,Pseudomonas
GW460_nc_scaffold_1150	FW306-02-F08-AA	0.000663877	Proteobacteria,Gammaproteobacteria,Pseudomonadales,Pseudomonadaceae,Pseudomonas
GW460_nc_scaffold_1150	D17-102158	0.000717589	Proteobacteria,Gammaproteobacteria,Pseudomonadales,Pseudomonadaceae,Pseudomonas
GW460_nc_scaffold_1150	GW456-11-11-14-TSB2	0.000697493	Proteobacteria,Gammaproteobacteria,Pseudomonadales,Pseudomonadaceae,Pseudomonas
GW460_nc_scaffold_1150	GW456-12-10-14-TSB6	0.000695045	Proteobacteria,Gammaproteobacteria,Pseudomonadales,Pseudomonadaceae,Pseudomonas
GW460_nc_scaffold_1150	GW460-12-1-14-TSB6	0.000718892	Proteobacteria,Gammaproteobacteria,Pseudomonadales,Pseudomonadaceae,Pseudomonas
GW460_nc_scaffold_1150	FW215-R3	0.000788116	Proteobacteria,Gammaproteobacteria,Pseudomonadales,Pseudomonadaceae,Pseudomonas
GW460_nc_scaffold_1150	FW306-2-11AB	0.000660447	Proteobacteria,Gammaproteobacteria,Pseudomonadales,Pseudomonadaceae,Pseudomonas
GW460_nc_scaffold_1150	GW460-12-10-14-LB1	0.000718074	Proteobacteria,Gammaproteobacteria,Pseudomonadales,Pseudomonadaceae,Pseudomonas
GW460_nc_scaffold_1150	FW305-122	0.000677321	Proteobacteria,Gammaproteobacteria,Pseudomonadales,Pseudomonadaceae,Pseudomonas
GW460_nc_scaffold_1150	GW460-7	0.000695054	Proteobacteria,Gammaproteobacteria,Pseudomonadales,Pseudomonadaceae,Pseudomonas
GW460_nc_scaffold_1150	FW305-20	0.000674952	Proteobacteria,Gammaproteobacteria,Pseudomonadales,Pseudomonadaceae,Pseudomonas
GW460_nc_scaffold_1150	GW460-E13	0.000695212	Proteobacteria,Gammaproteobacteria,Pseudomonadales,Pseudomonadaceae,Pseudomonas
GW460_nc_scaffold_1150	FW306-02-H06B	0.000660188	Proteobacteria,Gammaproteobacteria,Pseudomonadales,Pseudomonadaceae,Pseudomonas
GW460_nc_scaffold_1150	GW458-11-26-14-TSB3	0.000717406	Proteobacteria,Gammaproteobacteria,Pseudomonadales,Pseudomonadaceae,Pseudomonas
GW460_nc_scaffold_1150	FW305-16	0.000754113	Proteobacteria,Gammaproteobacteria,Pseudomonadales,Pseudomonadaceae,Pseudomonas
GW460_nc_scaffold_1150	FW305-3-2-15-E-TSA2	0.00093666	Proteobacteria,Gammaproteobacteria,Pseudomonadales,Pseudomonadaceae,Pseudomonas
GW460_nc_scaffold_1150	FW215-L1	0.00093643	Proteobacteria,Gammaproteobacteria,Pseudomonadales,Pseudomonadaceae,Pseudomonas
GW460_nc_scaffold_1150	DP16D-R1	0.00074344	Proteobacteria,Gammaproteobacteria,Pseudomonadales,Pseudomonadaceae,Pseudomonas
GW460_nc_scaffold_1150	FW215-E1	0.000936237	Proteobacteria,Gammaproteobacteria,Pseudomonadales,Pseudomonadaceae,Pseudomonas
GW460_nc_scaffold_1150	D17-102141	0.000694675	Proteobacteria,Gammaproteobacteria,Pseudomonadales,Pseudomonadaceae,Pseudomonas
GW460_nc_scaffold_1150	FW215-T2	0.000771304	Proteobacteria,Gammaproteobacteria,Pseudomonadales,Pseudomonadaceae,Pseudomonas
GW460_nc_scaffold_1150	FW306-02-F02-AB	0.000659471	Proteobacteria,Gammaproteobacteria,Pseudomonadales,Pseudomonadaceae,Pseudomonas
GW460_nc_scaffold_1150	D17-102054	0.000738443	Proteobacteria,Gammaproteobacteria,Pseudomonadales,Pseudomonadaceae,Pseudomonas
GW460_nc_scaffold_1150	FW305-121	0.000754682	Proteobacteria,Gammaproteobacteria,Pseudomonadales,Pseudomonadaceae,Pseudomonas
GW460_nc_scaffold_1150	GW460-8	0.00069643	Proteobacteria,Gammaproteobacteria,Pseudomonadales,Pseudomonadaceae,Pseudomonas
GW460_nc_scaffold_1150	FW305-33	0.000681133	Proteobacteria,Gammaproteobacteria,Pseudomonadales,Pseudomonadaceae,Pseudomonas
GW460_nc_scaffold_1150	GW460-12-1-14-LB3	0.00073868	Proteobacteria,Gammaproteobacteria,Pseudomonadales,Pseudomonadaceae,Pseudomonas
GW460_nc_scaffold_1150	FW305-60	0.000679386	Proteobacteria,Gammaproteobacteria,Pseudomonadales,Pseudomonadaceae,Pseudomonas
GW460_nc_scaffold_1150	FW215-R2	0.000936362	Proteobacteria,Gammaproteobacteria,Pseudomonadales,Pseudomonadaceae,Pseudomonas
GW460_nc_scaffold_1150	GW458-12-2-14-LB2	0.000718553	Proteobacteria,Gammaproteobacteria,Pseudomonadales,Pseudomonadaceae,Pseudomonas
GW460_nc_scaffold_1150	GW456-E6	0.000694251	Proteobacteria,Gammaproteobacteria,Pseudomonadales,Pseudomonadaceae,Pseudomonas
GW460_nc_scaffold_1150	D17-102067	0.000663931	Proteobacteria,Gammaproteobacteria,Pseudomonadales,Pseudomonadaceae,Pseudomonas
GW460_nc_scaffold_1150	GW458-12-9-14-TSB2	0.000718005	Proteobacteria,Gammaproteobacteria,Pseudomonadales,Pseudomonadaceae,Pseudomonas
GW460_nc_scaffold_1150	FW306-02-H05-BA	0.000659272	Proteobacteria,Gammaproteobacteria,Pseudomonadales,Pseudomonadaceae,Pseudomonas
GW460_nc_scaffold_1150	FW305-67	0.000755028	Proteobacteria,Gammaproteobacteria,Pseudomonadales,Pseudomonadaceae,Pseudomonas
GW460_nc_scaffold_1150	GW456-12-1-14-TSB1	0.000676906	Proteobacteria,Gammaproteobacteria,Pseudomonadales,Pseudomonadaceae,Pseudomonas
GW460_nc_scaffold_1150	FW306-02-F04-BA	0.000660404	Proteobacteria,Gammaproteobacteria,Pseudomonadales,Pseudomonadaceae,Pseudomonas
GW460_nc_scaffold_1150	FW305-3-2-15-A-R2A1	0.000676999	Proteobacteria,Gammaproteobacteria,Pseudomonadales,Pseudomonadaceae,Pseudomonas
GW460_nc_scaffold_1150	FW305-70	0.000925649	Proteobacteria,Gammaproteobacteria,Pseudomonadales,Pseudomonadaceae,Pseudomonas
GW460_nc_scaffold_1150	GW460-C8	0.000696795	Proteobacteria,Gammaproteobacteria,Pseudomonadales,Pseudomonadaceae,Pseudomonas
GW460_nc_scaffold_1150	D17-102052	0.00070108	Proteobacteria,Gammaproteobacteria,Pseudomonadales,Pseudomonadaceae,Pseudomonas
GW460_nc_scaffold_1150	GW460-11-11-14-LB11	0.000718448	Proteobacteria,Gammaproteobacteria,Pseudomonadales,Pseudomonadaceae,Pseudomonas
GW460_nc_scaffold_1150	GW460-R15	0.000671458	Proteobacteria,Gammaproteobacteria,Pseudomonadales,Pseudomonadaceae,Pseudomonas
GW460_nc_scaffold_1150	FW306-02-H06C	0.000660457	Proteobacteria,Gammaproteobacteria,Pseudomonadales,Pseudomonadaceae,Pseudomonas
GW460_nc_scaffold_1150	FW305-47B	0.000682297	Proteobacteria,Gammaproteobacteria,Pseudomonadales,Pseudomonadaceae,Pseudomonas
GW460_nc_scaffold_1150	D17-102051	0.000660403	Proteobacteria,Gammaproteobacteria,Pseudomonadales,Pseudomonadaceae,Pseudomonas
GW460_nc_scaffold_1150	D17-102061	0.000700715	Proteobacteria,Gammaproteobacteria,Pseudomonadales,Pseudomonadaceae,Pseudomonas
GW460_nc_scaffold_1150	FW305-7	0.000736235	Proteobacteria,Gammaproteobacteria,Pseudomonadales,Pseudomonadaceae,Pseudomonas
GW460_nc_scaffold_1150	GW458-12-2-14-TSB1	0.000717949	Proteobacteria,Gammaproteobacteria,Pseudomonadales,Pseudomonadaceae,Pseudomonas
GW460_nc_scaffold_1150	GW460-C3	0.000700046	Proteobacteria,Gammaproteobacteria,Pseudomonadales,Pseudomonadaceae,Pseudomonas
GW460_nc_scaffold_1150	FW306-02-H05-AB	0.000659374	Proteobacteria,Gammaproteobacteria,Pseudomonadales,Pseudomonadaceae,Pseudomonas
GW460_nc_scaffold_1150	FW305-3-2-15-E-TSA4	0.000937414	Proteobacteria,Gammaproteobacteria,Pseudomonadales,Pseudomonadaceae,Pseudomonas
GW460_nc_scaffold_1150	GW458-11-26-14-LB3	0.000717397	Proteobacteria,Gammaproteobacteria,Pseudomonadales,Pseudomonadaceae,Pseudomonas
GW460_nc_scaffold_1150	FW306-2-11AC	0.000659966	Proteobacteria,Gammaproteobacteria,Pseudomonadales,Pseudomonadaceae,Pseudomonas
GW460_nc_scaffold_1150	FW306-02-F04-AA	0.000660462	Proteobacteria,Gammaproteobacteria,Pseudomonadales,Pseudomonadaceae,Pseudomonas
GW460_nc_scaffold_1727	FW305-77	0.000976239	Proteobacteria,Betaproteobacteria,Burkholderiales,Burkholderiaceae,Cupriavidus
GW460_nc_scaffold_1727	MPBD4-3	0.000987578	Proteobacteria,Betaproteobacteria,Burkholderiales,Comamonadaceae,Variovorax
GW460_nc_scaffold_1727	FW507-F1	0.000946709	Proteobacteria,Betaproteobacteria,Neisseriales,Neisseriaceae,Pseudogulbenkiania
GW460_nc_scaffold_1727	GW460-LB6	0.000996475	Proteobacteria,Betaproteobacteria,Burkholderiales,Burkholderiaceae,Cupriavidus
GW460_nc_scaffold_1727	MPR-ANC1	0.000969351	Proteobacteria,Betaproteobacteria,Burkholderiales,Burkholderiaceae,Cupriavidus
GW460_nc_scaffold_2017	FW306-1B-F04DB	0.000978233	Proteobacteria,Alphaproteobacteria,Sphingomonadales,Sphingomonadaceae,Sphingomonas
GW460_nc_scaffold_246	GW456-12-1-14-TSB6	0.000978846	Proteobacteria,Gammaproteobacteria,Pseudomonadales,Pseudomonadaceae,Pseudomonas
GW460_nc_scaffold_246	FW215-R4	0.000985975	Proteobacteria,Gammaproteobacteria,Pseudomonadales,Pseudomonadaceae,Pseudomonas
GW460_nc_scaffold_246	FW305-28	0.000973408	Proteobacteria,Gammaproteobacteria,Pseudomonadales,Pseudomonadaceae,Pseudomonas
GW460_nc_scaffold_246	GW458-11-26-14-LB4	0.000968478	Proteobacteria,Gammaproteobacteria,Pseudomonadales,Pseudomonadaceae,Pseudomonas
GW460_nc_scaffold_246	FW215-L1	0.000985504	Proteobacteria,Gammaproteobacteria,Pseudomonadales,Pseudomonadaceae,Pseudomonas
GW460_nc_scaffold_246	FW215-E1	0.000986278	Proteobacteria,Gammaproteobacteria,Pseudomonadales,Pseudomonadaceae,Pseudomonas
GW460_nc_scaffold_246	FW215-R2	0.000984532	Proteobacteria,Gammaproteobacteria,Pseudomonadales,Pseudomonadaceae,Pseudomonas
GW460_nc_scaffold_246	FW305-70	0.000981493	Proteobacteria,Gammaproteobacteria,Pseudomonadales,Pseudomonadaceae,Pseudomonas
GW460_nc_scaffold_246	D17-102055	0.000962295	Proteobacteria,Gammaproteobacteria,Pseudomonadales,Pseudomonadaceae,Pseudomonas
GW460_nc_scaffold_3457	FW305-17	0.000962978	Proteobacteria,Gammaproteobacteria,Pseudomonadales,Pseudomonadaceae,Pseudomonas
GW460_nc_scaffold_3457	FW305-96	0.000953896	Proteobacteria,Gammaproteobacteria,Pseudomonadales,Pseudomonadaceae,Pseudomonas
GW460_nc_scaffold_3457	FW305-127	0.000962678	Proteobacteria,Gammaproteobacteria,Pseudomonadales,Pseudomonadaceae,Pseudomonas
GW460_nc_scaffold_3457	FW305-42	0.000962475	Proteobacteria,Gammaproteobacteria,Pseudomonadales,Pseudomonadaceae,Pseudomonas
GW460_nc_scaffold_3457	GW456-12-10-14-TSB4	0.000997949	Proteobacteria,Betaproteobacteria,Burkholderiales,Comamonadaceae,Hydrogenophaga
GW460_nc_scaffold_3457	FW305-50	0.000963245	Proteobacteria,Gammaproteobacteria,Pseudomonadales,Pseudomonadaceae,Pseudomonas
GW460_nc_scaffold_3457	FW305-113	0.000958662	Proteobacteria,Gammaproteobacteria,Pseudomonadales,Pseudomonadaceae,Pseudomonas
GW460_nc_scaffold_381	FW306-2-11AA	0.000786945	Proteobacteria,Gammaproteobacteria,Pseudomonadales,Pseudomonadaceae,Pseudomonas
GW460_nc_scaffold_381	FW300-N1A5	0.000785249	Proteobacteria,Gammaproteobacteria,Pseudomonadales,Pseudomonadaceae,Pseudomonas
GW460_nc_scaffold_381	FW305-53	0.000886392	Proteobacteria,Gammaproteobacteria,Pseudomonadales,Pseudomonadaceae,Pseudomonas
GW460_nc_scaffold_381	FW306-02-F02-AA	0.00078547	Proteobacteria,Gammaproteobacteria,Pseudomonadales,Pseudomonadaceae,Pseudomonas
GW460_nc_scaffold_381	FW306-2-11AD	0.000792723	Proteobacteria,Gammaproteobacteria,Pseudomonadales,Pseudomonadaceae,Pseudomonas
GW460_nc_scaffold_381	FW306-02-H05-AA	0.000785866	Proteobacteria,Gammaproteobacteria,Pseudomonadales,Pseudomonadaceae,Pseudomonas
GW460_nc_scaffold_381	GW460-13	0.000891292	Proteobacteria,Gammaproteobacteria,Pseudomonadales,Pseudomonadaceae,Pseudomonas
GW460_nc_scaffold_381	FW306-2-11BA	0.000787811	Proteobacteria,Gammaproteobacteria,Pseudomonadales,Pseudomonadaceae,Pseudomonas
GW460_nc_scaffold_381	FW305-62	0.000885348	Proteobacteria,Gammaproteobacteria,Pseudomonadales,Pseudomonadaceae,Pseudomonas
GW460_nc_scaffold_381	FW305-56	0.00088416	Proteobacteria,Gammaproteobacteria,Pseudomonadales,Pseudomonadaceae,Pseudomonas
GW460_nc_scaffold_381	GW458-11-11-14-TSB1	0.000874498	Proteobacteria,Gammaproteobacteria,Pseudomonadales,Pseudomonadaceae,Pseudomonas
GW460_nc_scaffold_381	GW458-12-9-14-LB1	0.000878239	Proteobacteria,Gammaproteobacteria,Pseudomonadales,Pseudomonadaceae,Pseudomonas
GW460_nc_scaffold_381	FW306-02-F08-AA	0.000791171	Proteobacteria,Gammaproteobacteria,Pseudomonadales,Pseudomonadaceae,Pseudomonas
GW460_nc_scaffold_381	D17-102158	0.000877715	Proteobacteria,Gammaproteobacteria,Pseudomonadales,Pseudomonadaceae,Pseudomonas
GW460_nc_scaffold_381	GW456-11-11-14-TSB2	0.000848849	Proteobacteria,Gammaproteobacteria,Pseudomonadales,Pseudomonadaceae,Pseudomonas
GW460_nc_scaffold_381	GW456-12-10-14-TSB6	0.000846425	Proteobacteria,Gammaproteobacteria,Pseudomonadales,Pseudomonadaceae,Pseudomonas
GW460_nc_scaffold_381	GW460-12-1-14-TSB6	0.000879203	Proteobacteria,Gammaproteobacteria,Pseudomonadales,Pseudomonadaceae,Pseudomonas
GW460_nc_scaffold_381	FW215-R3	0.000899734	Proteobacteria,Gammaproteobacteria,Pseudomonadales,Pseudomonadaceae,Pseudomonas
GW460_nc_scaffold_381	FW306-2-11AB	0.000785912	Proteobacteria,Gammaproteobacteria,Pseudomonadales,Pseudomonadaceae,Pseudomonas
GW460_nc_scaffold_381	GW460-12-10-14-LB1	0.000878459	Proteobacteria,Gammaproteobacteria,Pseudomonadales,Pseudomonadaceae,Pseudomonas
GW460_nc_scaffold_381	FW305-122	0.000819457	Proteobacteria,Gammaproteobacteria,Pseudomonadales,Pseudomonadaceae,Pseudomonas
GW460_nc_scaffold_381	GW460-7	0.000846706	Proteobacteria,Gammaproteobacteria,Pseudomonadales,Pseudomonadaceae,Pseudomonas
GW460_nc_scaffold_381	FW305-20	0.000814458	Proteobacteria,Gammaproteobacteria,Pseudomonadales,Pseudomonadaceae,Pseudomonas
GW460_nc_scaffold_381	GW460-E13	0.0008467	Proteobacteria,Gammaproteobacteria,Pseudomonadales,Pseudomonadaceae,Pseudomonas
GW460_nc_scaffold_381	FW306-02-H06B	0.000785675	Proteobacteria,Gammaproteobacteria,Pseudomonadales,Pseudomonadaceae,Pseudomonas
GW460_nc_scaffold_381	GW458-11-26-14-TSB3	0.000876966	Proteobacteria,Gammaproteobacteria,Pseudomonadales,Pseudomonadaceae,Pseudomonas
GW460_nc_scaffold_381	FW305-16	0.000883175	Proteobacteria,Gammaproteobacteria,Pseudomonadales,Pseudomonadaceae,Pseudomonas
GW460_nc_scaffold_381	DP16D-R1	0.000831261	Proteobacteria,Gammaproteobacteria,Pseudomonadales,Pseudomonadaceae,Pseudomonas
GW460_nc_scaffold_381	D17-102141	0.000846093	Proteobacteria,Gammaproteobacteria,Pseudomonadales,Pseudomonadaceae,Pseudomonas
GW460_nc_scaffold_381	FW215-T2	0.000875018	Proteobacteria,Gammaproteobacteria,Pseudomonadales,Pseudomonadaceae,Pseudomonas
GW460_nc_scaffold_381	FW306-02-F02-AB	0.000784759	Proteobacteria,Gammaproteobacteria,Pseudomonadales,Pseudomonadaceae,Pseudomonas
GW460_nc_scaffold_381	D17-102054	0.000901807	Proteobacteria,Gammaproteobacteria,Pseudomonadales,Pseudomonadaceae,Pseudomonas
GW460_nc_scaffold_381	FW305-121	0.000884227	Proteobacteria,Gammaproteobacteria,Pseudomonadales,Pseudomonadaceae,Pseudomonas
GW460_nc_scaffold_381	GW460-8	0.000848076	Proteobacteria,Gammaproteobacteria,Pseudomonadales,Pseudomonadaceae,Pseudomonas
GW460_nc_scaffold_381	FW305-33	0.000824301	Proteobacteria,Gammaproteobacteria,Pseudomonadales,Pseudomonadaceae,Pseudomonas
GW460_nc_scaffold_381	GW460-12-1-14-LB3	0.000901522	Proteobacteria,Gammaproteobacteria,Pseudomonadales,Pseudomonadaceae,Pseudomonas
GW460_nc_scaffold_381	FW305-60	0.000823138	Proteobacteria,Gammaproteobacteria,Pseudomonadales,Pseudomonadaceae,Pseudomonas
GW460_nc_scaffold_381	GW458-12-2-14-LB2	0.000878799	Proteobacteria,Gammaproteobacteria,Pseudomonadales,Pseudomonadaceae,Pseudomonas
GW460_nc_scaffold_381	GW456-E6	0.000844034	Proteobacteria,Gammaproteobacteria,Pseudomonadales,Pseudomonadaceae,Pseudomonas
GW460_nc_scaffold_381	D17-102067	0.000795758	Proteobacteria,Gammaproteobacteria,Pseudomonadales,Pseudomonadaceae,Pseudomonas
GW460_nc_scaffold_381	GW458-12-9-14-TSB2	0.000877987	Proteobacteria,Gammaproteobacteria,Pseudomonadales,Pseudomonadaceae,Pseudomonas
GW460_nc_scaffold_381	FW306-02-H05-BA	0.000784035	Proteobacteria,Gammaproteobacteria,Pseudomonadales,Pseudomonadaceae,Pseudomonas
GW460_nc_scaffold_381	FW305-67	0.000885133	Proteobacteria,Gammaproteobacteria,Pseudomonadales,Pseudomonadaceae,Pseudomonas
GW460_nc_scaffold_381	GW456-12-1-14-TSB1	0.000825153	Proteobacteria,Gammaproteobacteria,Pseudomonadales,Pseudomonadaceae,Pseudomonas
GW460_nc_scaffold_381	FW306-02-F04-BA	0.000786412	Proteobacteria,Gammaproteobacteria,Pseudomonadales,Pseudomonadaceae,Pseudomonas
GW460_nc_scaffold_381	FW305-3-2-15-A-R2A1	0.000825313	Proteobacteria,Gammaproteobacteria,Pseudomonadales,Pseudomonadaceae,Pseudomonas
GW460_nc_scaffold_381	GW460-C8	0.000848535	Proteobacteria,Gammaproteobacteria,Pseudomonadales,Pseudomonadaceae,Pseudomonas
GW460_nc_scaffold_381	D17-102052	0.000852159	Proteobacteria,Gammaproteobacteria,Pseudomonadales,Pseudomonadaceae,Pseudomonas
GW460_nc_scaffold_381	GW460-11-11-14-LB11	0.000878948	Proteobacteria,Gammaproteobacteria,Pseudomonadales,Pseudomonadaceae,Pseudomonas
GW460_nc_scaffold_381	GW460-R15	0.000806307	Proteobacteria,Gammaproteobacteria,Pseudomonadales,Pseudomonadaceae,Pseudomonas
GW460_nc_scaffold_381	FW306-02-H06C	0.000786111	Proteobacteria,Gammaproteobacteria,Pseudomonadales,Pseudomonadaceae,Pseudomonas
GW460_nc_scaffold_381	FW305-47B	0.000826734	Proteobacteria,Gammaproteobacteria,Pseudomonadales,Pseudomonadaceae,Pseudomonas
GW460_nc_scaffold_381	D17-102051	0.000786323	Proteobacteria,Gammaproteobacteria,Pseudomonadales,Pseudomonadaceae,Pseudomonas
GW460_nc_scaffold_381	D17-102061	0.000850427	Proteobacteria,Gammaproteobacteria,Pseudomonadales,Pseudomonadaceae,Pseudomonas
GW460_nc_scaffold_381	FW305-7	0.000951284	Proteobacteria,Gammaproteobacteria,Pseudomonadales,Pseudomonadaceae,Pseudomonas
GW460_nc_scaffold_381	GW458-12-2-14-TSB1	0.000878534	Proteobacteria,Gammaproteobacteria,Pseudomonadales,Pseudomonadaceae,Pseudomonas
GW460_nc_scaffold_381	GW460-C3	0.000852609	Proteobacteria,Gammaproteobacteria,Pseudomonadales,Pseudomonadaceae,Pseudomonas
GW460_nc_scaffold_381	FW306-02-H05-AB	0.000785152	Proteobacteria,Gammaproteobacteria,Pseudomonadales,Pseudomonadaceae,Pseudomonas
GW460_nc_scaffold_381	GW458-11-26-14-LB3	0.000877115	Proteobacteria,Gammaproteobacteria,Pseudomonadales,Pseudomonadaceae,Pseudomonas
GW460_nc_scaffold_381	FW306-2-11AC	0.000785086	Proteobacteria,Gammaproteobacteria,Pseudomonadales,Pseudomonadaceae,Pseudomonas
GW460_nc_scaffold_381	FW306-02-F04-AA	0.000785351	Proteobacteria,Gammaproteobacteria,Pseudomonadales,Pseudomonadaceae,Pseudomonas
GW460_nc_scaffold_501	FW306-2-11AA	0.000829111	Proteobacteria,Gammaproteobacteria,Pseudomonadales,Pseudomonadaceae,Pseudomonas
GW460_nc_scaffold_501	FW300-N1A5	0.000828307	Proteobacteria,Gammaproteobacteria,Pseudomonadales,Pseudomonadaceae,Pseudomonas
GW460_nc_scaffold_501	FW305-53	0.000909528	Proteobacteria,Gammaproteobacteria,Pseudomonadales,Pseudomonadaceae,Pseudomonas
GW460_nc_scaffold_501	FW306-02-F02-AA	0.000828723	Proteobacteria,Gammaproteobacteria,Pseudomonadales,Pseudomonadaceae,Pseudomonas
GW460_nc_scaffold_501	FW306-2-11AD	0.000830702	Proteobacteria,Gammaproteobacteria,Pseudomonadales,Pseudomonadaceae,Pseudomonas
GW460_nc_scaffold_501	FW306-02-H05-AA	0.000828521	Proteobacteria,Gammaproteobacteria,Pseudomonadales,Pseudomonadaceae,Pseudomonas
GW460_nc_scaffold_501	GW460-13	0.000879089	Proteobacteria,Gammaproteobacteria,Pseudomonadales,Pseudomonadaceae,Pseudomonas
GW460_nc_scaffold_501	FW306-2-11BA	0.000828418	Proteobacteria,Gammaproteobacteria,Pseudomonadales,Pseudomonadaceae,Pseudomonas
GW460_nc_scaffold_501	FW305-62	0.000909561	Proteobacteria,Gammaproteobacteria,Pseudomonadales,Pseudomonadaceae,Pseudomonas
GW460_nc_scaffold_501	FW305-56	0.000908804	Proteobacteria,Gammaproteobacteria,Pseudomonadales,Pseudomonadaceae,Pseudomonas
GW460_nc_scaffold_501	GW458-11-11-14-TSB1	0.00086595	Proteobacteria,Gammaproteobacteria,Pseudomonadales,Pseudomonadaceae,Pseudomonas
GW460_nc_scaffold_501	GW458-12-9-14-LB1	0.000877801	Proteobacteria,Gammaproteobacteria,Pseudomonadales,Pseudomonadaceae,Pseudomonas
GW460_nc_scaffold_501	FW306-02-F08-AA	0.000830945	Proteobacteria,Gammaproteobacteria,Pseudomonadales,Pseudomonadaceae,Pseudomonas
GW460_nc_scaffold_501	D17-102158	0.000877494	Proteobacteria,Gammaproteobacteria,Pseudomonadales,Pseudomonadaceae,Pseudomonas
GW460_nc_scaffold_501	GW456-11-11-14-TSB2	0.000855693	Proteobacteria,Gammaproteobacteria,Pseudomonadales,Pseudomonadaceae,Pseudomonas
GW460_nc_scaffold_501	GW456-12-10-14-TSB6	0.000854986	Proteobacteria,Gammaproteobacteria,Pseudomonadales,Pseudomonadaceae,Pseudomonas
GW460_nc_scaffold_501	GW460-12-1-14-TSB6	0.000878675	Proteobacteria,Gammaproteobacteria,Pseudomonadales,Pseudomonadaceae,Pseudomonas
GW460_nc_scaffold_501	FW215-R3	0.000889507	Proteobacteria,Gammaproteobacteria,Pseudomonadales,Pseudomonadaceae,Pseudomonas
GW460_nc_scaffold_501	FW306-2-11AB	0.000829125	Proteobacteria,Gammaproteobacteria,Pseudomonadales,Pseudomonadaceae,Pseudomonas
GW460_nc_scaffold_501	GW460-12-10-14-LB1	0.000878033	Proteobacteria,Gammaproteobacteria,Pseudomonadales,Pseudomonadaceae,Pseudomonas
GW460_nc_scaffold_501	FW305-122	0.000843563	Proteobacteria,Gammaproteobacteria,Pseudomonadales,Pseudomonadaceae,Pseudomonas
GW460_nc_scaffold_501	GW460-7	0.000855278	Proteobacteria,Gammaproteobacteria,Pseudomonadales,Pseudomonadaceae,Pseudomonas
GW460_nc_scaffold_501	FW305-20	0.000840563	Proteobacteria,Gammaproteobacteria,Pseudomonadales,Pseudomonadaceae,Pseudomonas
GW460_nc_scaffold_501	GW460-E13	0.000855345	Proteobacteria,Gammaproteobacteria,Pseudomonadales,Pseudomonadaceae,Pseudomonas
GW460_nc_scaffold_501	FW306-02-H06B	0.000828422	Proteobacteria,Gammaproteobacteria,Pseudomonadales,Pseudomonadaceae,Pseudomonas
GW460_nc_scaffold_501	GW458-11-26-14-TSB3	0.000876756	Proteobacteria,Gammaproteobacteria,Pseudomonadales,Pseudomonadaceae,Pseudomonas
GW460_nc_scaffold_501	FW305-16	0.000908088	Proteobacteria,Gammaproteobacteria,Pseudomonadales,Pseudomonadaceae,Pseudomonas
GW460_nc_scaffold_501	DP16D-R1	0.00085251	Proteobacteria,Gammaproteobacteria,Pseudomonadales,Pseudomonadaceae,Pseudomonas
GW460_nc_scaffold_501	D17-102141	0.000854337	Proteobacteria,Gammaproteobacteria,Pseudomonadales,Pseudomonadaceae,Pseudomonas
GW460_nc_scaffold_501	FW215-T2	0.000865396	Proteobacteria,Gammaproteobacteria,Pseudomonadales,Pseudomonadaceae,Pseudomonas
GW460_nc_scaffold_501	FW306-02-F02-AB	0.000827578	Proteobacteria,Gammaproteobacteria,Pseudomonadales,Pseudomonadaceae,Pseudomonas
GW460_nc_scaffold_501	D17-102054	0.000899419	Proteobacteria,Gammaproteobacteria,Pseudomonadales,Pseudomonadaceae,Pseudomonas
GW460_nc_scaffold_501	FW305-121	0.000908596	Proteobacteria,Gammaproteobacteria,Pseudomonadales,Pseudomonadaceae,Pseudomonas
GW460_nc_scaffold_501	GW460-8	0.000855071	Proteobacteria,Gammaproteobacteria,Pseudomonadales,Pseudomonadaceae,Pseudomonas
GW460_nc_scaffold_501	FW305-33	0.000846129	Proteobacteria,Gammaproteobacteria,Pseudomonadales,Pseudomonadaceae,Pseudomonas
GW460_nc_scaffold_501	GW460-12-1-14-LB3	0.00089953	Proteobacteria,Gammaproteobacteria,Pseudomonadales,Pseudomonadaceae,Pseudomonas
GW460_nc_scaffold_501	FW305-60	0.000847343	Proteobacteria,Gammaproteobacteria,Pseudomonadales,Pseudomonadaceae,Pseudomonas
GW460_nc_scaffold_501	GW458-12-2-14-LB2	0.000878566	Proteobacteria,Gammaproteobacteria,Pseudomonadales,Pseudomonadaceae,Pseudomonas
GW460_nc_scaffold_501	GW456-E6	0.000852915	Proteobacteria,Gammaproteobacteria,Pseudomonadales,Pseudomonadaceae,Pseudomonas
GW460_nc_scaffold_501	D17-102067	0.000832002	Proteobacteria,Gammaproteobacteria,Pseudomonadales,Pseudomonadaceae,Pseudomonas
GW460_nc_scaffold_501	GW458-12-9-14-TSB2	0.000878334	Proteobacteria,Gammaproteobacteria,Pseudomonadales,Pseudomonadaceae,Pseudomonas
GW460_nc_scaffold_501	FW306-02-H05-BA	0.000827354	Proteobacteria,Gammaproteobacteria,Pseudomonadales,Pseudomonadaceae,Pseudomonas
GW460_nc_scaffold_501	FW305-67	0.000908691	Proteobacteria,Gammaproteobacteria,Pseudomonadales,Pseudomonadaceae,Pseudomonas
GW460_nc_scaffold_501	GW456-12-1-14-TSB1	0.000836276	Proteobacteria,Gammaproteobacteria,Pseudomonadales,Pseudomonadaceae,Pseudomonas
GW460_nc_scaffold_501	FW306-02-F04-BA	0.000828722	Proteobacteria,Gammaproteobacteria,Pseudomonadales,Pseudomonadaceae,Pseudomonas
GW460_nc_scaffold_501	FW305-3-2-15-A-R2A1	0.000835978	Proteobacteria,Gammaproteobacteria,Pseudomonadales,Pseudomonadaceae,Pseudomonas
GW460_nc_scaffold_501	GW460-C8	0.000855872	Proteobacteria,Gammaproteobacteria,Pseudomonadales,Pseudomonadaceae,Pseudomonas
GW460_nc_scaffold_501	D17-102052	0.000857752	Proteobacteria,Gammaproteobacteria,Pseudomonadales,Pseudomonadaceae,Pseudomonas
GW460_nc_scaffold_501	GW460-11-11-14-LB11	0.000878563	Proteobacteria,Gammaproteobacteria,Pseudomonadales,Pseudomonadaceae,Pseudomonas
GW460_nc_scaffold_501	GW460-R15	0.000837121	Proteobacteria,Gammaproteobacteria,Pseudomonadales,Pseudomonadaceae,Pseudomonas
GW460_nc_scaffold_501	FW306-02-H06C	0.000829029	Proteobacteria,Gammaproteobacteria,Pseudomonadales,Pseudomonadaceae,Pseudomonas
GW460_nc_scaffold_501	FW305-47B	0.0008473	Proteobacteria,Gammaproteobacteria,Pseudomonadales,Pseudomonadaceae,Pseudomonas
GW460_nc_scaffold_501	D17-102051	0.000829025	Proteobacteria,Gammaproteobacteria,Pseudomonadales,Pseudomonadaceae,Pseudomonas
GW460_nc_scaffold_501	D17-102061	0.000855322	Proteobacteria,Gammaproteobacteria,Pseudomonadales,Pseudomonadaceae,Pseudomonas
GW460_nc_scaffold_501	FW305-7	0.000937651	Proteobacteria,Gammaproteobacteria,Pseudomonadales,Pseudomonadaceae,Pseudomonas
GW460_nc_scaffold_501	GW458-12-2-14-TSB1	0.000877809	Proteobacteria,Gammaproteobacteria,Pseudomonadales,Pseudomonadaceae,Pseudomonas
GW460_nc_scaffold_501	GW460-C3	0.000856923	Proteobacteria,Gammaproteobacteria,Pseudomonadales,Pseudomonadaceae,Pseudomonas
GW460_nc_scaffold_501	FW306-02-H05-AB	0.000827604	Proteobacteria,Gammaproteobacteria,Pseudomonadales,Pseudomonadaceae,Pseudomonas
GW460_nc_scaffold_501	GW458-11-26-14-LB3	0.0008775	Proteobacteria,Gammaproteobacteria,Pseudomonadales,Pseudomonadaceae,Pseudomonas
GW460_nc_scaffold_501	FW306-2-11AC	0.000828644	Proteobacteria,Gammaproteobacteria,Pseudomonadales,Pseudomonadaceae,Pseudomonas
GW460_nc_scaffold_501	FW306-02-F04-AA	0.000828622	Proteobacteria,Gammaproteobacteria,Pseudomonadales,Pseudomonadaceae,Pseudomonas
GW460_nc_scaffold_718	GW456-12-1-14-TSB6	0.000941268	Proteobacteria,Gammaproteobacteria,Pseudomonadales,Pseudomonadaceae,Pseudomonas
GW460_nc_scaffold_718	GW704-E2	0.000987472	Proteobacteria,Gammaproteobacteria,Pseudomonadales,Pseudomonadaceae,Pseudomonas
GW460_nc_scaffold_718	FW306-2-11AA	0.000640915	Proteobacteria,Gammaproteobacteria,Pseudomonadales,Pseudomonadaceae,Pseudomonas
GW460_nc_scaffold_718	FW300-N1A5	0.000641598	Proteobacteria,Gammaproteobacteria,Pseudomonadales,Pseudomonadaceae,Pseudomonas
GW460_nc_scaffold_718	FW305-53	0.000696207	Proteobacteria,Gammaproteobacteria,Pseudomonadales,Pseudomonadaceae,Pseudomonas
GW460_nc_scaffold_718	FW306-02-F02-AA	0.000642286	Proteobacteria,Gammaproteobacteria,Pseudomonadales,Pseudomonadaceae,Pseudomonas
GW460_nc_scaffold_718	FW215-R4	0.000871368	Proteobacteria,Gammaproteobacteria,Pseudomonadales,Pseudomonadaceae,Pseudomonas
GW460_nc_scaffold_718	FW306-2-11AD	0.000639817	Proteobacteria,Gammaproteobacteria,Pseudomonadales,Pseudomonadaceae,Pseudomonas
GW460_nc_scaffold_718	MPR-ANB1	0.000919449	Proteobacteria,Gammaproteobacteria,Pseudomonadales,Pseudomonadaceae,Pseudomonas
GW460_nc_scaffold_718	FW306-02-H05-AA	0.000641612	Proteobacteria,Gammaproteobacteria,Pseudomonadales,Pseudomonadaceae,Pseudomonas
GW460_nc_scaffold_718	GW460-13	0.000681387	Proteobacteria,Gammaproteobacteria,Pseudomonadales,Pseudomonadaceae,Pseudomonas
GW460_nc_scaffold_718	FW305-124	0.000993702	Proteobacteria,Gammaproteobacteria,Pseudomonadales,Pseudomonadaceae,Pseudomonas
GW460_nc_scaffold_718	FW306-2-11BA	0.000640294	Proteobacteria,Gammaproteobacteria,Pseudomonadales,Pseudomonadaceae,Pseudomonas
GW460_nc_scaffold_718	FW305-62	0.000696494	Proteobacteria,Gammaproteobacteria,Pseudomonadales,Pseudomonadaceae,Pseudomonas
GW460_nc_scaffold_718	FW305-90	0.000994975	Proteobacteria,Gammaproteobacteria,Pseudomonadales,Pseudomonadaceae,Pseudomonas
GW460_nc_scaffold_718	MPR-R2A6	0.00091689	Proteobacteria,Gammaproteobacteria,Pseudomonadales,Pseudomonadaceae,Pseudomonas
GW460_nc_scaffold_718	FW305-56	0.000696309	Proteobacteria,Gammaproteobacteria,Pseudomonadales,Pseudomonadaceae,Pseudomonas
GW460_nc_scaffold_718	FW305-28	0.000980033	Proteobacteria,Gammaproteobacteria,Pseudomonadales,Pseudomonadaceae,Pseudomonas
GW460_nc_scaffold_718	GW458-11-11-14-TSB1	0.000653309	Proteobacteria,Gammaproteobacteria,Pseudomonadales,Pseudomonadaceae,Pseudomonas
GW460_nc_scaffold_718	GW458-12-9-14-LB1	0.000681938	Proteobacteria,Gammaproteobacteria,Pseudomonadales,Pseudomonadaceae,Pseudomonas
GW460_nc_scaffold_718	FW306-02-F08-AA	0.000640729	Proteobacteria,Gammaproteobacteria,Pseudomonadales,Pseudomonadaceae,Pseudomonas
GW460_nc_scaffold_718	D17-102158	0.000681281	Proteobacteria,Gammaproteobacteria,Pseudomonadales,Pseudomonadaceae,Pseudomonas
GW460_nc_scaffold_718	GW458-11-26-14-LB4	0.000946067	Proteobacteria,Gammaproteobacteria,Pseudomonadales,Pseudomonadaceae,Pseudomonas
GW460_nc_scaffold_718	GW456-11-11-14-TSB2	0.000665251	Proteobacteria,Gammaproteobacteria,Pseudomonadales,Pseudomonadaceae,Pseudomonas
GW460_nc_scaffold_718	GW456-12-10-14-TSB6	0.000664749	Proteobacteria,Gammaproteobacteria,Pseudomonadales,Pseudomonadaceae,Pseudomonas
GW460_nc_scaffold_718	FW305-117	0.00099472	Proteobacteria,Gammaproteobacteria,Pseudomonadales,Pseudomonadaceae,Pseudomonas
GW460_nc_scaffold_718	GW460-12-1-14-TSB6	0.000681377	Proteobacteria,Gammaproteobacteria,Pseudomonadales,Pseudomonadaceae,Pseudomonas
GW460_nc_scaffold_718	FW215-R3	0.000670436	Proteobacteria,Gammaproteobacteria,Pseudomonadales,Pseudomonadaceae,Pseudomonas
GW460_nc_scaffold_718	GW460-12	0.000919446	Proteobacteria,Gammaproteobacteria,Pseudomonadales,Pseudomonadaceae,Pseudomonas
GW460_nc_scaffold_718	FW306-2-11AB	0.000642253	Proteobacteria,Gammaproteobacteria,Pseudomonadales,Pseudomonadaceae,Pseudomonas
GW460_nc_scaffold_718	GW704-F5	0.000987977	Proteobacteria,Gammaproteobacteria,Pseudomonadales,Pseudomonadaceae,Pseudomonas
GW460_nc_scaffold_718	GW460-12-10-14-LB1	0.000681633	Proteobacteria,Gammaproteobacteria,Pseudomonadales,Pseudomonadaceae,Pseudomonas
GW460_nc_scaffold_718	FW305-122	0.000665388	Proteobacteria,Gammaproteobacteria,Pseudomonadales,Pseudomonadaceae,Pseudomonas
GW460_nc_scaffold_718	GW460-7	0.000664931	Proteobacteria,Gammaproteobacteria,Pseudomonadales,Pseudomonadaceae,Pseudomonas
GW460_nc_scaffold_718	FW305-20	0.000663602	Proteobacteria,Gammaproteobacteria,Pseudomonadales,Pseudomonadaceae,Pseudomonas
GW460_nc_scaffold_718	GW460-E13	0.000664922	Proteobacteria,Gammaproteobacteria,Pseudomonadales,Pseudomonadaceae,Pseudomonas
GW460_nc_scaffold_718	MPR-LB3	0.000920112	Proteobacteria,Gammaproteobacteria,Pseudomonadales,Pseudomonadaceae,Pseudomonas
GW460_nc_scaffold_718	FW306-02-H06B	0.000642027	Proteobacteria,Gammaproteobacteria,Pseudomonadales,Pseudomonadaceae,Pseudomonas
GW460_nc_scaffold_718	GW458-11-26-14-TSB3	0.000680966	Proteobacteria,Gammaproteobacteria,Pseudomonadales,Pseudomonadaceae,Pseudomonas
GW460_nc_scaffold_718	FW305-16	0.000695688	Proteobacteria,Gammaproteobacteria,Pseudomonadales,Pseudomonadaceae,Pseudomonas
GW460_nc_scaffold_718	GW531-R1	0.000992305	Proteobacteria,Gammaproteobacteria,Pseudomonadales,Pseudomonadaceae,Pseudomonas
GW460_nc_scaffold_718	FW305-3-2-15-E-TSA2	0.000844777	Proteobacteria,Gammaproteobacteria,Pseudomonadales,Pseudomonadaceae,Pseudomonas
GW460_nc_scaffold_718	FW215-L1	0.00087135	Proteobacteria,Gammaproteobacteria,Pseudomonadales,Pseudomonadaceae,Pseudomonas
GW460_nc_scaffold_718	DP16D-R1	0.000635591	Proteobacteria,Gammaproteobacteria,Pseudomonadales,Pseudomonadaceae,Pseudomonas
GW460_nc_scaffold_718	FW215-E1	0.000871306	Proteobacteria,Gammaproteobacteria,Pseudomonadales,Pseudomonadaceae,Pseudomonas
GW460_nc_scaffold_718	D17-102141	0.000664352	Proteobacteria,Gammaproteobacteria,Pseudomonadales,Pseudomonadaceae,Pseudomonas
GW460_nc_scaffold_718	GW704-F2	0.000984795	Proteobacteria,Gammaproteobacteria,Pseudomonadales,Pseudomonadaceae,Pseudomonas
GW460_nc_scaffold_718	FW215-T2	0.000651781	Proteobacteria,Gammaproteobacteria,Pseudomonadales,Pseudomonadaceae,Pseudomonas
GW460_nc_scaffold_718	FW306-02-F02-AB	0.000641331	Proteobacteria,Gammaproteobacteria,Pseudomonadales,Pseudomonadaceae,Pseudomonas
GW460_nc_scaffold_718	D17-102054	0.000695229	Proteobacteria,Gammaproteobacteria,Pseudomonadales,Pseudomonadaceae,Pseudomonas
GW460_nc_scaffold_718	FW305-121	0.000695677	Proteobacteria,Gammaproteobacteria,Pseudomonadales,Pseudomonadaceae,Pseudomonas
GW460_nc_scaffold_718	GW460-8	0.000664419	Proteobacteria,Gammaproteobacteria,Pseudomonadales,Pseudomonadaceae,Pseudomonas
GW460_nc_scaffold_718	FW305-33	0.000667444	Proteobacteria,Gammaproteobacteria,Pseudomonadales,Pseudomonadaceae,Pseudomonas
GW460_nc_scaffold_718	FW305-136	0.000994927	Proteobacteria,Gammaproteobacteria,Pseudomonadales,Pseudomonadaceae,Pseudomonas
GW460_nc_scaffold_718	GW460-12-1-14-LB3	0.000694779	Proteobacteria,Gammaproteobacteria,Pseudomonadales,Pseudomonadaceae,Pseudomonas
GW460_nc_scaffold_718	FW305-60	0.000666831	Proteobacteria,Gammaproteobacteria,Pseudomonadales,Pseudomonadaceae,Pseudomonas
GW460_nc_scaffold_718	FW215-R2	0.000871144	Proteobacteria,Gammaproteobacteria,Pseudomonadales,Pseudomonadaceae,Pseudomonas
GW460_nc_scaffold_718	GW458-12-2-14-LB2	0.000682072	Proteobacteria,Gammaproteobacteria,Pseudomonadales,Pseudomonadaceae,Pseudomonas
GW460_nc_scaffold_718	GW456-E6	0.00066276	Proteobacteria,Gammaproteobacteria,Pseudomonadales,Pseudomonadaceae,Pseudomonas
GW460_nc_scaffold_718	D17-102067	0.000644264	Proteobacteria,Gammaproteobacteria,Pseudomonadales,Pseudomonadaceae,Pseudomonas
GW460_nc_scaffold_718	GW458-12-9-14-TSB2	0.000681547	Proteobacteria,Gammaproteobacteria,Pseudomonadales,Pseudomonadaceae,Pseudomonas
GW460_nc_scaffold_718	FW306-02-H05-BA	0.000641731	Proteobacteria,Gammaproteobacteria,Pseudomonadales,Pseudomonadaceae,Pseudomonas
GW460_nc_scaffold_718	FW305-67	0.000695974	Proteobacteria,Gammaproteobacteria,Pseudomonadales,Pseudomonadaceae,Pseudomonas
GW460_nc_scaffold_718	GW456-12-1-14-TSB1	0.000653004	Proteobacteria,Gammaproteobacteria,Pseudomonadales,Pseudomonadaceae,Pseudomonas
GW460_nc_scaffold_718	FW306-02-F04-BA	0.000641608	Proteobacteria,Gammaproteobacteria,Pseudomonadales,Pseudomonadaceae,Pseudomonas
GW460_nc_scaffold_718	FW305-3-2-15-A-R2A1	0.000652872	Proteobacteria,Gammaproteobacteria,Pseudomonadales,Pseudomonadaceae,Pseudomonas
GW460_nc_scaffold_718	FW305-70	0.000769293	Proteobacteria,Gammaproteobacteria,Pseudomonadales,Pseudomonadaceae,Pseudomonas
GW460_nc_scaffold_718	GW460-C8	0.000665003	Proteobacteria,Gammaproteobacteria,Pseudomonadales,Pseudomonadaceae,Pseudomonas
GW460_nc_scaffold_718	FW301-21D1A	0.00091207	Proteobacteria,Gammaproteobacteria,Pseudomonadales,Pseudomonadaceae,Pseudomonas
GW460_nc_scaffold_718	MPR-R5B	0.000910763	Proteobacteria,Gammaproteobacteria,Pseudomonadales,Pseudomonadaceae,Pseudomonas
GW460_nc_scaffold_718	FW305-34	0.00095135	Proteobacteria,Gammaproteobacteria,Pseudomonadales,Pseudomonadaceae,Pseudomonas
GW460_nc_scaffold_718	D17-102064	0.000813362	Proteobacteria,Gammaproteobacteria,Pseudomonadales,Pseudomonadaceae,Pseudomonas
GW460_nc_scaffold_718	D17-102052	0.000665985	Proteobacteria,Gammaproteobacteria,Pseudomonadales,Pseudomonadaceae,Pseudomonas
GW460_nc_scaffold_718	FW301-21B01	0.000923118	Proteobacteria,Gammaproteobacteria,Pseudomonadales,Pseudomonadaceae,Pseudomonas
GW460_nc_scaffold_718	GW460-11-11-14-LB11	0.000681748	Proteobacteria,Gammaproteobacteria,Pseudomonadales,Pseudomonadaceae,Pseudomonas
GW460_nc_scaffold_718	D17-102055	0.000968078	Proteobacteria,Gammaproteobacteria,Pseudomonadales,Pseudomonadaceae,Pseudomonas
GW460_nc_scaffold_718	GW460-R15	0.000640397	Proteobacteria,Gammaproteobacteria,Pseudomonadales,Pseudomonadaceae,Pseudomonas
GW460_nc_scaffold_718	MPR-R2A4	0.000918657	Proteobacteria,Gammaproteobacteria,Pseudomonadales,Pseudomonadaceae,Pseudomonas
GW460_nc_scaffold_718	MPR-R2A7	0.000919103	Proteobacteria,Gammaproteobacteria,Pseudomonadales,Pseudomonadaceae,Pseudomonas
GW460_nc_scaffold_718	FW306-02-H06C	0.000641984	Proteobacteria,Gammaproteobacteria,Pseudomonadales,Pseudomonadaceae,Pseudomonas
GW460_nc_scaffold_718	FW305-47B	0.000667149	Proteobacteria,Gammaproteobacteria,Pseudomonadales,Pseudomonadaceae,Pseudomonas
GW460_nc_scaffold_718	D17-102051	0.000641393	Proteobacteria,Gammaproteobacteria,Pseudomonadales,Pseudomonadaceae,Pseudomonas
GW460_nc_scaffold_718	MPR-R2A3	0.000936435	Proteobacteria,Gammaproteobacteria,Pseudomonadales,Pseudomonadaceae,Pseudomonas
GW460_nc_scaffold_718	D17-102061	0.000664927	Proteobacteria,Gammaproteobacteria,Pseudomonadales,Pseudomonadaceae,Pseudomonas
GW460_nc_scaffold_718	GW704-F3	0.000986719	Proteobacteria,Gammaproteobacteria,Pseudomonadales,Pseudomonadaceae,Pseudomonas
GW460_nc_scaffold_718	FW305-7	0.000778051	Proteobacteria,Gammaproteobacteria,Pseudomonadales,Pseudomonadaceae,Pseudomonas
GW460_nc_scaffold_718	GW458-12-2-14-TSB1	0.000681547	Proteobacteria,Gammaproteobacteria,Pseudomonadales,Pseudomonadaceae,Pseudomonas
GW460_nc_scaffold_718	GW460-C3	0.000665635	Proteobacteria,Gammaproteobacteria,Pseudomonadales,Pseudomonadaceae,Pseudomonas
GW460_nc_scaffold_718	FW306-02-H05-AB	0.000641559	Proteobacteria,Gammaproteobacteria,Pseudomonadales,Pseudomonadaceae,Pseudomonas
GW460_nc_scaffold_718	MPR-R2A5	0.000911079	Proteobacteria,Gammaproteobacteria,Pseudomonadales,Pseudomonadaceae,Pseudomonas
GW460_nc_scaffold_718	FW305-3-2-15-E-TSA4	0.000844703	Proteobacteria,Gammaproteobacteria,Pseudomonadales,Pseudomonadaceae,Pseudomonas
GW460_nc_scaffold_718	GW458-11-26-14-LB3	0.000681405	Proteobacteria,Gammaproteobacteria,Pseudomonadales,Pseudomonadaceae,Pseudomonas
GW460_nc_scaffold_718	FW306-2-11AC	0.000642726	Proteobacteria,Gammaproteobacteria,Pseudomonadales,Pseudomonadaceae,Pseudomonas
GW460_nc_scaffold_718	MPR-LB5	0.000918652	Proteobacteria,Gammaproteobacteria,Pseudomonadales,Pseudomonadaceae,Pseudomonas
GW460_nc_scaffold_718	FW306-02-F04-AA	0.000641866	Proteobacteria,Gammaproteobacteria,Pseudomonadales,Pseudomonadaceae,Pseudomonas
GW460_nc_scaffold_84	FW306-2-11AA	0.000758709	Proteobacteria,Gammaproteobacteria,Pseudomonadales,Pseudomonadaceae,Pseudomonas
GW460_nc_scaffold_84	FW300-N1A5	0.000757395	Proteobacteria,Gammaproteobacteria,Pseudomonadales,Pseudomonadaceae,Pseudomonas
GW460_nc_scaffold_84	FW305-53	0.000845968	Proteobacteria,Gammaproteobacteria,Pseudomonadales,Pseudomonadaceae,Pseudomonas
GW460_nc_scaffold_84	FW306-02-F02-AA	0.000756646	Proteobacteria,Gammaproteobacteria,Pseudomonadales,Pseudomonadaceae,Pseudomonas
GW460_nc_scaffold_84	FW306-2-11AD	0.00076892	Proteobacteria,Gammaproteobacteria,Pseudomonadales,Pseudomonadaceae,Pseudomonas
GW460_nc_scaffold_84	MPR-ANB1	0.000994022	Proteobacteria,Gammaproteobacteria,Pseudomonadales,Pseudomonadaceae,Pseudomonas
GW460_nc_scaffold_84	FW306-02-H05-AA	0.000757371	Proteobacteria,Gammaproteobacteria,Pseudomonadales,Pseudomonadaceae,Pseudomonas
GW460_nc_scaffold_84	GW460-13	0.000871885	Proteobacteria,Gammaproteobacteria,Pseudomonadales,Pseudomonadaceae,Pseudomonas
GW460_nc_scaffold_84	FW306-2-11BA	0.000760811	Proteobacteria,Gammaproteobacteria,Pseudomonadales,Pseudomonadaceae,Pseudomonas
GW460_nc_scaffold_84	FW305-62	0.000845247	Proteobacteria,Gammaproteobacteria,Pseudomonadales,Pseudomonadaceae,Pseudomonas
GW460_nc_scaffold_84	MPR-R2A6	0.000996876	Proteobacteria,Gammaproteobacteria,Pseudomonadales,Pseudomonadaceae,Pseudomonas
GW460_nc_scaffold_84	FW305-56	0.000843808	Proteobacteria,Gammaproteobacteria,Pseudomonadales,Pseudomonadaceae,Pseudomonas
GW460_nc_scaffold_84	GW458-11-11-14-TSB1	0.000817554	Proteobacteria,Gammaproteobacteria,Pseudomonadales,Pseudomonadaceae,Pseudomonas
GW460_nc_scaffold_84	GW458-12-9-14-LB1	0.000851717	Proteobacteria,Gammaproteobacteria,Pseudomonadales,Pseudomonadaceae,Pseudomonas
GW460_nc_scaffold_84	FW306-02-F08-AA	0.000761603	Proteobacteria,Gammaproteobacteria,Pseudomonadales,Pseudomonadaceae,Pseudomonas
GW460_nc_scaffold_84	D17-102158	0.000850817	Proteobacteria,Gammaproteobacteria,Pseudomonadales,Pseudomonadaceae,Pseudomonas
GW460_nc_scaffold_84	GW456-11-11-14-TSB2	0.000823865	Proteobacteria,Gammaproteobacteria,Pseudomonadales,Pseudomonadaceae,Pseudomonas
GW460_nc_scaffold_84	GW456-12-10-14-TSB6	0.000819961	Proteobacteria,Gammaproteobacteria,Pseudomonadales,Pseudomonadaceae,Pseudomonas
GW460_nc_scaffold_84	GW460-12-1-14-TSB6	0.000851962	Proteobacteria,Gammaproteobacteria,Pseudomonadales,Pseudomonadaceae,Pseudomonas
GW460_nc_scaffold_84	FW215-R3	0.00083975	Proteobacteria,Gammaproteobacteria,Pseudomonadales,Pseudomonadaceae,Pseudomonas
GW460_nc_scaffold_84	GW460-12	0.000995885	Proteobacteria,Gammaproteobacteria,Pseudomonadales,Pseudomonadaceae,Pseudomonas
GW460_nc_scaffold_84	FW306-2-11AB	0.000756917	Proteobacteria,Gammaproteobacteria,Pseudomonadales,Pseudomonadaceae,Pseudomonas
GW460_nc_scaffold_84	GW460-12-10-14-LB1	0.00085182	Proteobacteria,Gammaproteobacteria,Pseudomonadales,Pseudomonadaceae,Pseudomonas
GW460_nc_scaffold_84	FW305-122	0.00080527	Proteobacteria,Gammaproteobacteria,Pseudomonadales,Pseudomonadaceae,Pseudomonas
GW460_nc_scaffold_84	GW460-7	0.000819896	Proteobacteria,Gammaproteobacteria,Pseudomonadales,Pseudomonadaceae,Pseudomonas
GW460_nc_scaffold_84	FW305-20	0.000800484	Proteobacteria,Gammaproteobacteria,Pseudomonadales,Pseudomonadaceae,Pseudomonas
GW460_nc_scaffold_84	GW460-E13	0.000820074	Proteobacteria,Gammaproteobacteria,Pseudomonadales,Pseudomonadaceae,Pseudomonas
GW460_nc_scaffold_84	MPR-LB3	0.000995815	Proteobacteria,Gammaproteobacteria,Pseudomonadales,Pseudomonadaceae,Pseudomonas
GW460_nc_scaffold_84	FW306-02-H06B	0.000757083	Proteobacteria,Gammaproteobacteria,Pseudomonadales,Pseudomonadaceae,Pseudomonas
GW460_nc_scaffold_84	GW458-11-26-14-TSB3	0.000850291	Proteobacteria,Gammaproteobacteria,Pseudomonadales,Pseudomonadaceae,Pseudomonas
GW460_nc_scaffold_84	FW305-16	0.000842951	Proteobacteria,Gammaproteobacteria,Pseudomonadales,Pseudomonadaceae,Pseudomonas
GW460_nc_scaffold_84	DP16D-R1	0.000811385	Proteobacteria,Gammaproteobacteria,Pseudomonadales,Pseudomonadaceae,Pseudomonas
GW460_nc_scaffold_84	D17-102141	0.000819623	Proteobacteria,Gammaproteobacteria,Pseudomonadales,Pseudomonadaceae,Pseudomonas
GW460_nc_scaffold_84	FW215-T2	0.00081847	Proteobacteria,Gammaproteobacteria,Pseudomonadales,Pseudomonadaceae,Pseudomonas
GW460_nc_scaffold_84	FW306-02-F02-AB	0.00075599	Proteobacteria,Gammaproteobacteria,Pseudomonadales,Pseudomonadaceae,Pseudomonas
GW460_nc_scaffold_84	D17-102054	0.000874438	Proteobacteria,Gammaproteobacteria,Pseudomonadales,Pseudomonadaceae,Pseudomonas
GW460_nc_scaffold_84	FW305-121	0.000844053	Proteobacteria,Gammaproteobacteria,Pseudomonadales,Pseudomonadaceae,Pseudomonas
GW460_nc_scaffold_84	GW460-8	0.000821128	Proteobacteria,Gammaproteobacteria,Pseudomonadales,Pseudomonadaceae,Pseudomonas
GW460_nc_scaffold_84	FW305-33	0.000810427	Proteobacteria,Gammaproteobacteria,Pseudomonadales,Pseudomonadaceae,Pseudomonas
GW460_nc_scaffold_84	GW460-12-1-14-LB3	0.000872878	Proteobacteria,Gammaproteobacteria,Pseudomonadales,Pseudomonadaceae,Pseudomonas
GW460_nc_scaffold_84	FW305-60	0.000806005	Proteobacteria,Gammaproteobacteria,Pseudomonadales,Pseudomonadaceae,Pseudomonas
GW460_nc_scaffold_84	GW458-12-2-14-LB2	0.00085162	Proteobacteria,Gammaproteobacteria,Pseudomonadales,Pseudomonadaceae,Pseudomonas
GW460_nc_scaffold_84	GW456-E6	0.000817563	Proteobacteria,Gammaproteobacteria,Pseudomonadales,Pseudomonadaceae,Pseudomonas
GW460_nc_scaffold_84	D17-102067	0.000757549	Proteobacteria,Gammaproteobacteria,Pseudomonadales,Pseudomonadaceae,Pseudomonas
GW460_nc_scaffold_84	GW458-12-9-14-TSB2	0.000850983	Proteobacteria,Gammaproteobacteria,Pseudomonadales,Pseudomonadaceae,Pseudomonas
GW460_nc_scaffold_84	FW306-02-H05-BA	0.000755498	Proteobacteria,Gammaproteobacteria,Pseudomonadales,Pseudomonadaceae,Pseudomonas
GW460_nc_scaffold_84	FW305-67	0.000845046	Proteobacteria,Gammaproteobacteria,Pseudomonadales,Pseudomonadaceae,Pseudomonas
GW460_nc_scaffold_84	GW456-12-1-14-TSB1	0.000799742	Proteobacteria,Gammaproteobacteria,Pseudomonadales,Pseudomonadaceae,Pseudomonas
GW460_nc_scaffold_84	FW306-02-F04-BA	0.000757752	Proteobacteria,Gammaproteobacteria,Pseudomonadales,Pseudomonadaceae,Pseudomonas
GW460_nc_scaffold_84	FW305-3-2-15-A-R2A1	0.000800411	Proteobacteria,Gammaproteobacteria,Pseudomonadales,Pseudomonadaceae,Pseudomonas
GW460_nc_scaffold_84	FW305-70	0.000991843	Proteobacteria,Gammaproteobacteria,Pseudomonadales,Pseudomonadaceae,Pseudomonas
GW460_nc_scaffold_84	GW460-C8	0.00082252	Proteobacteria,Gammaproteobacteria,Pseudomonadales,Pseudomonadaceae,Pseudomonas
GW460_nc_scaffold_84	FW301-21D1A	0.00098023	Proteobacteria,Gammaproteobacteria,Pseudomonadales,Pseudomonadaceae,Pseudomonas
GW460_nc_scaffold_84	MPR-R5B	0.000979489	Proteobacteria,Gammaproteobacteria,Pseudomonadales,Pseudomonadaceae,Pseudomonas
GW460_nc_scaffold_84	D17-102052	0.000826098	Proteobacteria,Gammaproteobacteria,Pseudomonadales,Pseudomonadaceae,Pseudomonas
GW460_nc_scaffold_84	FW301-21B01	0.000997203	Proteobacteria,Gammaproteobacteria,Pseudomonadales,Pseudomonadaceae,Pseudomonas
GW460_nc_scaffold_84	GW460-11-11-14-LB11	0.000851719	Proteobacteria,Gammaproteobacteria,Pseudomonadales,Pseudomonadaceae,Pseudomonas
GW460_nc_scaffold_84	GW460-R15	0.000771611	Proteobacteria,Gammaproteobacteria,Pseudomonadales,Pseudomonadaceae,Pseudomonas
GW460_nc_scaffold_84	MPR-R2A4	0.000994595	Proteobacteria,Gammaproteobacteria,Pseudomonadales,Pseudomonadaceae,Pseudomonas
GW460_nc_scaffold_84	MPR-R2A7	0.00099543	Proteobacteria,Gammaproteobacteria,Pseudomonadales,Pseudomonadaceae,Pseudomonas
GW460_nc_scaffold_84	FW306-02-H06C	0.00075782	Proteobacteria,Gammaproteobacteria,Pseudomonadales,Pseudomonadaceae,Pseudomonas
GW460_nc_scaffold_84	FW305-47B	0.000811182	Proteobacteria,Gammaproteobacteria,Pseudomonadales,Pseudomonadaceae,Pseudomonas
GW460_nc_scaffold_84	D17-102051	0.000758657	Proteobacteria,Gammaproteobacteria,Pseudomonadales,Pseudomonadaceae,Pseudomonas
GW460_nc_scaffold_84	D17-102061	0.000829436	Proteobacteria,Gammaproteobacteria,Pseudomonadales,Pseudomonadaceae,Pseudomonas
GW460_nc_scaffold_84	FW305-7	0.000959893	Proteobacteria,Gammaproteobacteria,Pseudomonadales,Pseudomonadaceae,Pseudomonas
GW460_nc_scaffold_84	GW458-12-2-14-TSB1	0.000851091	Proteobacteria,Gammaproteobacteria,Pseudomonadales,Pseudomonadaceae,Pseudomonas
GW460_nc_scaffold_84	GW460-C3	0.000828068	Proteobacteria,Gammaproteobacteria,Pseudomonadales,Pseudomonadaceae,Pseudomonas
GW460_nc_scaffold_84	FW306-02-H05-AB	0.000756703	Proteobacteria,Gammaproteobacteria,Pseudomonadales,Pseudomonadaceae,Pseudomonas
GW460_nc_scaffold_84	MPR-R2A5	0.000995434	Proteobacteria,Gammaproteobacteria,Pseudomonadales,Pseudomonadaceae,Pseudomonas
GW460_nc_scaffold_84	GW458-11-26-14-LB3	0.000849986	Proteobacteria,Gammaproteobacteria,Pseudomonadales,Pseudomonadaceae,Pseudomonas
GW460_nc_scaffold_84	FW306-2-11AC	0.00075762	Proteobacteria,Gammaproteobacteria,Pseudomonadales,Pseudomonadaceae,Pseudomonas
GW460_nc_scaffold_84	MPR-LB5	0.000995333	Proteobacteria,Gammaproteobacteria,Pseudomonadales,Pseudomonadaceae,Pseudomonas
GW460_nc_scaffold_84	FW306-02-F04-AA	0.000756678	Proteobacteria,Gammaproteobacteria,Pseudomonadales,Pseudomonadaceae,Pseudomonas

## Sheet: BLAST (OFRC)
	Viral sequence	Bacterial strain	RDP classification	% Identity	length	query start	query end	Target start	Target end	E-value	Query coverage (qcovs)
	FW104_nc_contig-100_155	D17-102270	Proteobacteria,Betaproteobacteria,Burkholderiales,Alcaligenaceae,Castellaniella	100	26748	1	26748	37431	64178	0	100
	FW104_nc_contig-100_143	D17-102270	Proteobacteria,Betaproteobacteria,Burkholderiales,Alcaligenaceae,Castellaniella	100	27281	1	27281	102360	75080	0	100
	GW456_nc_scaffold_8627	D17-102056	Proteobacteria,Betaproteobacteria,Burkholderiales,Comamonadaceae,Acidovorax	99.965	5641	4248	9888	9960	4320	0	100
	GW456_nc_scaffold_8627	GW456-12-10-14-LB1	Proteobacteria,Betaproteobacteria,Burkholderiales,Comamonadaceae,Acidovorax	99.965	5641	4248	9888	9966	4326	0	100
	GW456_nc_scaffold_8627	GW456-12-1-14-LB3	Proteobacteria,Betaproteobacteria,Burkholderiales,Comamonadaceae,Acidovorax	99.965	5641	4248	9888	16663	11023	0	100
	GW456_nc_scaffold_8627	D17-102140	Proteobacteria,Betaproteobacteria,Burkholderiales,Comamonadaceae,Acidovorax	99.965	5641	4248	9888	9960	4320	0	100
	GW456_nc_scaffold_8627	GW456-11-11-14-TSB5	Proteobacteria,Betaproteobacteria,Burkholderiales,Comamonadaceae,Acidovorax	99.965	5641	4248	9888	16663	11023	0	100
	GW456_nc_scaffold_4557	D17-102056	Proteobacteria,Betaproteobacteria,Burkholderiales,Comamonadaceae,Acidovorax	99.956	9053	1	9053	26787	17735	0	100
	GW456_nc_scaffold_4557	GW456-12-10-14-LB1	Proteobacteria,Betaproteobacteria,Burkholderiales,Comamonadaceae,Acidovorax	99.956	9053	1	9053	26793	17741	0	100
	GW456_nc_scaffold_4557	GW456-12-1-14-LB3	Proteobacteria,Betaproteobacteria,Burkholderiales,Comamonadaceae,Acidovorax	99.956	9053	1	9053	33490	24438	0	100
	GW456_nc_scaffold_4557	D17-102140	Proteobacteria,Betaproteobacteria,Burkholderiales,Comamonadaceae,Acidovorax	99.956	9053	1	9053	26787	17735	0	100
	GW456_nc_scaffold_4557	GW456-11-11-14-TSB5	Proteobacteria,Betaproteobacteria,Burkholderiales,Comamonadaceae,Acidovorax	99.956	9053	1	9053	33490	24438	0	100
	GW460_nc_scaffold_1150	GW458-12-9-14-LB1	Proteobacteria,Gammaproteobacteria,Pseudomonadales,Pseudomonadaceae,Pseudomonas	100	16093	1	16093	158139	142047	0	100
	GW460_nc_scaffold_1150	GW458-12-9-14-LB1	Proteobacteria,Gammaproteobacteria,Pseudomonadales,Pseudomonadaceae,Pseudomonas	100	14369	16093	30461	141983	127615	0	100
	GW460_nc_scaffold_1150	FW305-3-2-15-A-R2A1	Proteobacteria,Gammaproteobacteria,Pseudomonadales,Pseudomonadaceae,Pseudomonas	100	16093	1	16093	1632	17724	0	100
	GW460_nc_scaffold_1150	FW305-3-2-15-A-R2A1	Proteobacteria,Gammaproteobacteria,Pseudomonadales,Pseudomonadaceae,Pseudomonas	100	14369	16093	30461	17788	32156	0	100
	GW460_nc_scaffold_1150	GW460-7	Proteobacteria,Gammaproteobacteria,Pseudomonadales,Pseudomonadaceae,Pseudomonas	100	16093	1	16093	137475	121383	0	100
	GW460_nc_scaffold_1150	GW460-7	Proteobacteria,Gammaproteobacteria,Pseudomonadales,Pseudomonadaceae,Pseudomonas	100	14369	16093	30461	121319	106951	0	100
	GW460_nc_scaffold_1150	GW460-12-1-14-LB3	Proteobacteria,Gammaproteobacteria,Pseudomonadales,Pseudomonadaceae,Pseudomonas	100	16093	1	16093	1632	17724	0	100
	GW460_nc_scaffold_1150	GW460-12-1-14-LB3	Proteobacteria,Gammaproteobacteria,Pseudomonadales,Pseudomonadaceae,Pseudomonas	100	14369	16093	30461	17788	32156	0	100
	GW460_nc_scaffold_1150	GW456-11-11-14-TSB2	Proteobacteria,Gammaproteobacteria,Pseudomonadales,Pseudomonadaceae,Pseudomonas	100	16093	1	16093	137720	121628	0	100
	GW460_nc_scaffold_1150	GW456-11-11-14-TSB2	Proteobacteria,Gammaproteobacteria,Pseudomonadales,Pseudomonadaceae,Pseudomonas	99.993	14369	16093	30461	121564	107196	0	100
	GW460_nc_scaffold_1150	D17-102141	Proteobacteria,Gammaproteobacteria,Pseudomonadales,Pseudomonadaceae,Pseudomonas	100	16093	1	16093	1632	17724	0	100
	GW460_nc_scaffold_1150	D17-102141	Proteobacteria,Gammaproteobacteria,Pseudomonadales,Pseudomonadaceae,Pseudomonas	100	14369	16093	30461	17788	32156	0	100
	GW460_nc_scaffold_1150	GW460-12-10-14-LB1	Proteobacteria,Gammaproteobacteria,Pseudomonadales,Pseudomonadaceae,Pseudomonas	99.994	16093	1	16093	40468	24376	0	100
	GW460_nc_scaffold_1150	GW460-12-10-14-LB1	Proteobacteria,Gammaproteobacteria,Pseudomonadales,Pseudomonadaceae,Pseudomonas	100	14369	16093	30461	24312	9944	0	100
	GW460_nc_scaffold_1150	GW458-12-2-14-LB2	Proteobacteria,Gammaproteobacteria,Pseudomonadales,Pseudomonadaceae,Pseudomonas	99.988	16093	1	16093	1632	17724	0	100
	GW460_nc_scaffold_1150	GW458-12-2-14-LB2	Proteobacteria,Gammaproteobacteria,Pseudomonadales,Pseudomonadaceae,Pseudomonas	100	14369	16093	30461	17788	32156	0	100
	GW460_nc_scaffold_1150	GW458-12-2-14-TSB1	Proteobacteria,Gammaproteobacteria,Pseudomonadales,Pseudomonadaceae,Pseudomonas	100	16077	17	16093	1	16077	0	99
	GW460_nc_scaffold_1150	GW458-12-2-14-TSB1	Proteobacteria,Gammaproteobacteria,Pseudomonadales,Pseudomonadaceae,Pseudomonas	100	14369	16093	30461	16141	30509	0	99
	GW460_nc_scaffold_1150	D17-102061	Proteobacteria,Gammaproteobacteria,Pseudomonadales,Pseudomonadaceae,Pseudomonas	100	16077	17	16093	119415	103339	0	99
	GW460_nc_scaffold_1150	D17-102061	Proteobacteria,Gammaproteobacteria,Pseudomonadales,Pseudomonadaceae,Pseudomonas	100	14369	16093	30461	103275	88907	0	99
	GW460_nc_scaffold_1150	GW460-E13	Proteobacteria,Gammaproteobacteria,Pseudomonadales,Pseudomonadaceae,Pseudomonas	100	16077	17	16093	1	16077	0	99
	GW460_nc_scaffold_1150	GW460-E13	Proteobacteria,Gammaproteobacteria,Pseudomonadales,Pseudomonadaceae,Pseudomonas	100	14369	16093	30461	16141	30509	0	99
	GW460_nc_scaffold_1150	GW460-C8	Proteobacteria,Gammaproteobacteria,Pseudomonadales,Pseudomonadaceae,Pseudomonas	100	16077	17	16093	1	16077	0	99
	GW460_nc_scaffold_1150	GW460-C8	Proteobacteria,Gammaproteobacteria,Pseudomonadales,Pseudomonadaceae,Pseudomonas	100	14369	16093	30461	16141	30509	0	99
	GW460_nc_scaffold_1150	GW460-C3	Proteobacteria,Gammaproteobacteria,Pseudomonadales,Pseudomonadaceae,Pseudomonas	100	16077	17	16093	1	16077	0	99
	GW460_nc_scaffold_1150	GW460-C3	Proteobacteria,Gammaproteobacteria,Pseudomonadales,Pseudomonadaceae,Pseudomonas	100	14369	16093	30461	16141	30509	0	99
	GW460_nc_scaffold_1150	GW460-8	Proteobacteria,Gammaproteobacteria,Pseudomonadales,Pseudomonadaceae,Pseudomonas	100	16077	17	16093	1	16077	0	99
	GW460_nc_scaffold_1150	GW460-8	Proteobacteria,Gammaproteobacteria,Pseudomonadales,Pseudomonadaceae,Pseudomonas	100	14369	16093	30461	16141	30509	0	99
	GW460_nc_scaffold_1150	GW460-13	Proteobacteria,Gammaproteobacteria,Pseudomonadales,Pseudomonadaceae,Pseudomonas	100	16077	17	16093	1	16077	0	99
	GW460_nc_scaffold_1150	GW460-13	Proteobacteria,Gammaproteobacteria,Pseudomonadales,Pseudomonadaceae,Pseudomonas	100	14369	16093	30461	16141	30509	0	99
	GW460_nc_scaffold_1150	GW460-11-11-14-LB11	Proteobacteria,Gammaproteobacteria,Pseudomonadales,Pseudomonadaceae,Pseudomonas	100	16077	17	16093	1	16077	0	99
	GW460_nc_scaffold_1150	GW460-11-11-14-LB11	Proteobacteria,Gammaproteobacteria,Pseudomonadales,Pseudomonadaceae,Pseudomonas	100	14369	16093	30461	16141	30509	0	99
	GW460_nc_scaffold_1150	GW456-E6	Proteobacteria,Gammaproteobacteria,Pseudomonadales,Pseudomonadaceae,Pseudomonas	100	16077	17	16093	262082	246006	0	99
	GW460_nc_scaffold_1150	GW456-E6	Proteobacteria,Gammaproteobacteria,Pseudomonadales,Pseudomonadaceae,Pseudomonas	100	14369	16093	30461	245942	231574	0	99
	GW460_nc_scaffold_1150	D17-102052	Proteobacteria,Gammaproteobacteria,Pseudomonadales,Pseudomonadaceae,Pseudomonas	100	16077	17	16093	40475	24399	0	99
	GW460_nc_scaffold_1150	D17-102052	Proteobacteria,Gammaproteobacteria,Pseudomonadales,Pseudomonadaceae,Pseudomonas	100	14369	16093	30461	24335	9967	0	99
	GW460_nc_scaffold_1150	GW456-12-10-14-TSB6	Proteobacteria,Gammaproteobacteria,Pseudomonadales,Pseudomonadaceae,Pseudomonas	100	16077	17	16093	1	16077	0	99
	GW460_nc_scaffold_1150	GW456-12-10-14-TSB6	Proteobacteria,Gammaproteobacteria,Pseudomonadales,Pseudomonadaceae,Pseudomonas	100	14369	16093	30461	16141	30509	0	99
	GW460_nc_scaffold_1150	GW456-12-1-14-TSB1	Proteobacteria,Gammaproteobacteria,Pseudomonadales,Pseudomonadaceae,Pseudomonas	100	16077	17	16093	1	16077	0	99
	GW460_nc_scaffold_1150	GW456-12-1-14-TSB1	Proteobacteria,Gammaproteobacteria,Pseudomonadales,Pseudomonadaceae,Pseudomonas	99.993	14369	16093	30461	16141	30509	0	99
	GW460_nc_scaffold_1150	D17-102158	Proteobacteria,Gammaproteobacteria,Pseudomonadales,Pseudomonadaceae,Pseudomonas	100	16077	17	16093	1	16077	0	99
	GW460_nc_scaffold_1150	D17-102158	Proteobacteria,Gammaproteobacteria,Pseudomonadales,Pseudomonadaceae,Pseudomonas	100	14369	16093	30461	16141	30509	0	99
	GW460_nc_scaffold_1150	GW460-12-1-14-TSB6	Proteobacteria,Gammaproteobacteria,Pseudomonadales,Pseudomonadaceae,Pseudomonas	100	16077	17	16093	1	16077	0	99
	GW460_nc_scaffold_1150	GW460-12-1-14-TSB6	Proteobacteria,Gammaproteobacteria,Pseudomonadales,Pseudomonadaceae,Pseudomonas	100	14369	16093	30461	16141	30509	0	99
	GW460_nc_scaffold_1150	GW458-12-9-14-TSB2	Proteobacteria,Gammaproteobacteria,Pseudomonadales,Pseudomonadaceae,Pseudomonas	100	16077	17	16093	1	16077	0	99
	GW460_nc_scaffold_1150	GW458-12-9-14-TSB2	Proteobacteria,Gammaproteobacteria,Pseudomonadales,Pseudomonadaceae,Pseudomonas	100	14369	16093	30461	16141	30509	0	99
	GW460_nc_scaffold_1150	GW458-11-26-14-LB3	Proteobacteria,Gammaproteobacteria,Pseudomonadales,Pseudomonadaceae,Pseudomonas	100	16077	17	16093	1	16077	0	99
	GW460_nc_scaffold_1150	GW458-11-26-14-LB3	Proteobacteria,Gammaproteobacteria,Pseudomonadales,Pseudomonadaceae,Pseudomonas	100	14369	16093	30461	16141	30509	0	99
	GW460_nc_scaffold_1150	GW458-11-26-14-TSB3	Proteobacteria,Gammaproteobacteria,Pseudomonadales,Pseudomonadaceae,Pseudomonas	100	16077	17	16093	1	16077	0	99
	GW460_nc_scaffold_1150	GW458-11-26-14-TSB3	Proteobacteria,Gammaproteobacteria,Pseudomonadales,Pseudomonadaceae,Pseudomonas	99.993	14369	16093	30461	16141	30509	0	99
	GW460_nc_scaffold_1150	D17-102054	Proteobacteria,Gammaproteobacteria,Pseudomonadales,Pseudomonadaceae,Pseudomonas	99.994	16077	17	16093	119391	103315	0	99
	GW460_nc_scaffold_1150	D17-102054	Proteobacteria,Gammaproteobacteria,Pseudomonadales,Pseudomonadaceae,Pseudomonas	100	14369	16093	30461	103251	88883	0	99
	GW460_nc_scaffold_84	GW458-12-9-14-LB1	Proteobacteria,Gammaproteobacteria,Pseudomonadales,Pseudomonadaceae,Pseudomonas	100	36202	1	36202	150736	186937	0	100
	GW460_nc_scaffold_84	GW460-13	Proteobacteria,Gammaproteobacteria,Pseudomonadales,Pseudomonadaceae,Pseudomonas	100	35741	1	35741	150736	186476	0	99
	GW460_nc_scaffold_84	GW456-E6	Proteobacteria,Gammaproteobacteria,Pseudomonadales,Pseudomonadaceae,Pseudomonas	100	35735	1	35735	35735	1	0	99
	GW460_nc_scaffold_84	D17-102141	Proteobacteria,Gammaproteobacteria,Pseudomonadales,Pseudomonadaceae,Pseudomonas	100	31213	1	31213	31213	1	0	86
	GW460_nc_scaffold_84	GW460-8	Proteobacteria,Gammaproteobacteria,Pseudomonadales,Pseudomonadaceae,Pseudomonas	100	31186	1	31186	4774	35959	0	86
	GW460_nc_scaffold_84	GW460-11-11-14-LB11	Proteobacteria,Gammaproteobacteria,Pseudomonadales,Pseudomonadaceae,Pseudomonas	99.987	31199	1	31198	31253	56	0	86
	GW460_nc_scaffold_84	GW460-C8	Proteobacteria,Gammaproteobacteria,Pseudomonadales,Pseudomonadaceae,Pseudomonas	100	31184	1	31184	140212	171395	0	86
	GW460_nc_scaffold_84	GW456-12-10-14-TSB6	Proteobacteria,Gammaproteobacteria,Pseudomonadales,Pseudomonadaceae,Pseudomonas	100	31183	1	31183	31183	1	0	86
	GW460_nc_scaffold_84	GW456-11-11-14-TSB2	Proteobacteria,Gammaproteobacteria,Pseudomonadales,Pseudomonadaceae,Pseudomonas	100	31183	1	31183	96652	127834	0	86
	GW460_nc_scaffold_84	GW460-12-1-14-LB3	Proteobacteria,Gammaproteobacteria,Pseudomonadales,Pseudomonadaceae,Pseudomonas	100	31177	1	31177	4813	35989	0	86
	GW460_nc_scaffold_84	D17-102061	Proteobacteria,Gammaproteobacteria,Pseudomonadales,Pseudomonadaceae,Pseudomonas	100	31173	1	31173	31173	1	0	86
	GW460_nc_scaffold_84	GW458-11-26-14-LB3	Proteobacteria,Gammaproteobacteria,Pseudomonadales,Pseudomonadaceae,Pseudomonas	100	31173	1	31173	150736	181908	0	86
	GW460_nc_scaffold_84	GW458-11-26-14-TSB3	Proteobacteria,Gammaproteobacteria,Pseudomonadales,Pseudomonadaceae,Pseudomonas	100	31173	1	31173	31173	1	0	86
	GW460_nc_scaffold_84	GW460-7	Proteobacteria,Gammaproteobacteria,Pseudomonadales,Pseudomonadaceae,Pseudomonas	100	31167	1	31167	31167	1	0	86
	GW460_nc_scaffold_84	GW458-12-2-14-LB2	Proteobacteria,Gammaproteobacteria,Pseudomonadales,Pseudomonadaceae,Pseudomonas	100	31163	1	31163	147369	178531	0	86
	GW460_nc_scaffold_84	FW305-3-2-15-A-R2A1	Proteobacteria,Gammaproteobacteria,Pseudomonadales,Pseudomonadaceae,Pseudomonas	100	31157	1	31157	31157	1	0	86
	GW460_nc_scaffold_84	D17-102054	Proteobacteria,Gammaproteobacteria,Pseudomonadales,Pseudomonadaceae,Pseudomonas	100	31152	1	31152	31152	1	0	86
	GW460_nc_scaffold_84	GW458-12-9-14-TSB2	Proteobacteria,Gammaproteobacteria,Pseudomonadales,Pseudomonadaceae,Pseudomonas	99.995	18816	12393	31208	18816	1	0	52
	GW460_nc_scaffold_84	GW460-12-10-14-LB1	Proteobacteria,Gammaproteobacteria,Pseudomonadales,Pseudomonadaceae,Pseudomonas	99.979	18801	12399	31198	36999	18200	0	52
	GW460_nc_scaffold_84	GW460-12-1-14-TSB6	Proteobacteria,Gammaproteobacteria,Pseudomonadales,Pseudomonadaceae,Pseudomonas	100	18776	12421	31196	1	18776	0	52
	GW460_nc_scaffold_84	D17-102052	Proteobacteria,Gammaproteobacteria,Pseudomonadales,Pseudomonadaceae,Pseudomonas	100	18770	12405	31174	23160	4391	0	64
	GW460_nc_scaffold_84	D17-102158	Proteobacteria,Gammaproteobacteria,Pseudomonadales,Pseudomonadaceae,Pseudomonas	100	18766	12413	31178	18766	1	0	52
	GW460_nc_scaffold_84	GW458-12-2-14-TSB1	Proteobacteria,Gammaproteobacteria,Pseudomonadales,Pseudomonadaceae,Pseudomonas	100	18764	12423	31186	1	18764	0	52
	GW460_nc_scaffold_84	GW460-C3	Proteobacteria,Gammaproteobacteria,Pseudomonadales,Pseudomonadaceae,Pseudomonas	100	18761	12426	31186	18761	1	0	52
	GW460_nc_scaffold_84	GW460-E13	Proteobacteria,Gammaproteobacteria,Pseudomonadales,Pseudomonadaceae,Pseudomonas	100	18743	12421	31163	18743	1	0	52
	GW460_nc_scaffold_84	GW456-12-1-14-TSB1	Proteobacteria,Gammaproteobacteria,Pseudomonadales,Pseudomonadaceae,Pseudomonas	100	18741	12422	31162	18741	1	0	52
	GW460_nc_scaffold_84	GW460-E13	Proteobacteria,Gammaproteobacteria,Pseudomonadales,Pseudomonadaceae,Pseudomonas	100	12427	1	12427	12427	1	0	34
	GW460_nc_scaffold_84	D17-102158	Proteobacteria,Gammaproteobacteria,Pseudomonadales,Pseudomonadaceae,Pseudomonas	100	12417	1	12417	12417	1	0	34
	GW460_nc_scaffold_84	D17-102052	Proteobacteria,Gammaproteobacteria,Pseudomonadales,Pseudomonadaceae,Pseudomonas	100	12415	1	12415	12415	1	0	34
	GW460_nc_scaffold_84	GW456-12-1-14-TSB1	Proteobacteria,Gammaproteobacteria,Pseudomonadales,Pseudomonadaceae,Pseudomonas	100	12415	1	12415	12415	1	0	34
	GW460_nc_scaffold_84	GW460-12-1-14-TSB6	Proteobacteria,Gammaproteobacteria,Pseudomonadales,Pseudomonadaceae,Pseudomonas	100	12415	1	12415	4805	17219	0	34
	GW460_nc_scaffold_84	GW458-12-9-14-TSB2	Proteobacteria,Gammaproteobacteria,Pseudomonadales,Pseudomonadaceae,Pseudomonas	100	12415	1	12415	150736	163150	0	34
	GW460_nc_scaffold_84	GW460-C3	Proteobacteria,Gammaproteobacteria,Pseudomonadales,Pseudomonadaceae,Pseudomonas	100	12411	1	12411	150736	163146	0	34
	GW460_nc_scaffold_84	GW458-12-2-14-TSB1	Proteobacteria,Gammaproteobacteria,Pseudomonadales,Pseudomonadaceae,Pseudomonas	100	12407	1	12407	12407	1	0	34
	GW460_nc_scaffold_84	GW460-12-10-14-LB1	Proteobacteria,Gammaproteobacteria,Pseudomonadales,Pseudomonadaceae,Pseudomonas	100	12407	1	12407	4775	17181	0	34
	GW460_nc_scaffold_84	MPR-R2A5	Proteobacteria,Gammaproteobacteria,Pseudomonadales,Pseudomonadaceae,Pseudomonas	82.355	5367	11940	17285	21565	16218	0	26
	GW460_nc_scaffold_84	FW301-21D1A	Proteobacteria,Gammaproteobacteria,Pseudomonadales,Pseudomonadaceae,Pseudomonas	82.355	5367	11940	17285	88254	93601	0	26
	GW460_nc_scaffold_84	FW301-21B01	Proteobacteria,Gammaproteobacteria,Pseudomonadales,Pseudomonadaceae,Pseudomonas	82.355	5367	11940	17285	21565	16218	0	26
	GW460_nc_scaffold_84	MPR-R5B	Proteobacteria,Gammaproteobacteria,Pseudomonadales,Pseudomonadaceae,Pseudomonas	82.46	4903	12403	17285	21104	16218	0	25
	GW460_nc_scaffold_84	GW531-T4	Proteobacteria,Gammaproteobacteria,Pseudomonadales,Pseudomonadaceae,Pseudomonas	77.16	5683	24964	30611	23449	17803	0	47
	GW460_nc_scaffold_84	GW531-T4	Proteobacteria,Gammaproteobacteria,Pseudomonadales,Pseudomonadaceae,Pseudomonas	76.454	5245	6766	11926	41041	35876	0	47
	GW460_nc_scaffold_381	GW458-12-2-14-LB2	Proteobacteria,Gammaproteobacteria,Pseudomonadales,Pseudomonadaceae,Pseudomonas	100	17323	1	17323	8595	25917	0	100
	GW460_nc_scaffold_381	GW458-12-9-14-LB1	Proteobacteria,Gammaproteobacteria,Pseudomonadales,Pseudomonadaceae,Pseudomonas	100	17323	1	17323	213148	230470	0	100
	GW460_nc_scaffold_381	D17-102061	Proteobacteria,Gammaproteobacteria,Pseudomonadales,Pseudomonadaceae,Pseudomonas	100	17323	1	17323	8618	25940	0	100
	GW460_nc_scaffold_381	GW460-7	Proteobacteria,Gammaproteobacteria,Pseudomonadales,Pseudomonadaceae,Pseudomonas	100	17323	1	17323	179264	196586	0	100
	GW460_nc_scaffold_381	GW460-12-1-14-LB3	Proteobacteria,Gammaproteobacteria,Pseudomonadales,Pseudomonadaceae,Pseudomonas	100	17323	1	17323	116109	133431	0	100
	GW460_nc_scaffold_381	GW460-11-11-14-LB11	Proteobacteria,Gammaproteobacteria,Pseudomonadales,Pseudomonadaceae,Pseudomonas	100	17323	1	17323	116113	133435	0	100
	GW460_nc_scaffold_381	GW458-12-9-14-TSB2	Proteobacteria,Gammaproteobacteria,Pseudomonadales,Pseudomonadaceae,Pseudomonas	100	17323	1	17323	116107	133429	0	100
	GW460_nc_scaffold_381	GW458-12-2-14-TSB1	Proteobacteria,Gammaproteobacteria,Pseudomonadales,Pseudomonadaceae,Pseudomonas	100	17306	1	17306	8597	25902	0	99
	GW460_nc_scaffold_381	GW460-E13	Proteobacteria,Gammaproteobacteria,Pseudomonadales,Pseudomonadaceae,Pseudomonas	100	17306	1	17306	8589	25894	0	99
	GW460_nc_scaffold_381	GW460-C8	Proteobacteria,Gammaproteobacteria,Pseudomonadales,Pseudomonadaceae,Pseudomonas	100	17306	1	17306	116113	133418	0	99
	GW460_nc_scaffold_381	GW460-C3	Proteobacteria,Gammaproteobacteria,Pseudomonadales,Pseudomonadaceae,Pseudomonas	100	17306	1	17306	17306	1	0	99
	GW460_nc_scaffold_381	GW460-8	Proteobacteria,Gammaproteobacteria,Pseudomonadales,Pseudomonadaceae,Pseudomonas	100	17306	1	17306	8592	25897	0	99
	GW460_nc_scaffold_381	GW460-13	Proteobacteria,Gammaproteobacteria,Pseudomonadales,Pseudomonadaceae,Pseudomonas	100	17306	1	17306	8595	25900	0	99
	GW460_nc_scaffold_381	GW456-E6	Proteobacteria,Gammaproteobacteria,Pseudomonadales,Pseudomonadaceae,Pseudomonas	100	17306	1	17306	17306	1	0	99
	GW460_nc_scaffold_381	D17-102054	Proteobacteria,Gammaproteobacteria,Pseudomonadales,Pseudomonadaceae,Pseudomonas	100	17306	1	17306	8589	25894	0	99
	GW460_nc_scaffold_381	D17-102052	Proteobacteria,Gammaproteobacteria,Pseudomonadales,Pseudomonadaceae,Pseudomonas	100	17306	1	17306	8753	26058	0	99
	GW460_nc_scaffold_381	GW456-12-10-14-TSB6	Proteobacteria,Gammaproteobacteria,Pseudomonadales,Pseudomonadaceae,Pseudomonas	100	17306	1	17306	179255	196560	0	99
	GW460_nc_scaffold_381	GW456-12-1-14-TSB1	Proteobacteria,Gammaproteobacteria,Pseudomonadales,Pseudomonadaceae,Pseudomonas	100	17306	1	17306	17306	1	0	99
	GW460_nc_scaffold_381	GW460-12-10-14-LB1	Proteobacteria,Gammaproteobacteria,Pseudomonadales,Pseudomonadaceae,Pseudomonas	100	17306	1	17306	8598	25903	0	99
	GW460_nc_scaffold_381	D17-102141	Proteobacteria,Gammaproteobacteria,Pseudomonadales,Pseudomonadaceae,Pseudomonas	99.994	17306	1	17306	179247	196552	0	99
	GW460_nc_scaffold_381	GW458-11-26-14-TSB3	Proteobacteria,Gammaproteobacteria,Pseudomonadales,Pseudomonadaceae,Pseudomonas	100	13555	3769	17323	15185	1631	0	78
	GW460_nc_scaffold_381	FW305-3-2-15-A-R2A1	Proteobacteria,Gammaproteobacteria,Pseudomonadales,Pseudomonadaceae,Pseudomonas	100	13552	3772	17323	1	13552	0	78
	GW460_nc_scaffold_381	D17-102158	Proteobacteria,Gammaproteobacteria,Pseudomonadales,Pseudomonadaceae,Pseudomonas	100	13545	3779	17323	1	13545	0	78
	GW460_nc_scaffold_381	GW456-11-11-14-TSB2	Proteobacteria,Gammaproteobacteria,Pseudomonadales,Pseudomonadaceae,Pseudomonas	100	13538	3769	17306	13538	1	0	78
	GW460_nc_scaffold_381	GW458-11-26-14-LB3	Proteobacteria,Gammaproteobacteria,Pseudomonadales,Pseudomonadaceae,Pseudomonas	100	13536	3771	17306	13536	1	0	78
	GW460_nc_scaffold_381	GW460-12-1-14-TSB6	Proteobacteria,Gammaproteobacteria,Pseudomonadales,Pseudomonadaceae,Pseudomonas	100	13530	3777	17306	13530	1	0	78
	GW460_nc_scaffold_718	GW460-13	Proteobacteria,Gammaproteobacteria,Pseudomonadales,Pseudomonadaceae,Pseudomonas	100	23143	1	23143	478	23620	0	100
	GW460_nc_scaffold_718	GW460-12-1-14-LB3	Proteobacteria,Gammaproteobacteria,Pseudomonadales,Pseudomonadaceae,Pseudomonas	100	23143	1	23143	478	23620	0	100
	GW460_nc_scaffold_718	D17-102054	Proteobacteria,Gammaproteobacteria,Pseudomonadales,Pseudomonadaceae,Pseudomonas	100	23143	1	23143	478	23620	0	100
	GW460_nc_scaffold_718	GW456-12-10-14-TSB6	Proteobacteria,Gammaproteobacteria,Pseudomonadales,Pseudomonadaceae,Pseudomonas	100	23143	1	23143	478	23620	0	100
	GW460_nc_scaffold_718	D17-102158	Proteobacteria,Gammaproteobacteria,Pseudomonadales,Pseudomonadaceae,Pseudomonas	100	23143	1	23143	478	23620	0	100
	GW460_nc_scaffold_718	GW458-11-26-14-LB3	Proteobacteria,Gammaproteobacteria,Pseudomonadales,Pseudomonadaceae,Pseudomonas	100	23143	1	23143	73757	50615	0	100
	GW460_nc_scaffold_718	GW458-12-9-14-LB1	Proteobacteria,Gammaproteobacteria,Pseudomonadales,Pseudomonadaceae,Pseudomonas	99.996	23143	1	23143	478	23619	0	100
	GW460_nc_scaffold_718	GW458-12-2-14-LB2	Proteobacteria,Gammaproteobacteria,Pseudomonadales,Pseudomonadaceae,Pseudomonas	100	23135	9	23143	1	23135	0	99
	GW460_nc_scaffold_718	D17-102061	Proteobacteria,Gammaproteobacteria,Pseudomonadales,Pseudomonadaceae,Pseudomonas	99.987	23146	1	23143	174353	151208	0	100
	GW460_nc_scaffold_718	GW460-C8	Proteobacteria,Gammaproteobacteria,Pseudomonadales,Pseudomonadaceae,Pseudomonas	100	23135	9	23143	1	23135	0	99
	GW460_nc_scaffold_718	GW456-12-1-14-TSB1	Proteobacteria,Gammaproteobacteria,Pseudomonadales,Pseudomonadaceae,Pseudomonas	100	23135	9	23143	1	23135	0	99
	GW460_nc_scaffold_718	GW456-11-11-14-TSB2	Proteobacteria,Gammaproteobacteria,Pseudomonadales,Pseudomonadaceae,Pseudomonas	100	23135	9	23143	1	23135	0	99
	GW460_nc_scaffold_718	GW458-11-26-14-TSB3	Proteobacteria,Gammaproteobacteria,Pseudomonadales,Pseudomonadaceae,Pseudomonas	100	23135	9	23143	77554	54420	0	99
	GW460_nc_scaffold_718	GW460-C3	Proteobacteria,Gammaproteobacteria,Pseudomonadales,Pseudomonadaceae,Pseudomonas	99.996	23135	9	23143	1	23135	0	99
	GW460_nc_scaffold_718	GW460-E13	Proteobacteria,Gammaproteobacteria,Pseudomonadales,Pseudomonadaceae,Pseudomonas	100	20814	2330	23143	1	20814	0	90
	GW460_nc_scaffold_718	GW460-8	Proteobacteria,Gammaproteobacteria,Pseudomonadales,Pseudomonadaceae,Pseudomonas	100	20795	2349	23143	172022	151228	0	90
	GW460_nc_scaffold_718	GW460-11-11-14-LB11	Proteobacteria,Gammaproteobacteria,Pseudomonadales,Pseudomonadaceae,Pseudomonas	100	20794	2350	23143	1	20794	0	90
	GW460_nc_scaffold_718	D17-102052	Proteobacteria,Gammaproteobacteria,Pseudomonadales,Pseudomonadaceae,Pseudomonas	100	20794	2350	23143	39548	18755	0	90
	GW460_nc_scaffold_718	D17-102141	Proteobacteria,Gammaproteobacteria,Pseudomonadales,Pseudomonadaceae,Pseudomonas	100	20794	2350	23143	1	20794	0	90
	GW460_nc_scaffold_718	GW456-E6	Proteobacteria,Gammaproteobacteria,Pseudomonadales,Pseudomonadaceae,Pseudomonas	100	20793	2351	23143	75182	54390	0	90
	GW460_nc_scaffold_718	GW458-12-2-14-TSB1	Proteobacteria,Gammaproteobacteria,Pseudomonadales,Pseudomonadaceae,Pseudomonas	100	20792	2352	23143	39541	18750	0	90
	GW460_nc_scaffold_718	FW305-3-2-15-A-R2A1	Proteobacteria,Gammaproteobacteria,Pseudomonadales,Pseudomonadaceae,Pseudomonas	100	20792	2352	23143	1	20792	0	90
	GW460_nc_scaffold_718	GW460-12-10-14-LB1	Proteobacteria,Gammaproteobacteria,Pseudomonadales,Pseudomonadaceae,Pseudomonas	100	20792	2352	23143	39531	18740	0	90
	GW460_nc_scaffold_718	GW458-12-9-14-TSB2	Proteobacteria,Gammaproteobacteria,Pseudomonadales,Pseudomonadaceae,Pseudomonas	100	20792	2352	23143	1	20792	0	90
	GW460_nc_scaffold_718	GW460-7	Proteobacteria,Gammaproteobacteria,Pseudomonadales,Pseudomonadaceae,Pseudomonas	100	20790	2354	23143	251148	230359	0	90
	GW460_nc_scaffold_718	GW460-12-1-14-TSB6	Proteobacteria,Gammaproteobacteria,Pseudomonadales,Pseudomonadaceae,Pseudomonas	100	20739	2405	23143	39454	18716	0	90
	GW460_nc_scaffold_501	GW458-12-2-14-LB2	Proteobacteria,Gammaproteobacteria,Pseudomonadales,Pseudomonadaceae,Pseudomonas	100	17397	1	17397	306	17702	0	100
	GW460_nc_scaffold_501	GW458-12-2-14-TSB1	Proteobacteria,Gammaproteobacteria,Pseudomonadales,Pseudomonadaceae,Pseudomonas	100	17397	1	17397	306	17702	0	100
	GW460_nc_scaffold_501	GW460-C8	Proteobacteria,Gammaproteobacteria,Pseudomonadales,Pseudomonadaceae,Pseudomonas	100	17397	1	17397	306	17702	0	100
	GW460_nc_scaffold_501	GW460-C3	Proteobacteria,Gammaproteobacteria,Pseudomonadales,Pseudomonadaceae,Pseudomonas	100	17397	1	17397	133928	116532	0	100
	GW460_nc_scaffold_501	GW460-7	Proteobacteria,Gammaproteobacteria,Pseudomonadales,Pseudomonadaceae,Pseudomonas	100	17397	1	17397	134060	116664	0	100
	GW460_nc_scaffold_501	GW460-11-11-14-LB11	Proteobacteria,Gammaproteobacteria,Pseudomonadales,Pseudomonadaceae,Pseudomonas	100	17397	1	17397	306	17702	0	100
	GW460_nc_scaffold_501	GW456-12-1-14-TSB1	Proteobacteria,Gammaproteobacteria,Pseudomonadales,Pseudomonadaceae,Pseudomonas	100	17397	1	17397	306	17702	0	100
	GW460_nc_scaffold_501	GW460-12-1-14-TSB6	Proteobacteria,Gammaproteobacteria,Pseudomonadales,Pseudomonadaceae,Pseudomonas	100	17397	1	17397	306	17702	0	100
	GW460_nc_scaffold_501	GW458-12-9-14-TSB2	Proteobacteria,Gammaproteobacteria,Pseudomonadales,Pseudomonadaceae,Pseudomonas	100	17397	1	17397	306	17702	0	100
	GW460_nc_scaffold_501	GW458-12-9-14-LB1	Proteobacteria,Gammaproteobacteria,Pseudomonadales,Pseudomonadaceae,Pseudomonas	100	17217	181	17397	1	17217	0	99
	GW460_nc_scaffold_501	D17-102061	Proteobacteria,Gammaproteobacteria,Pseudomonadales,Pseudomonadaceae,Pseudomonas	100	17217	181	17397	1	17217	0	99
	GW460_nc_scaffold_501	GW460-E13	Proteobacteria,Gammaproteobacteria,Pseudomonadales,Pseudomonadaceae,Pseudomonas	100	17217	181	17397	1	17217	0	99
	GW460_nc_scaffold_501	FW305-3-2-15-A-R2A1	Proteobacteria,Gammaproteobacteria,Pseudomonadales,Pseudomonadaceae,Pseudomonas	100	17217	181	17397	1	17217	0	99
	GW460_nc_scaffold_501	GW460-8	Proteobacteria,Gammaproteobacteria,Pseudomonadales,Pseudomonadaceae,Pseudomonas	100	17217	181	17397	1	17217	0	99
	GW460_nc_scaffold_501	GW460-13	Proteobacteria,Gammaproteobacteria,Pseudomonadales,Pseudomonadaceae,Pseudomonas	100	17217	181	17397	1	17217	0	99
	GW460_nc_scaffold_501	GW460-12-1-14-LB3	Proteobacteria,Gammaproteobacteria,Pseudomonadales,Pseudomonadaceae,Pseudomonas	100	17217	181	17397	1	17217	0	99
	GW460_nc_scaffold_501	GW456-E6	Proteobacteria,Gammaproteobacteria,Pseudomonadales,Pseudomonadaceae,Pseudomonas	100	17217	181	17397	1	17217	0	99
	GW460_nc_scaffold_501	D17-102054	Proteobacteria,Gammaproteobacteria,Pseudomonadales,Pseudomonadaceae,Pseudomonas	100	17217	181	17397	1	17217	0	99
	GW460_nc_scaffold_501	D17-102052	Proteobacteria,Gammaproteobacteria,Pseudomonadales,Pseudomonadaceae,Pseudomonas	100	17217	181	17397	1	17217	0	99
	GW460_nc_scaffold_501	GW456-12-10-14-TSB6	Proteobacteria,Gammaproteobacteria,Pseudomonadales,Pseudomonadaceae,Pseudomonas	100	17217	181	17397	1	17217	0	99
	GW460_nc_scaffold_501	D17-102158	Proteobacteria,Gammaproteobacteria,Pseudomonadales,Pseudomonadaceae,Pseudomonas	100	17217	181	17397	1	17217	0	99
	GW460_nc_scaffold_501	GW456-11-11-14-TSB2	Proteobacteria,Gammaproteobacteria,Pseudomonadales,Pseudomonadaceae,Pseudomonas	100	17217	181	17397	1	17217	0	99
	GW460_nc_scaffold_501	GW460-12-10-14-LB1	Proteobacteria,Gammaproteobacteria,Pseudomonadales,Pseudomonadaceae,Pseudomonas	100	17217	181	17397	1	17217	0	99
	GW460_nc_scaffold_501	GW458-11-26-14-LB3	Proteobacteria,Gammaproteobacteria,Pseudomonadales,Pseudomonadaceae,Pseudomonas	100	17217	181	17397	1	17217	0	99
	GW460_nc_scaffold_501	GW458-11-26-14-TSB3	Proteobacteria,Gammaproteobacteria,Pseudomonadales,Pseudomonadaceae,Pseudomonas	100	17217	181	17397	1	17217	0	99
	GW460_nc_scaffold_501	D17-102141	Proteobacteria,Gammaproteobacteria,Pseudomonadales,Pseudomonadaceae,Pseudomonas	100	17217	181	17397	1	17217	0	99
		#N/A
		#N/A
		#N/A
		#N/A
		#N/A
		#N/A
		#N/A
		#N/A
		#N/A
		#N/A
		#N/A
		#N/A
		#N/A
		#N/A
		#N/A
		#N/A
		#N/A
		#N/A
		#N/A
		#N/A
		#N/A
		#N/A
		#N/A
		#N/A
		#N/A
		#N/A
		#N/A
		#N/A
		#N/A
		#N/A
		#N/A
		#N/A
		#N/A
		#N/A
		#N/A
		#N/A
		#N/A
		#N/A
		#N/A
		#N/A
		#N/A
		#N/A
		#N/A
		#N/A
		#N/A
		#N/A
		#N/A
		#N/A
		#N/A
		#N/A
		#N/A
		#N/A
		#N/A
		#N/A
		#N/A
		#N/A
		#N/A
		#N/A
		#N/A
		#N/A
		#N/A
		#N/A
		#N/A
		#N/A
		#N/A
		#N/A
		#N/A
		#N/A
		#N/A
		#N/A
		#N/A
		#N/A
		#N/A
		#N/A
		#N/A
		#N/A
		#N/A
		#N/A
		#N/A
		#N/A
		#N/A
		#N/A
		#N/A
		#N/A
		#N/A
		#N/A
		#N/A
		#N/A
		#N/A
		#N/A
		#N/A
		#N/A
		#N/A
		#N/A
		#N/A
		#N/A
		#N/A
		#N/A
		#N/A
		#N/A
		#N/A
		#N/A
		#N/A
		#N/A
		#N/A
		#N/A
		#N/A
		#N/A
		#N/A
		#N/A
		#N/A
		#N/A
		#N/A
		#N/A
		#N/A
		#N/A
		#N/A
		#N/A
		#N/A
		#N/A
		#N/A
		#N/A
		#N/A
		#N/A
		#N/A
		#N/A
		#N/A
		#N/A
		#N/A
		#N/A
		#N/A
		#N/A
		#N/A
		#N/A
		#N/A
		#N/A
		#N/A
		#N/A
		#N/A
		#N/A
		#N/A
		#N/A
		#N/A
		#N/A
		#N/A
		#N/A
		#N/A
		#N/A
		#N/A
		#N/A
		#N/A
		#N/A
		#N/A
		#N/A
		#N/A
		#N/A
		#N/A
		#N/A
		#N/A
		#N/A
		#N/A
		#N/A
		#N/A
		#N/A
		#N/A
		#N/A
		#N/A
		#N/A
		#N/A
		#N/A
		#N/A
		#N/A
		#N/A
		#N/A
		#N/A
		#N/A
		#N/A
		#N/A
		#N/A
		#N/A
		#N/A
		#N/A
		#N/A
		#N/A
		#N/A
		#N/A
		#N/A
		#N/A
		#N/A
		#N/A
		#N/A
		#N/A
		#N/A
		#N/A
		#N/A
		#N/A
		#N/A
		#N/A
		#N/A
		#N/A
		#N/A
		#N/A
		#N/A
		#N/A
		#N/A
		#N/A
		#N/A
		#N/A
		#N/A
		#N/A
		#N/A
		#N/A
		#N/A
		#N/A
		#N/A
		#N/A
		#N/A
		#N/A
		#N/A
		#N/A
		#N/A
		#N/A
		#N/A
		#N/A
		#N/A
		#N/A
		#N/A
		#N/A
		#N/A
		#N/A
		#N/A
		#N/A
		#N/A
		#N/A
		#N/A
		#N/A
		#N/A
		#N/A
		#N/A
		#N/A
		#N/A
		#N/A
		#N/A
		#N/A
		#N/A
		#N/A
		#N/A
		#N/A
		#N/A
		#N/A
		#N/A
		#N/A
		#N/A
		#N/A
		#N/A
		#N/A
		#N/A
		#N/A
		#N/A

## Sheet: BLAST99
	Viral sequence	Bacterial strain	RDP classification	% Identity	length	query start	query end	Target start	Target end	E-value	Query coverage (qcovs)					Viral Sequence	classification
	FW104_nc_contig-100_155	D17-102270	Proteobacteria,Betaproteobacteria,Burkholderiales,Alcaligenaceae,Castellaniella	100	26748	1	26748	37431	64178	0	100					FW104_nc_contig-100_155	Proteobacteria,Betaproteobacteria,Burkholderiales,Alcaligenaceae,Castellaniella
	FW104_nc_contig-100_143	D17-102270	Proteobacteria,Betaproteobacteria,Burkholderiales,Alcaligenaceae,Castellaniella	100	27281	1	27281	102360	75080	0	100					FW104_nc_contig-100_143	Proteobacteria,Betaproteobacteria,Burkholderiales,Alcaligenaceae,Castellaniella
	GW456_nc_scaffold_8627	D17-102056	Proteobacteria,Betaproteobacteria,Burkholderiales,Comamonadaceae,Acidovorax	99.965	5641	4248	9888	9960	4320	0	100					GW456_nc_scaffold_8627	Proteobacteria,Betaproteobacteria,Burkholderiales,Comamonadaceae,Acidovorax
	GW456_nc_scaffold_8627	GW456-12-10-14-LB1	Proteobacteria,Betaproteobacteria,Burkholderiales,Comamonadaceae,Acidovorax	99.965	5641	4248	9888	9966	4326	0	100					GW456_nc_scaffold_4557	Proteobacteria,Betaproteobacteria,Burkholderiales,Comamonadaceae,Acidovorax
	GW456_nc_scaffold_8627	GW456-12-1-14-LB3	Proteobacteria,Betaproteobacteria,Burkholderiales,Comamonadaceae,Acidovorax	99.965	5641	4248	9888	16663	11023	0	100					GW460_nc_scaffold_1150	Proteobacteria,Gammaproteobacteria,Pseudomonadales,Pseudomonadaceae,Pseudomonas
	GW456_nc_scaffold_8627	D17-102140	Proteobacteria,Betaproteobacteria,Burkholderiales,Comamonadaceae,Acidovorax	99.965	5641	4248	9888	9960	4320	0	100					GW460_nc_scaffold_84	Proteobacteria,Gammaproteobacteria,Pseudomonadales,Pseudomonadaceae,Pseudomonas
	GW456_nc_scaffold_8627	GW456-11-11-14-TSB5	Proteobacteria,Betaproteobacteria,Burkholderiales,Comamonadaceae,Acidovorax	99.965	5641	4248	9888	16663	11023	0	100					GW460_nc_scaffold_381	Proteobacteria,Gammaproteobacteria,Pseudomonadales,Pseudomonadaceae,Pseudomonas
	GW456_nc_scaffold_4557	D17-102056	Proteobacteria,Betaproteobacteria,Burkholderiales,Comamonadaceae,Acidovorax	99.956	9053	1	9053	26787	17735	0	100					GW460_nc_scaffold_718	Proteobacteria,Gammaproteobacteria,Pseudomonadales,Pseudomonadaceae,Pseudomonas
	GW456_nc_scaffold_4557	GW456-12-10-14-LB1	Proteobacteria,Betaproteobacteria,Burkholderiales,Comamonadaceae,Acidovorax	99.956	9053	1	9053	26793	17741	0	100					GW460_nc_scaffold_501	Proteobacteria,Gammaproteobacteria,Pseudomonadales,Pseudomonadaceae,Pseudomonas
	GW456_nc_scaffold_4557	GW456-12-1-14-LB3	Proteobacteria,Betaproteobacteria,Burkholderiales,Comamonadaceae,Acidovorax	99.956	9053	1	9053	33490	24438	0	100
	GW456_nc_scaffold_4557	D17-102140	Proteobacteria,Betaproteobacteria,Burkholderiales,Comamonadaceae,Acidovorax	99.956	9053	1	9053	26787	17735	0	100
	GW456_nc_scaffold_4557	GW456-11-11-14-TSB5	Proteobacteria,Betaproteobacteria,Burkholderiales,Comamonadaceae,Acidovorax	99.956	9053	1	9053	33490	24438	0	100
	GW460_nc_scaffold_1150	GW458-12-9-14-LB1	Proteobacteria,Gammaproteobacteria,Pseudomonadales,Pseudomonadaceae,Pseudomonas	100	16093	1	16093	158139	142047	0	100
	GW460_nc_scaffold_1150	GW458-12-9-14-LB1	Proteobacteria,Gammaproteobacteria,Pseudomonadales,Pseudomonadaceae,Pseudomonas	100	14369	16093	30461	141983	127615	0	100
	GW460_nc_scaffold_1150	FW305-3-2-15-A-R2A1	Proteobacteria,Gammaproteobacteria,Pseudomonadales,Pseudomonadaceae,Pseudomonas	100	16093	1	16093	1632	17724	0	100
	GW460_nc_scaffold_1150	FW305-3-2-15-A-R2A1	Proteobacteria,Gammaproteobacteria,Pseudomonadales,Pseudomonadaceae,Pseudomonas	100	14369	16093	30461	17788	32156	0	100
	GW460_nc_scaffold_1150	GW460-7	Proteobacteria,Gammaproteobacteria,Pseudomonadales,Pseudomonadaceae,Pseudomonas	100	16093	1	16093	137475	121383	0	100
	GW460_nc_scaffold_1150	GW460-7	Proteobacteria,Gammaproteobacteria,Pseudomonadales,Pseudomonadaceae,Pseudomonas	100	14369	16093	30461	121319	106951	0	100
	GW460_nc_scaffold_1150	GW460-12-1-14-LB3	Proteobacteria,Gammaproteobacteria,Pseudomonadales,Pseudomonadaceae,Pseudomonas	100	16093	1	16093	1632	17724	0	100
	GW460_nc_scaffold_1150	GW460-12-1-14-LB3	Proteobacteria,Gammaproteobacteria,Pseudomonadales,Pseudomonadaceae,Pseudomonas	100	14369	16093	30461	17788	32156	0	100
	GW460_nc_scaffold_1150	GW456-11-11-14-TSB2	Proteobacteria,Gammaproteobacteria,Pseudomonadales,Pseudomonadaceae,Pseudomonas	100	16093	1	16093	137720	121628	0	100
	GW460_nc_scaffold_1150	GW456-11-11-14-TSB2	Proteobacteria,Gammaproteobacteria,Pseudomonadales,Pseudomonadaceae,Pseudomonas	99.993	14369	16093	30461	121564	107196	0	100
	GW460_nc_scaffold_1150	D17-102141	Proteobacteria,Gammaproteobacteria,Pseudomonadales,Pseudomonadaceae,Pseudomonas	100	16093	1	16093	1632	17724	0	100
	GW460_nc_scaffold_1150	D17-102141	Proteobacteria,Gammaproteobacteria,Pseudomonadales,Pseudomonadaceae,Pseudomonas	100	14369	16093	30461	17788	32156	0	100
	GW460_nc_scaffold_1150	GW460-12-10-14-LB1	Proteobacteria,Gammaproteobacteria,Pseudomonadales,Pseudomonadaceae,Pseudomonas	99.994	16093	1	16093	40468	24376	0	100
	GW460_nc_scaffold_1150	GW460-12-10-14-LB1	Proteobacteria,Gammaproteobacteria,Pseudomonadales,Pseudomonadaceae,Pseudomonas	100	14369	16093	30461	24312	9944	0	100
	GW460_nc_scaffold_1150	GW458-12-2-14-LB2	Proteobacteria,Gammaproteobacteria,Pseudomonadales,Pseudomonadaceae,Pseudomonas	99.988	16093	1	16093	1632	17724	0	100
	GW460_nc_scaffold_1150	GW458-12-2-14-LB2	Proteobacteria,Gammaproteobacteria,Pseudomonadales,Pseudomonadaceae,Pseudomonas	100	14369	16093	30461	17788	32156	0	100
	GW460_nc_scaffold_1150	GW458-12-2-14-TSB1	Proteobacteria,Gammaproteobacteria,Pseudomonadales,Pseudomonadaceae,Pseudomonas	100	16077	17	16093	1	16077	0	99
	GW460_nc_scaffold_1150	GW458-12-2-14-TSB1	Proteobacteria,Gammaproteobacteria,Pseudomonadales,Pseudomonadaceae,Pseudomonas	100	14369	16093	30461	16141	30509	0	99
	GW460_nc_scaffold_1150	D17-102061	Proteobacteria,Gammaproteobacteria,Pseudomonadales,Pseudomonadaceae,Pseudomonas	100	16077	17	16093	119415	103339	0	99
	GW460_nc_scaffold_1150	D17-102061	Proteobacteria,Gammaproteobacteria,Pseudomonadales,Pseudomonadaceae,Pseudomonas	100	14369	16093	30461	103275	88907	0	99
	GW460_nc_scaffold_1150	GW460-E13	Proteobacteria,Gammaproteobacteria,Pseudomonadales,Pseudomonadaceae,Pseudomonas	100	16077	17	16093	1	16077	0	99
	GW460_nc_scaffold_1150	GW460-E13	Proteobacteria,Gammaproteobacteria,Pseudomonadales,Pseudomonadaceae,Pseudomonas	100	14369	16093	30461	16141	30509	0	99
	GW460_nc_scaffold_1150	GW460-C8	Proteobacteria,Gammaproteobacteria,Pseudomonadales,Pseudomonadaceae,Pseudomonas	100	16077	17	16093	1	16077	0	99
	GW460_nc_scaffold_1150	GW460-C8	Proteobacteria,Gammaproteobacteria,Pseudomonadales,Pseudomonadaceae,Pseudomonas	100	14369	16093	30461	16141	30509	0	99
	GW460_nc_scaffold_1150	GW460-C3	Proteobacteria,Gammaproteobacteria,Pseudomonadales,Pseudomonadaceae,Pseudomonas	100	16077	17	16093	1	16077	0	99
	GW460_nc_scaffold_1150	GW460-C3	Proteobacteria,Gammaproteobacteria,Pseudomonadales,Pseudomonadaceae,Pseudomonas	100	14369	16093	30461	16141	30509	0	99
	GW460_nc_scaffold_1150	GW460-8	Proteobacteria,Gammaproteobacteria,Pseudomonadales,Pseudomonadaceae,Pseudomonas	100	16077	17	16093	1	16077	0	99
	GW460_nc_scaffold_1150	GW460-8	Proteobacteria,Gammaproteobacteria,Pseudomonadales,Pseudomonadaceae,Pseudomonas	100	14369	16093	30461	16141	30509	0	99
	GW460_nc_scaffold_1150	GW460-13	Proteobacteria,Gammaproteobacteria,Pseudomonadales,Pseudomonadaceae,Pseudomonas	100	16077	17	16093	1	16077	0	99
	GW460_nc_scaffold_1150	GW460-13	Proteobacteria,Gammaproteobacteria,Pseudomonadales,Pseudomonadaceae,Pseudomonas	100	14369	16093	30461	16141	30509	0	99
	GW460_nc_scaffold_1150	GW460-11-11-14-LB11	Proteobacteria,Gammaproteobacteria,Pseudomonadales,Pseudomonadaceae,Pseudomonas	100	16077	17	16093	1	16077	0	99
	GW460_nc_scaffold_1150	GW460-11-11-14-LB11	Proteobacteria,Gammaproteobacteria,Pseudomonadales,Pseudomonadaceae,Pseudomonas	100	14369	16093	30461	16141	30509	0	99
	GW460_nc_scaffold_1150	GW456-E6	Proteobacteria,Gammaproteobacteria,Pseudomonadales,Pseudomonadaceae,Pseudomonas	100	16077	17	16093	262082	246006	0	99
	GW460_nc_scaffold_1150	GW456-E6	Proteobacteria,Gammaproteobacteria,Pseudomonadales,Pseudomonadaceae,Pseudomonas	100	14369	16093	30461	245942	231574	0	99
	GW460_nc_scaffold_1150	D17-102052	Proteobacteria,Gammaproteobacteria,Pseudomonadales,Pseudomonadaceae,Pseudomonas	100	16077	17	16093	40475	24399	0	99
	GW460_nc_scaffold_1150	D17-102052	Proteobacteria,Gammaproteobacteria,Pseudomonadales,Pseudomonadaceae,Pseudomonas	100	14369	16093	30461	24335	9967	0	99
	GW460_nc_scaffold_1150	GW456-12-10-14-TSB6	Proteobacteria,Gammaproteobacteria,Pseudomonadales,Pseudomonadaceae,Pseudomonas	100	16077	17	16093	1	16077	0	99
	GW460_nc_scaffold_1150	GW456-12-10-14-TSB6	Proteobacteria,Gammaproteobacteria,Pseudomonadales,Pseudomonadaceae,Pseudomonas	100	14369	16093	30461	16141	30509	0	99
	GW460_nc_scaffold_1150	GW456-12-1-14-TSB1	Proteobacteria,Gammaproteobacteria,Pseudomonadales,Pseudomonadaceae,Pseudomonas	100	16077	17	16093	1	16077	0	99
	GW460_nc_scaffold_1150	GW456-12-1-14-TSB1	Proteobacteria,Gammaproteobacteria,Pseudomonadales,Pseudomonadaceae,Pseudomonas	99.993	14369	16093	30461	16141	30509	0	99
	GW460_nc_scaffold_1150	D17-102158	Proteobacteria,Gammaproteobacteria,Pseudomonadales,Pseudomonadaceae,Pseudomonas	100	16077	17	16093	1	16077	0	99
	GW460_nc_scaffold_1150	D17-102158	Proteobacteria,Gammaproteobacteria,Pseudomonadales,Pseudomonadaceae,Pseudomonas	100	14369	16093	30461	16141	30509	0	99
	GW460_nc_scaffold_1150	GW460-12-1-14-TSB6	Proteobacteria,Gammaproteobacteria,Pseudomonadales,Pseudomonadaceae,Pseudomonas	100	16077	17	16093	1	16077	0	99
	GW460_nc_scaffold_1150	GW460-12-1-14-TSB6	Proteobacteria,Gammaproteobacteria,Pseudomonadales,Pseudomonadaceae,Pseudomonas	100	14369	16093	30461	16141	30509	0	99
	GW460_nc_scaffold_1150	GW458-12-9-14-TSB2	Proteobacteria,Gammaproteobacteria,Pseudomonadales,Pseudomonadaceae,Pseudomonas	100	16077	17	16093	1	16077	0	99
	GW460_nc_scaffold_1150	GW458-12-9-14-TSB2	Proteobacteria,Gammaproteobacteria,Pseudomonadales,Pseudomonadaceae,Pseudomonas	100	14369	16093	30461	16141	30509	0	99
	GW460_nc_scaffold_1150	GW458-11-26-14-LB3	Proteobacteria,Gammaproteobacteria,Pseudomonadales,Pseudomonadaceae,Pseudomonas	100	16077	17	16093	1	16077	0	99
	GW460_nc_scaffold_1150	GW458-11-26-14-LB3	Proteobacteria,Gammaproteobacteria,Pseudomonadales,Pseudomonadaceae,Pseudomonas	100	14369	16093	30461	16141	30509	0	99
	GW460_nc_scaffold_1150	GW458-11-26-14-TSB3	Proteobacteria,Gammaproteobacteria,Pseudomonadales,Pseudomonadaceae,Pseudomonas	100	16077	17	16093	1	16077	0	99
	GW460_nc_scaffold_1150	GW458-11-26-14-TSB3	Proteobacteria,Gammaproteobacteria,Pseudomonadales,Pseudomonadaceae,Pseudomonas	99.993	14369	16093	30461	16141	30509	0	99
	GW460_nc_scaffold_1150	D17-102054	Proteobacteria,Gammaproteobacteria,Pseudomonadales,Pseudomonadaceae,Pseudomonas	99.994	16077	17	16093	119391	103315	0	99
	GW460_nc_scaffold_1150	D17-102054	Proteobacteria,Gammaproteobacteria,Pseudomonadales,Pseudomonadaceae,Pseudomonas	100	14369	16093	30461	103251	88883	0	99
	GW460_nc_scaffold_84	GW458-12-9-14-LB1	Proteobacteria,Gammaproteobacteria,Pseudomonadales,Pseudomonadaceae,Pseudomonas	100	36202	1	36202	150736	186937	0	100
	GW460_nc_scaffold_84	GW460-13	Proteobacteria,Gammaproteobacteria,Pseudomonadales,Pseudomonadaceae,Pseudomonas	100	35741	1	35741	150736	186476	0	99
	GW460_nc_scaffold_84	GW456-E6	Proteobacteria,Gammaproteobacteria,Pseudomonadales,Pseudomonadaceae,Pseudomonas	100	35735	1	35735	35735	1	0	99
	GW460_nc_scaffold_84	D17-102141	Proteobacteria,Gammaproteobacteria,Pseudomonadales,Pseudomonadaceae,Pseudomonas	100	31213	1	31213	31213	1	0	86
	GW460_nc_scaffold_84	GW460-8	Proteobacteria,Gammaproteobacteria,Pseudomonadales,Pseudomonadaceae,Pseudomonas	100	31186	1	31186	4774	35959	0	86
	GW460_nc_scaffold_84	GW460-11-11-14-LB11	Proteobacteria,Gammaproteobacteria,Pseudomonadales,Pseudomonadaceae,Pseudomonas	99.987	31199	1	31198	31253	56	0	86
	GW460_nc_scaffold_84	GW460-C8	Proteobacteria,Gammaproteobacteria,Pseudomonadales,Pseudomonadaceae,Pseudomonas	100	31184	1	31184	140212	171395	0	86
	GW460_nc_scaffold_84	GW456-12-10-14-TSB6	Proteobacteria,Gammaproteobacteria,Pseudomonadales,Pseudomonadaceae,Pseudomonas	100	31183	1	31183	31183	1	0	86
	GW460_nc_scaffold_84	GW456-11-11-14-TSB2	Proteobacteria,Gammaproteobacteria,Pseudomonadales,Pseudomonadaceae,Pseudomonas	100	31183	1	31183	96652	127834	0	86
	GW460_nc_scaffold_84	GW460-12-1-14-LB3	Proteobacteria,Gammaproteobacteria,Pseudomonadales,Pseudomonadaceae,Pseudomonas	100	31177	1	31177	4813	35989	0	86
	GW460_nc_scaffold_84	D17-102061	Proteobacteria,Gammaproteobacteria,Pseudomonadales,Pseudomonadaceae,Pseudomonas	100	31173	1	31173	31173	1	0	86
	GW460_nc_scaffold_84	GW458-11-26-14-LB3	Proteobacteria,Gammaproteobacteria,Pseudomonadales,Pseudomonadaceae,Pseudomonas	100	31173	1	31173	150736	181908	0	86
	GW460_nc_scaffold_84	GW458-11-26-14-TSB3	Proteobacteria,Gammaproteobacteria,Pseudomonadales,Pseudomonadaceae,Pseudomonas	100	31173	1	31173	31173	1	0	86
	GW460_nc_scaffold_84	GW460-7	Proteobacteria,Gammaproteobacteria,Pseudomonadales,Pseudomonadaceae,Pseudomonas	100	31167	1	31167	31167	1	0	86
	GW460_nc_scaffold_84	GW458-12-2-14-LB2	Proteobacteria,Gammaproteobacteria,Pseudomonadales,Pseudomonadaceae,Pseudomonas	100	31163	1	31163	147369	178531	0	86
	GW460_nc_scaffold_84	FW305-3-2-15-A-R2A1	Proteobacteria,Gammaproteobacteria,Pseudomonadales,Pseudomonadaceae,Pseudomonas	100	31157	1	31157	31157	1	0	86
	GW460_nc_scaffold_84	D17-102054	Proteobacteria,Gammaproteobacteria,Pseudomonadales,Pseudomonadaceae,Pseudomonas	100	31152	1	31152	31152	1	0	86
	GW460_nc_scaffold_84	GW458-12-9-14-TSB2	Proteobacteria,Gammaproteobacteria,Pseudomonadales,Pseudomonadaceae,Pseudomonas	99.995	18816	12393	31208	18816	1	0	52
	GW460_nc_scaffold_84	GW460-12-10-14-LB1	Proteobacteria,Gammaproteobacteria,Pseudomonadales,Pseudomonadaceae,Pseudomonas	99.979	18801	12399	31198	36999	18200	0	52
	GW460_nc_scaffold_84	GW460-12-1-14-TSB6	Proteobacteria,Gammaproteobacteria,Pseudomonadales,Pseudomonadaceae,Pseudomonas	100	18776	12421	31196	1	18776	0	52
	GW460_nc_scaffold_84	D17-102052	Proteobacteria,Gammaproteobacteria,Pseudomonadales,Pseudomonadaceae,Pseudomonas	100	18770	12405	31174	23160	4391	0	64
	GW460_nc_scaffold_84	D17-102158	Proteobacteria,Gammaproteobacteria,Pseudomonadales,Pseudomonadaceae,Pseudomonas	100	18766	12413	31178	18766	1	0	52
	GW460_nc_scaffold_84	GW458-12-2-14-TSB1	Proteobacteria,Gammaproteobacteria,Pseudomonadales,Pseudomonadaceae,Pseudomonas	100	18764	12423	31186	1	18764	0	52
	GW460_nc_scaffold_84	GW460-C3	Proteobacteria,Gammaproteobacteria,Pseudomonadales,Pseudomonadaceae,Pseudomonas	100	18761	12426	31186	18761	1	0	52
	GW460_nc_scaffold_84	GW460-E13	Proteobacteria,Gammaproteobacteria,Pseudomonadales,Pseudomonadaceae,Pseudomonas	100	18743	12421	31163	18743	1	0	52
	GW460_nc_scaffold_84	GW456-12-1-14-TSB1	Proteobacteria,Gammaproteobacteria,Pseudomonadales,Pseudomonadaceae,Pseudomonas	100	18741	12422	31162	18741	1	0	52
	GW460_nc_scaffold_84	GW460-E13	Proteobacteria,Gammaproteobacteria,Pseudomonadales,Pseudomonadaceae,Pseudomonas	100	12427	1	12427	12427	1	0	34
	GW460_nc_scaffold_84	D17-102158	Proteobacteria,Gammaproteobacteria,Pseudomonadales,Pseudomonadaceae,Pseudomonas	100	12417	1	12417	12417	1	0	34
	GW460_nc_scaffold_84	D17-102052	Proteobacteria,Gammaproteobacteria,Pseudomonadales,Pseudomonadaceae,Pseudomonas	100	12415	1	12415	12415	1	0	34
	GW460_nc_scaffold_84	GW456-12-1-14-TSB1	Proteobacteria,Gammaproteobacteria,Pseudomonadales,Pseudomonadaceae,Pseudomonas	100	12415	1	12415	12415	1	0	34
	GW460_nc_scaffold_84	GW460-12-1-14-TSB6	Proteobacteria,Gammaproteobacteria,Pseudomonadales,Pseudomonadaceae,Pseudomonas	100	12415	1	12415	4805	17219	0	34
	GW460_nc_scaffold_84	GW458-12-9-14-TSB2	Proteobacteria,Gammaproteobacteria,Pseudomonadales,Pseudomonadaceae,Pseudomonas	100	12415	1	12415	150736	163150	0	34
	GW460_nc_scaffold_84	GW460-C3	Proteobacteria,Gammaproteobacteria,Pseudomonadales,Pseudomonadaceae,Pseudomonas	100	12411	1	12411	150736	163146	0	34
	GW460_nc_scaffold_84	GW458-12-2-14-TSB1	Proteobacteria,Gammaproteobacteria,Pseudomonadales,Pseudomonadaceae,Pseudomonas	100	12407	1	12407	12407	1	0	34
	GW460_nc_scaffold_84	GW460-12-10-14-LB1	Proteobacteria,Gammaproteobacteria,Pseudomonadales,Pseudomonadaceae,Pseudomonas	100	12407	1	12407	4775	17181	0	34
	GW460_nc_scaffold_381	GW458-12-2-14-LB2	Proteobacteria,Gammaproteobacteria,Pseudomonadales,Pseudomonadaceae,Pseudomonas	100	17323	1	17323	8595	25917	0	100
	GW460_nc_scaffold_381	GW458-12-9-14-LB1	Proteobacteria,Gammaproteobacteria,Pseudomonadales,Pseudomonadaceae,Pseudomonas	100	17323	1	17323	213148	230470	0	100
	GW460_nc_scaffold_381	D17-102061	Proteobacteria,Gammaproteobacteria,Pseudomonadales,Pseudomonadaceae,Pseudomonas	100	17323	1	17323	8618	25940	0	100
	GW460_nc_scaffold_381	GW460-7	Proteobacteria,Gammaproteobacteria,Pseudomonadales,Pseudomonadaceae,Pseudomonas	100	17323	1	17323	179264	196586	0	100
	GW460_nc_scaffold_381	GW460-12-1-14-LB3	Proteobacteria,Gammaproteobacteria,Pseudomonadales,Pseudomonadaceae,Pseudomonas	100	17323	1	17323	116109	133431	0	100
	GW460_nc_scaffold_381	GW460-11-11-14-LB11	Proteobacteria,Gammaproteobacteria,Pseudomonadales,Pseudomonadaceae,Pseudomonas	100	17323	1	17323	116113	133435	0	100
	GW460_nc_scaffold_381	GW458-12-9-14-TSB2	Proteobacteria,Gammaproteobacteria,Pseudomonadales,Pseudomonadaceae,Pseudomonas	100	17323	1	17323	116107	133429	0	100
	GW460_nc_scaffold_381	GW458-12-2-14-TSB1	Proteobacteria,Gammaproteobacteria,Pseudomonadales,Pseudomonadaceae,Pseudomonas	100	17306	1	17306	8597	25902	0	99
	GW460_nc_scaffold_381	GW460-E13	Proteobacteria,Gammaproteobacteria,Pseudomonadales,Pseudomonadaceae,Pseudomonas	100	17306	1	17306	8589	25894	0	99
	GW460_nc_scaffold_381	GW460-C8	Proteobacteria,Gammaproteobacteria,Pseudomonadales,Pseudomonadaceae,Pseudomonas	100	17306	1	17306	116113	133418	0	99
	GW460_nc_scaffold_381	GW460-C3	Proteobacteria,Gammaproteobacteria,Pseudomonadales,Pseudomonadaceae,Pseudomonas	100	17306	1	17306	17306	1	0	99
	GW460_nc_scaffold_381	GW460-8	Proteobacteria,Gammaproteobacteria,Pseudomonadales,Pseudomonadaceae,Pseudomonas	100	17306	1	17306	8592	25897	0	99
	GW460_nc_scaffold_381	GW460-13	Proteobacteria,Gammaproteobacteria,Pseudomonadales,Pseudomonadaceae,Pseudomonas	100	17306	1	17306	8595	25900	0	99
	GW460_nc_scaffold_381	GW456-E6	Proteobacteria,Gammaproteobacteria,Pseudomonadales,Pseudomonadaceae,Pseudomonas	100	17306	1	17306	17306	1	0	99
	GW460_nc_scaffold_381	D17-102054	Proteobacteria,Gammaproteobacteria,Pseudomonadales,Pseudomonadaceae,Pseudomonas	100	17306	1	17306	8589	25894	0	99
	GW460_nc_scaffold_381	D17-102052	Proteobacteria,Gammaproteobacteria,Pseudomonadales,Pseudomonadaceae,Pseudomonas	100	17306	1	17306	8753	26058	0	99
	GW460_nc_scaffold_381	GW456-12-10-14-TSB6	Proteobacteria,Gammaproteobacteria,Pseudomonadales,Pseudomonadaceae,Pseudomonas	100	17306	1	17306	179255	196560	0	99
	GW460_nc_scaffold_381	GW456-12-1-14-TSB1	Proteobacteria,Gammaproteobacteria,Pseudomonadales,Pseudomonadaceae,Pseudomonas	100	17306	1	17306	17306	1	0	99
	GW460_nc_scaffold_381	GW460-12-10-14-LB1	Proteobacteria,Gammaproteobacteria,Pseudomonadales,Pseudomonadaceae,Pseudomonas	100	17306	1	17306	8598	25903	0	99
	GW460_nc_scaffold_381	D17-102141	Proteobacteria,Gammaproteobacteria,Pseudomonadales,Pseudomonadaceae,Pseudomonas	99.994	17306	1	17306	179247	196552	0	99
	GW460_nc_scaffold_381	GW458-11-26-14-TSB3	Proteobacteria,Gammaproteobacteria,Pseudomonadales,Pseudomonadaceae,Pseudomonas	100	13555	3769	17323	15185	1631	0	78
	GW460_nc_scaffold_381	FW305-3-2-15-A-R2A1	Proteobacteria,Gammaproteobacteria,Pseudomonadales,Pseudomonadaceae,Pseudomonas	100	13552	3772	17323	1	13552	0	78
	GW460_nc_scaffold_381	D17-102158	Proteobacteria,Gammaproteobacteria,Pseudomonadales,Pseudomonadaceae,Pseudomonas	100	13545	3779	17323	1	13545	0	78
	GW460_nc_scaffold_381	GW456-11-11-14-TSB2	Proteobacteria,Gammaproteobacteria,Pseudomonadales,Pseudomonadaceae,Pseudomonas	100	13538	3769	17306	13538	1	0	78
	GW460_nc_scaffold_381	GW458-11-26-14-LB3	Proteobacteria,Gammaproteobacteria,Pseudomonadales,Pseudomonadaceae,Pseudomonas	100	13536	3771	17306	13536	1	0	78
	GW460_nc_scaffold_381	GW460-12-1-14-TSB6	Proteobacteria,Gammaproteobacteria,Pseudomonadales,Pseudomonadaceae,Pseudomonas	100	13530	3777	17306	13530	1	0	78
	GW460_nc_scaffold_718	GW460-13	Proteobacteria,Gammaproteobacteria,Pseudomonadales,Pseudomonadaceae,Pseudomonas	100	23143	1	23143	478	23620	0	100
	GW460_nc_scaffold_718	GW460-12-1-14-LB3	Proteobacteria,Gammaproteobacteria,Pseudomonadales,Pseudomonadaceae,Pseudomonas	100	23143	1	23143	478	23620	0	100
	GW460_nc_scaffold_718	D17-102054	Proteobacteria,Gammaproteobacteria,Pseudomonadales,Pseudomonadaceae,Pseudomonas	100	23143	1	23143	478	23620	0	100
	GW460_nc_scaffold_718	GW456-12-10-14-TSB6	Proteobacteria,Gammaproteobacteria,Pseudomonadales,Pseudomonadaceae,Pseudomonas	100	23143	1	23143	478	23620	0	100
	GW460_nc_scaffold_718	D17-102158	Proteobacteria,Gammaproteobacteria,Pseudomonadales,Pseudomonadaceae,Pseudomonas	100	23143	1	23143	478	23620	0	100
	GW460_nc_scaffold_718	GW458-11-26-14-LB3	Proteobacteria,Gammaproteobacteria,Pseudomonadales,Pseudomonadaceae,Pseudomonas	100	23143	1	23143	73757	50615	0	100
	GW460_nc_scaffold_718	GW458-12-9-14-LB1	Proteobacteria,Gammaproteobacteria,Pseudomonadales,Pseudomonadaceae,Pseudomonas	99.996	23143	1	23143	478	23619	0	100
	GW460_nc_scaffold_718	GW458-12-2-14-LB2	Proteobacteria,Gammaproteobacteria,Pseudomonadales,Pseudomonadaceae,Pseudomonas	100	23135	9	23143	1	23135	0	99
	GW460_nc_scaffold_718	D17-102061	Proteobacteria,Gammaproteobacteria,Pseudomonadales,Pseudomonadaceae,Pseudomonas	99.987	23146	1	23143	174353	151208	0	100
	GW460_nc_scaffold_718	GW460-C8	Proteobacteria,Gammaproteobacteria,Pseudomonadales,Pseudomonadaceae,Pseudomonas	100	23135	9	23143	1	23135	0	99
	GW460_nc_scaffold_718	GW456-12-1-14-TSB1	Proteobacteria,Gammaproteobacteria,Pseudomonadales,Pseudomonadaceae,Pseudomonas	100	23135	9	23143	1	23135	0	99
	GW460_nc_scaffold_718	GW456-11-11-14-TSB2	Proteobacteria,Gammaproteobacteria,Pseudomonadales,Pseudomonadaceae,Pseudomonas	100	23135	9	23143	1	23135	0	99
	GW460_nc_scaffold_718	GW458-11-26-14-TSB3	Proteobacteria,Gammaproteobacteria,Pseudomonadales,Pseudomonadaceae,Pseudomonas	100	23135	9	23143	77554	54420	0	99
	GW460_nc_scaffold_718	GW460-C3	Proteobacteria,Gammaproteobacteria,Pseudomonadales,Pseudomonadaceae,Pseudomonas	99.996	23135	9	23143	1	23135	0	99
	GW460_nc_scaffold_718	GW460-E13	Proteobacteria,Gammaproteobacteria,Pseudomonadales,Pseudomonadaceae,Pseudomonas	100	20814	2330	23143	1	20814	0	90
	GW460_nc_scaffold_718	GW460-8	Proteobacteria,Gammaproteobacteria,Pseudomonadales,Pseudomonadaceae,Pseudomonas	100	20795	2349	23143	172022	151228	0	90
	GW460_nc_scaffold_718	GW460-11-11-14-LB11	Proteobacteria,Gammaproteobacteria,Pseudomonadales,Pseudomonadaceae,Pseudomonas	100	20794	2350	23143	1	20794	0	90
	GW460_nc_scaffold_718	D17-102052	Proteobacteria,Gammaproteobacteria,Pseudomonadales,Pseudomonadaceae,Pseudomonas	100	20794	2350	23143	39548	18755	0	90
	GW460_nc_scaffold_718	D17-102141	Proteobacteria,Gammaproteobacteria,Pseudomonadales,Pseudomonadaceae,Pseudomonas	100	20794	2350	23143	1	20794	0	90
	GW460_nc_scaffold_718	GW456-E6	Proteobacteria,Gammaproteobacteria,Pseudomonadales,Pseudomonadaceae,Pseudomonas	100	20793	2351	23143	75182	54390	0	90
	GW460_nc_scaffold_718	GW458-12-2-14-TSB1	Proteobacteria,Gammaproteobacteria,Pseudomonadales,Pseudomonadaceae,Pseudomonas	100	20792	2352	23143	39541	18750	0	90
	GW460_nc_scaffold_718	FW305-3-2-15-A-R2A1	Proteobacteria,Gammaproteobacteria,Pseudomonadales,Pseudomonadaceae,Pseudomonas	100	20792	2352	23143	1	20792	0	90
	GW460_nc_scaffold_718	GW460-12-10-14-LB1	Proteobacteria,Gammaproteobacteria,Pseudomonadales,Pseudomonadaceae,Pseudomonas	100	20792	2352	23143	39531	18740	0	90
	GW460_nc_scaffold_718	GW458-12-9-14-TSB2	Proteobacteria,Gammaproteobacteria,Pseudomonadales,Pseudomonadaceae,Pseudomonas	100	20792	2352	23143	1	20792	0	90
	GW460_nc_scaffold_718	GW460-7	Proteobacteria,Gammaproteobacteria,Pseudomonadales,Pseudomonadaceae,Pseudomonas	100	20790	2354	23143	251148	230359	0	90
	GW460_nc_scaffold_718	GW460-12-1-14-TSB6	Proteobacteria,Gammaproteobacteria,Pseudomonadales,Pseudomonadaceae,Pseudomonas	100	20739	2405	23143	39454	18716	0	90
	GW460_nc_scaffold_501	GW458-12-2-14-LB2	Proteobacteria,Gammaproteobacteria,Pseudomonadales,Pseudomonadaceae,Pseudomonas	100	17397	1	17397	306	17702	0	100
	GW460_nc_scaffold_501	GW458-12-2-14-TSB1	Proteobacteria,Gammaproteobacteria,Pseudomonadales,Pseudomonadaceae,Pseudomonas	100	17397	1	17397	306	17702	0	100
	GW460_nc_scaffold_501	GW460-C8	Proteobacteria,Gammaproteobacteria,Pseudomonadales,Pseudomonadaceae,Pseudomonas	100	17397	1	17397	306	17702	0	100
	GW460_nc_scaffold_501	GW460-C3	Proteobacteria,Gammaproteobacteria,Pseudomonadales,Pseudomonadaceae,Pseudomonas	100	17397	1	17397	133928	116532	0	100
	GW460_nc_scaffold_501	GW460-7	Proteobacteria,Gammaproteobacteria,Pseudomonadales,Pseudomonadaceae,Pseudomonas	100	17397	1	17397	134060	116664	0	100
	GW460_nc_scaffold_501	GW460-11-11-14-LB11	Proteobacteria,Gammaproteobacteria,Pseudomonadales,Pseudomonadaceae,Pseudomonas	100	17397	1	17397	306	17702	0	100
	GW460_nc_scaffold_501	GW456-12-1-14-TSB1	Proteobacteria,Gammaproteobacteria,Pseudomonadales,Pseudomonadaceae,Pseudomonas	100	17397	1	17397	306	17702	0	100
	GW460_nc_scaffold_501	GW460-12-1-14-TSB6	Proteobacteria,Gammaproteobacteria,Pseudomonadales,Pseudomonadaceae,Pseudomonas	100	17397	1	17397	306	17702	0	100
	GW460_nc_scaffold_501	GW458-12-9-14-TSB2	Proteobacteria,Gammaproteobacteria,Pseudomonadales,Pseudomonadaceae,Pseudomonas	100	17397	1	17397	306	17702	0	100
	GW460_nc_scaffold_501	GW458-12-9-14-LB1	Proteobacteria,Gammaproteobacteria,Pseudomonadales,Pseudomonadaceae,Pseudomonas	100	17217	181	17397	1	17217	0	99
	GW460_nc_scaffold_501	D17-102061	Proteobacteria,Gammaproteobacteria,Pseudomonadales,Pseudomonadaceae,Pseudomonas	100	17217	181	17397	1	17217	0	99
	GW460_nc_scaffold_501	GW460-E13	Proteobacteria,Gammaproteobacteria,Pseudomonadales,Pseudomonadaceae,Pseudomonas	100	17217	181	17397	1	17217	0	99
	GW460_nc_scaffold_501	FW305-3-2-15-A-R2A1	Proteobacteria,Gammaproteobacteria,Pseudomonadales,Pseudomonadaceae,Pseudomonas	100	17217	181	17397	1	17217	0	99
	GW460_nc_scaffold_501	GW460-8	Proteobacteria,Gammaproteobacteria,Pseudomonadales,Pseudomonadaceae,Pseudomonas	100	17217	181	17397	1	17217	0	99
	GW460_nc_scaffold_501	GW460-13	Proteobacteria,Gammaproteobacteria,Pseudomonadales,Pseudomonadaceae,Pseudomonas	100	17217	181	17397	1	17217	0	99
	GW460_nc_scaffold_501	GW460-12-1-14-LB3	Proteobacteria,Gammaproteobacteria,Pseudomonadales,Pseudomonadaceae,Pseudomonas	100	17217	181	17397	1	17217	0	99
	GW460_nc_scaffold_501	GW456-E6	Proteobacteria,Gammaproteobacteria,Pseudomonadales,Pseudomonadaceae,Pseudomonas	100	17217	181	17397	1	17217	0	99
	GW460_nc_scaffold_501	D17-102054	Proteobacteria,Gammaproteobacteria,Pseudomonadales,Pseudomonadaceae,Pseudomonas	100	17217	181	17397	1	17217	0	99
	GW460_nc_scaffold_501	D17-102052	Proteobacteria,Gammaproteobacteria,Pseudomonadales,Pseudomonadaceae,Pseudomonas	100	17217	181	17397	1	17217	0	99
	GW460_nc_scaffold_501	GW456-12-10-14-TSB6	Proteobacteria,Gammaproteobacteria,Pseudomonadales,Pseudomonadaceae,Pseudomonas	100	17217	181	17397	1	17217	0	99
	GW460_nc_scaffold_501	D17-102158	Proteobacteria,Gammaproteobacteria,Pseudomonadales,Pseudomonadaceae,Pseudomonas	100	17217	181	17397	1	17217	0	99
	GW460_nc_scaffold_501	GW456-11-11-14-TSB2	Proteobacteria,Gammaproteobacteria,Pseudomonadales,Pseudomonadaceae,Pseudomonas	100	17217	181	17397	1	17217	0	99
	GW460_nc_scaffold_501	GW460-12-10-14-LB1	Proteobacteria,Gammaproteobacteria,Pseudomonadales,Pseudomonadaceae,Pseudomonas	100	17217	181	17397	1	17217	0	99
	GW460_nc_scaffold_501	GW458-11-26-14-LB3	Proteobacteria,Gammaproteobacteria,Pseudomonadales,Pseudomonadaceae,Pseudomonas	100	17217	181	17397	1	17217	0	99
	GW460_nc_scaffold_501	GW458-11-26-14-TSB3	Proteobacteria,Gammaproteobacteria,Pseudomonadales,Pseudomonadaceae,Pseudomonas	100	17217	181	17397	1	17217	0	99
	GW460_nc_scaffold_501	D17-102141	Proteobacteria,Gammaproteobacteria,Pseudomonadales,Pseudomonadaceae,Pseudomonas	100	17217	181	17397	1	17217	0	99

## Sheet: Overall NCBI
	Method of host association		Virus Name	Classification
	Tetranucleotide frequency		FW104_nc_contig-100_112	Proteobacteria,Betaproteobacteria,Nitrosomonadales,Nitrosomonadaceae,Nitrosomonas
	Tetranucleotide frequency		FW104_nc_contig-100_123	Proteobacteria,Betaproteobacteria,Burkholderiales
	Tetranucleotide frequency		FW104_nc_contig-100_143	Proteobacteria,Gammaproteobacteria,Pseudomonadales,Pseudomonadaceae,Pseudomonas
	Tetranucleotide frequency		FW104_nc_contig-100_1898	Proteobacteria
	Tetranucleotide frequency		FW104_nc_contig-100_1925	Proteobacteria
	Tetranucleotide frequency		FW104_nc_contig-100_1939	Actinobacteria,Actinobacteria,Actinomycetales,Microbacteriaceae,Clavibacter
	Tetranucleotide frequency		FW104_nc_contig-100_2293	Proteobacteria
	Tetranucleotide frequency		FW104_nc_contig-100_252	Bacteroidetes,Sphingobacteria,Sphingobacteriales,Sphingobacteriaceae,Solitalea
	Tetranucleotide frequency		FW104_nc_contig-100_259	Proteobacteria,Betaproteobacteria,Burkholderiales,Alcaligenaceae,Bordetella
	Tetranucleotide frequency		FW104_nc_contig-100_2603	Proteobacteria,Betaproteobacteria,Burkholderiales,Comamonadaceae,Acidovorax
	Tetranucleotide frequency		FW104_nc_contig-100_2812	Proteobacteria,Betaproteobacteria,Burkholderiales,Comamonadaceae
		BLAST	FW104_nc_contig-100_2812	Proteobacteria,Betaproteobacteria,Burkholderiales,Comamonadaceae,Delftia
	Tetranucleotide frequency		FW104_nc_contig-100_3016	Proteobacteria
	Tetranucleotide frequency		FW104_nc_contig-100_32	Firmicutes,Bacilli,Bacillales,Paenibacillaceae,Paenibacillus
	Tetranucleotide frequency		FW104_nc_contig-100_388	Proteobacteria
	Tetranucleotide frequency		FW104_nc_contig-100_450	Proteobacteria,Betaproteobacteria,Burkholderiales
	Tetranucleotide frequency		FW104_nc_contig-100_465	Proteobacteria,Alphaproteobacteria,Rhizobiales
	Tetranucleotide frequency		FW104_nc_contig-100_67	Proteobacteria,Betaproteobacteria,Burkholderiales,Alcaligenaceae,Bordetella
	Tetranucleotide frequency		FW104_nc_contig-100_995	Proteobacteria,Betaproteobacteria,Burkholderiales,Comamonadaceae
	Tetranucleotide frequency		fw106_contig-100_3	Proteobacteria,Betaproteobacteria,Burkholderiales,Comamonadaceae
	Tetranucleotide frequency		FW106_nc_contig-100_1245	Proteobacteria
	Tetranucleotide frequency		FW106_nc_contig-100_1653	Proteobacteria,Alphaproteobacteria,Sphingomonadales,Sphingomonadaceae
	Tetranucleotide frequency		FW106_nc_contig-100_2898	Proteobacteria,Alphaproteobacteria,Sphingomonadales,Sphingomonadaceae,Sphingobium
	Tetranucleotide frequency		FW106_nc_contig-100_330	Proteobacteria
	Tetranucleotide frequency		FW106_nc_contig-100_437	Proteobacteria,Betaproteobacteria,Burkholderiales,Comamonadaceae,Acidovorax
	Tetranucleotide frequency		FW106_nc_contig-100_472	Proteobacteria,Gammaproteobacteria,Methylococcales,Methylococcaceae,Methylomicrobium
	Tetranucleotide frequency		gw456_c_scaffold_130	bacteria (Chlamydiae and Firmicutes)
	Tetranucleotide frequency		gw456_c_scaffold_6372	Proteobacteria,Gammaproteobacteria,Xanthomonadales,Xanthomonadaceae,Xanthomonas
	Tetranucleotide frequency		GW456_nc_scaffold_10448	Proteobacteria,Gammaproteobacteria,Pseudomonadales,Pseudomonadaceae,Pseudomonas
	Tetranucleotide frequency		GW456_nc_scaffold_1359	Proteobacteria,Alphaproteobacteria,Rhodobacterales,Rhodobacteraceae
	Tetranucleotide frequency		GW456_nc_scaffold_1505	Proteobacteria,Alphaproteobacteria,Rhizobiales,Brucellaceae,Ochrobactrum
	Tetranucleotide frequency		GW456_nc_scaffold_1718	Firmicutes
	Tetranucleotide frequency		GW456_nc_scaffold_267	Proteobacteria,Alphaproteobacteria,Rhodospirillales,Acetobacteraceae,Acetobacter
	Tetranucleotide frequency		GW456_nc_scaffold_3279	Proteobacteria,Betaproteobacteria
	Tetranucleotide frequency		GW456_nc_scaffold_3372	Proteobacteria
	Tetranucleotide frequency		GW456_nc_scaffold_344	bacteria (Bacteroidetes and Firmicutes)
	Tetranucleotide frequency		GW456_nc_scaffold_3519	Proteobacteria,Alphaproteobacteria,Rhizobiales
	Tetranucleotide frequency		GW456_nc_scaffold_422	Bacteria (Chloroflexi and Proteobacteria)
	Tetranucleotide frequency		GW456_nc_scaffold_4557	Proteobacteria,Betaproteobacteria,Burkholderiales,Comamonadaceae,Acidovorax
	Tetranucleotide frequency		GW456_nc_scaffold_5634	Proteobacteria,Betaproteobacteria
	Tetranucleotide frequency		GW456_nc_scaffold_603	Firmicutes,Bacilli,Lactobacillales
	Tetranucleotide frequency		GW456_nc_scaffold_6198	Proteobacteria,Alphaproteobacteria,Rhizobiales,Rhizobiaceae
	Tetranucleotide frequency		GW456_nc_scaffold_640	Proteobacteria,Gammaproteobacteria,Xanthomonadales,Xanthomonadaceae,Xylella
	Tetranucleotide frequency		GW456_nc_scaffold_67	Proteobacteria,Gammaproteobacteria
	Tetranucleotide frequency		GW456_nc_scaffold_760	Bacteria (Chloroflexi and Proteobacteria)
	Tetranucleotide frequency		GW456_nc_scaffold_792	Firmicutes
	Tetranucleotide frequency	BLAST	GW456_nc_scaffold_811	Proteobacteria
	Tetranucleotide frequency	BLAST	GW456_nc_scaffold_889	Proteobacteria,Alphaproteobacteria,Rhodobacterales,Rhodobacteraceae
	Tetranucleotide frequency		gw460_c_scaffold_1258_cov=15	Proteobacteria,Gammaproteobacteria,Cellvibrionales,Cellvibrionaceae,Agarilytica
	Tetranucleotide frequency		gw460_c_scaffold_335_cov=138	Proteobacteria,Betaproteobacteria,Burkholderiales
	Tetranucleotide frequency		gw460_c_scaffold_49_cov=88	bacteria (Chlamydiae and Firmicutes)
	Tetranucleotide frequency		gw460_c_scaffold_5098_cov=32	Proteobacteria,Gammaproteobacteria,Pseudomonadales,Pseudomonadaceae,Pseudomonas
	Tetranucleotide frequency		GW460_nc_scaffold_1150	Proteobacteria,Gammaproteobacteria,Pseudomonadales,Pseudomonadaceae,Pseudomonas
	Tetranucleotide frequency		GW460_nc_scaffold_12837	Proteobacteria,Gammaproteobacteria,Xanthomonadales,Xanthomonadaceae,Stenotrophomonas
	Tetranucleotide frequency		GW460_nc_scaffold_1518	Proteobacteria,Gammaproteobacteria,Pseudomonadales,Pseudomonadaceae,Pseudomonas
	Tetranucleotide frequency		GW460_nc_scaffold_1727	Proteobacteria,Betaproteobacteria,Burkholderiales
	Tetranucleotide frequency		GW460_nc_scaffold_189	Bacteria (Chloroflexi and Proteobacteria)
	Tetranucleotide frequency		GW460_nc_scaffold_2017	Proteobacteria,Alphaproteobacteria
	Tetranucleotide frequency		GW460_nc_scaffold_246	Proteobacteria
	Tetranucleotide frequency		GW460_nc_scaffold_266	Proteobacteria,Gammaproteobacteria,Enterobacterales,Enterobacteriaceae,Klebsiella
	Tetranucleotide frequency		GW460_nc_scaffold_28	Proteobacteria,Betaproteobacteria,Burkholderiales,Burkholderiaceae,Burkholderia
	Tetranucleotide frequency		GW460_nc_scaffold_329	Proteobacteria,Gammaproteobacteria,Xanthomonadales,Xanthomonadaceae,Xylella
	Tetranucleotide frequency		GW460_nc_scaffold_3457	Proteobacteria
		BLAST	GW460_nc_scaffold_3457	Proteobacteria,Betaproteobacteria,Burkholderiales,Comamonadaceae,Delftia
	Tetranucleotide frequency		GW460_nc_scaffold_3569	Proteobacteria,Betaproteobacteria,Burkholderiales,Burkholderiaceae,Burkholderia
	Tetranucleotide frequency		GW460_nc_scaffold_3570	Proteobacteria,Gammaproteobacteria,Pseudomonadales,Pseudomonadaceae,Pseudomonas
	Tetranucleotide frequency		GW460_nc_scaffold_363	bacteria (Bacteroidetes and Firmicutes)
	Tetranucleotide frequency		GW460_nc_scaffold_381	Proteobacteria,Gammaproteobacteria,Pseudomonadales,Pseudomonadaceae,Pseudomonas
	Tetranucleotide frequency		GW460_nc_scaffold_3902	Proteobacteria,Betaproteobacteria
	Tetranucleotide frequency		GW460_nc_scaffold_450	Proteobacteria,Alphaproteobacteria
	Tetranucleotide frequency		GW460_nc_scaffold_4719	Bacteroidetes,Bacteroidia,Bacteroidales,Bacteroidaceae,Bacteroides
	Tetranucleotide frequency		GW460_nc_scaffold_501	Proteobacteria,Gammaproteobacteria
	Tetranucleotide frequency		GW460_nc_scaffold_718	Proteobacteria,Gammaproteobacteria,Pseudomonadales,Pseudomonadaceae,Pseudomonas
	Tetranucleotide frequency		GW460_nc_scaffold_722	Proteobacteria,Betaproteobacteria,Burkholderiales,Burkholderiaceae,Burkholderia
	Tetranucleotide frequency	BLAST	GW460_nc_scaffold_84	Proteobacteria,Gammaproteobacteria,Pseudomonadales,Pseudomonadaceae,Pseudomonas

## Sheet: Tetranucleotide frequency(NCBI)
All Tetranucleotide Hits
	Viral Sequence	Classification	NCBI strain	Distance	Genus	Classification
	FW104_nc_contig-100_112	Proteobacteria,Betaproteobacteria,Nitrosomonadales,Nitrosomonadaceae,Nitrosomonas	NC_008341.1	0.000970916	Nitrosomonas	Proteobacteria,Betaproteobacteria,Nitrosomonadales,Nitrosomonadaceae,Nitrosomonas
	FW104_nc_contig-100_123	Proteobacteria,Betaproteobacteria,Burkholderiales,Alcaligenaceae,Achromobacter	NC_014641.1	0.000940678	Achromobacter	Proteobacteria,Betaproteobacteria,Burkholderiales,Alcaligenaceae,Achromobacter
	FW104_nc_contig-100_123	Proteobacteria,Betaproteobacteria,Burkholderiales,Comamonadaceae,Acidovorax	NC_008766.1	0.000945775	Acidovorax	Proteobacteria,Betaproteobacteria,Burkholderiales,Comamonadaceae,Acidovorax
	FW104_nc_contig-100_123	Proteobacteria,Betaproteobacteria,Burkholderiales,Burkholderiaceae,Cupriavidus	NZ_CP017760.1	0.000943463	Cupriavidus	Proteobacteria,Betaproteobacteria,Burkholderiales,Burkholderiaceae,Cupriavidus
	FW104_nc_contig-100_123	Proteobacteria,Betaproteobacteria,Burkholderiales,Burkholderiaceae,Pandoraea	NZ_CP015373.1	0.000904063	Pandoraea	Proteobacteria,Betaproteobacteria,Burkholderiales,Burkholderiaceae,Pandoraea
	FW104_nc_contig-100_123	Proteobacteria,Betaproteobacteria,Burkholderiales,Comamonadaceae,Rhodoferax	NZ_CP035503.1	0.000858337	Rhodoferax	Proteobacteria,Betaproteobacteria,Burkholderiales,Comamonadaceae,Rhodoferax
	FW104_nc_contig-100_143	Proteobacteria,Gammaproteobacteria,Pseudomonadales,Pseudomonadaceae,Pseudomonas	NZ_CP025035.2	0.000965099	Pseudomonas	Proteobacteria,Gammaproteobacteria,Pseudomonadales,Pseudomonadaceae,Pseudomonas
	FW104_nc_contig-100_1898	Proteobacteria,Betaproteobacteria,Burkholderiales,Burkholderiaceae,Ralstonia	NC_007337.1	0.00088474	Ralstonia	Proteobacteria,Betaproteobacteria,Burkholderiales,Burkholderiaceae,Ralstonia
	FW104_nc_contig-100_1898	Proteobacteria,Gammaproteobacteria,Xanthomonadales,Xanthomonadaceae,Xanthomonas	NZ_CP020890.1	0.000858281	Xanthomonas	Proteobacteria,Gammaproteobacteria,Xanthomonadales,Xanthomonadaceae,Xanthomonas
	FW104_nc_contig-100_1898	Proteobacteria,Gammaproteobacteria,Xanthomonadales,Xanthomonadaceae,Xanthomonas	NZ_CP020883.1	0.000878212	Xanthomonas	Proteobacteria,Gammaproteobacteria,Xanthomonadales,Xanthomonadaceae,Xanthomonas
	FW104_nc_contig-100_1898	Proteobacteria,Gammaproteobacteria,Xanthomonadales,Xanthomonadaceae,Xanthomonas	NZ_CP020886.1	0.000878926	Xanthomonas	Proteobacteria,Gammaproteobacteria,Xanthomonadales,Xanthomonadaceae,Xanthomonas
	FW104_nc_contig-100_1898	Proteobacteria,Gammaproteobacteria,Xanthomonadales,Xanthomonadaceae,Xanthomonas	NZ_CP021016.1	0.000882809	Xanthomonas	Proteobacteria,Gammaproteobacteria,Xanthomonadales,Xanthomonadaceae,Xanthomonas
	FW104_nc_contig-100_1925	Proteobacteria,Betaproteobacteria,Burkholderiales,Alcaligenaceae,Bordetella	NZ_CP025522.1	0.000887791	Bordetella	Proteobacteria,Betaproteobacteria,Burkholderiales,Alcaligenaceae,Bordetella
	FW104_nc_contig-100_1925	Proteobacteria,Betaproteobacteria,Burkholderiales,Alcaligenaceae,Bordetella	NZ_CP007159.1	0.000894687	Bordetella	Proteobacteria,Betaproteobacteria,Burkholderiales,Alcaligenaceae,Bordetella
	FW104_nc_contig-100_1925	Proteobacteria,Betaproteobacteria,Burkholderiales,Alcaligenaceae,Bordetella	NZ_CP018899.1	0.000894932	Bordetella	Proteobacteria,Betaproteobacteria,Burkholderiales,Alcaligenaceae,Bordetella
	FW104_nc_contig-100_1925	Proteobacteria,Betaproteobacteria,Burkholderiales,Alcaligenaceae,Bordetella	NZ_CP018890.1	0.000895	Bordetella	Proteobacteria,Betaproteobacteria,Burkholderiales,Alcaligenaceae,Bordetella
	FW104_nc_contig-100_1925	Proteobacteria,Alphaproteobacteria,Rhodobacterales,Rhodobacteraceae,Paracoccus	NZ_CP040765.1	0.000877248	Paracoccus	Proteobacteria,Alphaproteobacteria,Rhodobacterales,Rhodobacteraceae,Paracoccus
	FW104_nc_contig-100_1939	Actinobacteria,Actinobacteria,Actinomycetales,Microbacteriaceae,Clavibacter	NZ_CP011046.1	0.000987284	Clavibacter	Actinobacteria,Actinobacteria,Actinomycetales,Microbacteriaceae,Clavibacter
	FW104_nc_contig-100_1939	Actinobacteria,Actinobacteria,Actinomycetales,Microbacteriaceae,Clavibacter	NZ_CP021037.1	0.000987408	Clavibacter	Actinobacteria,Actinobacteria,Actinomycetales,Microbacteriaceae,Clavibacter
	FW104_nc_contig-100_2293	Proteobacteria,Alphaproteobacteria,Rhizobiales,Phyllobacteriaceae,Aminobacter	NZ_CP015007.1	0.000877057	Aminobacter	Proteobacteria,Alphaproteobacteria,Rhizobiales,Phyllobacteriaceae,Aminobacter
	FW104_nc_contig-100_2293	Proteobacteria,Betaproteobacteria,Burkholderiales,Burkholderiaceae,Ralstonia	NC_007336.1	0.000912539	Ralstonia	Proteobacteria,Betaproteobacteria,Burkholderiales,Burkholderiaceae,Ralstonia
	FW104_nc_contig-100_2293	Proteobacteria,Betaproteobacteria,Burkholderiales,Burkholderiaceae,Cupriavidus	NC_007971.2	0.000923481	Cupriavidus	Proteobacteria,Betaproteobacteria,Burkholderiales,Burkholderiaceae,Cupriavidus
	FW104_nc_contig-100_2293	Proteobacteria,Alphaproteobacteria,Rhizobiales,Phyllobacteriaceae,Mesorhizobium	NC_014918.1	0.000911259	Mesorhizobium	Proteobacteria,Alphaproteobacteria,Rhizobiales,Phyllobacteriaceae,Mesorhizobium
	FW104_nc_contig-100_2293	Proteobacteria,Alphaproteobacteria,Rhizobiales,Phyllobacteriaceae,Mesorhizobium	NZ_CP015063.1	0.00091841	Mesorhizobium	Proteobacteria,Alphaproteobacteria,Rhizobiales,Phyllobacteriaceae,Mesorhizobium
	FW104_nc_contig-100_2293	Proteobacteria,Alphaproteobacteria,Rhizobiales,Phyllobacteriaceae,Mesorhizobium	NZ_CP015065.1	0.000920895	Mesorhizobium	Proteobacteria,Alphaproteobacteria,Rhizobiales,Phyllobacteriaceae,Mesorhizobium
	FW104_nc_contig-100_252	Bacteroidetes,Sphingobacteria,Sphingobacteriales,Sphingobacteriaceae,Solitalea	NC_017770.1	0.000988652	Solitalea	Bacteroidetes,Sphingobacteria,Sphingobacteriales,Sphingobacteriaceae,Solitalea
	FW104_nc_contig-100_259	Proteobacteria,Betaproteobacteria,Burkholderiales,Alcaligenaceae,Bordetella	NZ_CP018891.1	0.000987502	Bordetella	Proteobacteria,Betaproteobacteria,Burkholderiales,Alcaligenaceae,Bordetella
	FW104_nc_contig-100_2603	Proteobacteria,Betaproteobacteria,Burkholderiales,Comamonadaceae,Acidovorax	NZ_CP021364.1	0.000975577	Acidovorax	Proteobacteria,Betaproteobacteria,Burkholderiales,Comamonadaceae,Acidovorax
	FW104_nc_contig-100_2603	Proteobacteria,Betaproteobacteria,Burkholderiales,Comamonadaceae,Acidovorax	NZ_CP021368.1	0.00099922	Acidovorax	Proteobacteria,Betaproteobacteria,Burkholderiales,Comamonadaceae,Acidovorax
	FW104_nc_contig-100_2812	Proteobacteria,Betaproteobacteria,Burkholderiales,Comamonadaceae,Alicycliphilus	NC_015422.1	0.000881284	Alicycliphilus	Proteobacteria,Betaproteobacteria,Burkholderiales,Comamonadaceae,Alicycliphilus
	FW104_nc_contig-100_2812	Proteobacteria,Betaproteobacteria,Burkholderiales,Comamonadaceae,Acidovorax	NC_011992.1	0.000790317	Acidovorax	Proteobacteria,Betaproteobacteria,Burkholderiales,Comamonadaceae,Acidovorax
	FW104_nc_contig-100_2812	Proteobacteria,Betaproteobacteria,Burkholderiales,Comamonadaceae,Acidovorax	NC_008782.1	0.000808437	Acidovorax	Proteobacteria,Betaproteobacteria,Burkholderiales,Comamonadaceae,Acidovorax
	FW104_nc_contig-100_2812	Proteobacteria,Betaproteobacteria,Burkholderiales,Comamonadaceae,Diaphorobacter	NZ_CP016278.1	0.000795056	Diaphorobacter	Proteobacteria,Betaproteobacteria,Burkholderiales,Comamonadaceae,Diaphorobacter
	FW104_nc_contig-100_2812	Proteobacteria,Betaproteobacteria,Burkholderiales,Comamonadaceae,Hydrogenophaga	NZ_CP017311.1	0.000907939	Hydrogenophaga	Proteobacteria,Betaproteobacteria,Burkholderiales,Comamonadaceae,Hydrogenophaga
	FW104_nc_contig-100_3016	Proteobacteria,Betaproteobacteria,Rhodocyclales,Zoogloeaceae,Azoarcus	NC_006824.1	0.00095638	Azoarcus	Proteobacteria,Betaproteobacteria,Rhodocyclales,Zoogloeaceae,Azoarcus
	FW104_nc_contig-100_3016	Proteobacteria,Gammaproteobacteria,Xanthomonadales,Xanthomonadaceae,Xanthomonas	NZ_CP020890.1	0.000761224	Xanthomonas	Proteobacteria,Gammaproteobacteria,Xanthomonadales,Xanthomonadaceae,Xanthomonas
	FW104_nc_contig-100_3016	Proteobacteria,Gammaproteobacteria,Xanthomonadales,Xanthomonadaceae,Xanthomonas	NZ_CP020886.1	0.000775181	Xanthomonas	Proteobacteria,Gammaproteobacteria,Xanthomonadales,Xanthomonadaceae,Xanthomonas
	FW104_nc_contig-100_3016	Proteobacteria,Gammaproteobacteria,Xanthomonadales,Xanthomonadaceae,Xanthomonas	NZ_CP020883.1	0.000775212	Xanthomonas	Proteobacteria,Gammaproteobacteria,Xanthomonadales,Xanthomonadaceae,Xanthomonas
	FW104_nc_contig-100_3016	Proteobacteria,Gammaproteobacteria,Xanthomonadales,Xanthomonadaceae,Xanthomonas	NZ_CP021016.1	0.000835949	Xanthomonas	Proteobacteria,Gammaproteobacteria,Xanthomonadales,Xanthomonadaceae,Xanthomonas
	FW104_nc_contig-100_32	Firmicutes,Bacilli,Bacillales,Paenibacillaceae,Paenibacillus	NZ_CP018621.1	0.000993586	Paenibacillus	Firmicutes,Bacilli,Bacillales,Paenibacillaceae,Paenibacillus
	FW104_nc_contig-100_388	Proteobacteria,Betaproteobacteria,Burkholderiales,Burkholderiaceae,Cupriavidus	NZ_CP033968.1	0.000977395	Cupriavidus	Proteobacteria,Betaproteobacteria,Burkholderiales,Burkholderiaceae,Cupriavidus
	FW104_nc_contig-100_388	Proteobacteria,Betaproteobacteria,Burkholderiales,Burkholderiaceae,Ralstonia	NC_012855.1	0.000906005	Ralstonia	Proteobacteria,Betaproteobacteria,Burkholderiales,Burkholderiaceae,Ralstonia
	FW104_nc_contig-100_388	Proteobacteria,Betaproteobacteria,Burkholderiales,Burkholderiaceae,Ralstonia	NZ_CP016024.1	0.000928131	Ralstonia	Proteobacteria,Betaproteobacteria,Burkholderiales,Burkholderiaceae,Ralstonia
	FW104_nc_contig-100_388	Proteobacteria,Betaproteobacteria,Burkholderiales,Alcaligenaceae,Bordetella	NZ_CP016173.1	0.000930074	Bordetella	Proteobacteria,Betaproteobacteria,Burkholderiales,Alcaligenaceae,Bordetella
	FW104_nc_contig-100_388	Proteobacteria,Gammaproteobacteria,Xanthomonadales,Xanthomonadaceae,Xanthomonas	NZ_CP023286.1	0.00097115	Xanthomonas	Proteobacteria,Gammaproteobacteria,Xanthomonadales,Xanthomonadaceae,Xanthomonas
	FW104_nc_contig-100_450	Proteobacteria,Betaproteobacteria,Burkholderiales,Burkholderiaceae,Ralstonia	NC_010683.1	0.000813229	Ralstonia	Proteobacteria,Betaproteobacteria,Burkholderiales,Burkholderiaceae,Ralstonia
	FW104_nc_contig-100_450	Proteobacteria,Betaproteobacteria,Burkholderiales,Burkholderiaceae,Ralstonia	NZ_CP016025.1	0.000847288	Ralstonia	Proteobacteria,Betaproteobacteria,Burkholderiales,Burkholderiaceae,Ralstonia
	FW104_nc_contig-100_450	Proteobacteria,Betaproteobacteria,Burkholderiales,Burkholderiaceae,Ralstonia	NZ_CP012607.1	0.000848015	Ralstonia	Proteobacteria,Betaproteobacteria,Burkholderiales,Burkholderiaceae,Ralstonia
	FW104_nc_contig-100_450	Proteobacteria,Betaproteobacteria,Burkholderiales,Comamonadaceae, Polaromonas	NC_007950.1	0.00078659	Polaromonas	Proteobacteria,Betaproteobacteria,Burkholderiales,Comamonadaceae, Polaromonas
	FW104_nc_contig-100_450	Proteobacteria,Betaproteobacteria,Burkholderiales,Comamonadaceae,Thiomonas	NC_014155.1	0.000801175	Thiomonas	Proteobacteria,Betaproteobacteria,Burkholderiales,Comamonadaceae,Thiomonas
	FW104_nc_contig-100_465	Proteobacteria,Alphaproteobacteria,Rhizobiales,Bradyrhizobiaceae,Bradyrhizobium	NZ_CP016428.1	0.000963881	Bradyrhizobium	Proteobacteria,Alphaproteobacteria,Rhizobiales,Bradyrhizobiaceae,Bradyrhizobium
	FW104_nc_contig-100_465	Proteobacteria,Alphaproteobacteria,Rhizobiales,Bradyrhizobiaceae,Bradyrhizobium	NZ_AP014688.1	0.000984497	Bradyrhizobium	Proteobacteria,Alphaproteobacteria,Rhizobiales,Bradyrhizobiaceae,Bradyrhizobium
	FW104_nc_contig-100_465	Proteobacteria,Alphaproteobacteria,Rhizobiales,Hyphomicrobiaceae,Hyphomicrobium	NC_022997.1	0.000935978	Hyphomicrobium	Proteobacteria,Alphaproteobacteria,Rhizobiales,Hyphomicrobiaceae,Hyphomicrobium
	FW104_nc_contig-100_67	Proteobacteria,Betaproteobacteria,Burkholderiales,Alcaligenaceae,Bordetella	NZ_CP007159.1	0.000807469	Bordetella	Proteobacteria,Betaproteobacteria,Burkholderiales,Alcaligenaceae,Bordetella
	FW104_nc_contig-100_995	Proteobacteria,Betaproteobacteria,Burkholderiales,Comamonadaceae,Acidovorax	NC_011992.1	0.00091744	Acidovorax	Proteobacteria,Betaproteobacteria,Burkholderiales,Comamonadaceae,Acidovorax
	FW104_nc_contig-100_995	Proteobacteria,Betaproteobacteria,Burkholderiales,Comamonadaceae,Acidovorax	NC_008782.1	0.000932866	Acidovorax	Proteobacteria,Betaproteobacteria,Burkholderiales,Comamonadaceae,Acidovorax
	FW104_nc_contig-100_995	Proteobacteria,Betaproteobacteria,Burkholderiales,Comamonadaceae,Diaphorobacter	NZ_CP016278.1	0.000936885	Diaphorobacter	Proteobacteria,Betaproteobacteria,Burkholderiales,Comamonadaceae,Diaphorobacter
	FW104_nc_contig-100_995	Proteobacteria,Betaproteobacteria,Burkholderiales,Comamonadaceae,Ottowia	NZ_CP027666.1	0.000808161	Ottowia	Proteobacteria,Betaproteobacteria,Burkholderiales,Comamonadaceae,Ottowia
	fw106_contig-100_3	Proteobacteria,Betaproteobacteria,Burkholderiales,Comamonadaceae,Alicycliphilus	NC_014908.1	0.000915468	Alicycliphilus	Proteobacteria,Betaproteobacteria,Burkholderiales,Comamonadaceae,Alicycliphilus
	fw106_contig-100_3	Proteobacteria,Betaproteobacteria,Burkholderiales,Comamonadaceae,Acidovorax	NZ_CP021369.1	0.000869265	Acidovorax	Proteobacteria,Betaproteobacteria,Burkholderiales,Comamonadaceae,Acidovorax
	fw106_contig-100_3	Proteobacteria,Betaproteobacteria,Burkholderiales,Comamonadaceae, Polaromonas	NC_008757.1	0.000932711	Polaromonas	Proteobacteria,Betaproteobacteria,Burkholderiales,Comamonadaceae, Polaromonas
	fw106_contig-100_3	Proteobacteria,Betaproteobacteria,Burkholderiales,Comamonadaceae, Polaromonas	NC_007949.1	0.000946936	Polaromonas	Proteobacteria,Betaproteobacteria,Burkholderiales,Comamonadaceae, Polaromonas
	fw106_contig-100_3	Proteobacteria,Betaproteobacteria,Burkholderiales,Comamonadaceae, Polaromonas	NC_008758.1	0.000960546	Polaromonas	Proteobacteria,Betaproteobacteria,Burkholderiales,Comamonadaceae, Polaromonas
	FW106_nc_contig-100_1245	Proteobacteria,Betaproteobacteria,Rhodocyclales,Zoogloeaceae,Azoarcus	NZ_CP022958.1	0.000906801	Azoarcus	Proteobacteria,Betaproteobacteria,Rhodocyclales,Zoogloeaceae,Azoarcus
	FW106_nc_contig-100_1245	Proteobacteria,Gammaproteobacteria,Xanthomonadales,Rhodanobacteraceae,Dyella	NZ_CP014841.1	0.000966925	Dyella	Proteobacteria,Gammaproteobacteria,Xanthomonadales,Rhodanobacteraceae,Dyella
	FW106_nc_contig-100_1245	Proteobacteria,Betaproteobacteria,Burkholderiales,Comamonadaceae,Ramlibacter	NZ_CP010951.1	0.000976977	Ramlibacter	Proteobacteria,Betaproteobacteria,Burkholderiales,Comamonadaceae,Ramlibacter
	FW106_nc_contig-100_1245	Proteobacteria,Gammaproteobacteria,Nevskiales,Sinobacteraceae,Solimonas	NZ_CP031704.1	0.000989363	Solimonas	Proteobacteria,Gammaproteobacteria,Nevskiales,Sinobacteraceae,Solimonas
	FW106_nc_contig-100_1653	Proteobacteria,Alphaproteobacteria,Sphingomonadales,Sphingomonadaceae,Sphingobium	NZ_CP016455.1	0.000886984	Sphingobium	Proteobacteria,Alphaproteobacteria,Sphingomonadales,Sphingomonadaceae,Sphingobium
	FW106_nc_contig-100_1653	Proteobacteria,Alphaproteobacteria,Sphingomonadales,Sphingomonadaceae, Sphingomonas	NZ_CP021189.1	0.000868375	Sphingomonas	Proteobacteria,Alphaproteobacteria,Sphingomonadales,Sphingomonadaceae, Sphingomonas
	FW106_nc_contig-100_1653	Proteobacteria,Alphaproteobacteria,Sphingomonadales,Sphingomonadaceae, Sphingomonas	NZ_CP021184.1	0.000885447	Sphingomonas	Proteobacteria,Alphaproteobacteria,Sphingomonadales,Sphingomonadaceae, Sphingomonas
	FW106_nc_contig-100_1653	Proteobacteria,Alphaproteobacteria,Sphingomonadales,Sphingomonadaceae, Sphingomonas	NZ_CP029988.1	0.000893158	Sphingomonas	Proteobacteria,Alphaproteobacteria,Sphingomonadales,Sphingomonadaceae, Sphingomonas
	FW106_nc_contig-100_1653	Proteobacteria,Alphaproteobacteria,Sphingomonadales,Sphingomonadaceae, Sphingomonas	NC_009508.1	0.000899247	Sphingomonas	Proteobacteria,Alphaproteobacteria,Sphingomonadales,Sphingomonadaceae, Sphingomonas
	FW106_nc_contig-100_2898	Proteobacteria,Alphaproteobacteria,Sphingomonadales,Sphingomonadaceae,Sphingobium	NZ_CP022751.1	0.000954066	Sphingobium	Proteobacteria,Alphaproteobacteria,Sphingomonadales,Sphingomonadaceae,Sphingobium
	FW106_nc_contig-100_2898	Proteobacteria,Alphaproteobacteria,Sphingomonadales,Sphingomonadaceae,Sphingobium	NZ_CP005086.1	0.000955567	Sphingobium	Proteobacteria,Alphaproteobacteria,Sphingomonadales,Sphingomonadaceae,Sphingobium
	FW106_nc_contig-100_2898	Proteobacteria,Alphaproteobacteria,Sphingomonadales,Sphingomonadaceae,Sphingobium	NZ_AP018521.1	0.000980045	Sphingobium	Proteobacteria,Alphaproteobacteria,Sphingomonadales,Sphingomonadaceae,Sphingobium
	FW106_nc_contig-100_330	Proteobacteria,Gammaproteobacteria,Xanthomonadales,Xanthomonadaceae,Stenotrophomonas	NZ_LT906480.1	0.00096167	Stenotrophomonas	Proteobacteria,Gammaproteobacteria,Xanthomonadales,Xanthomonadaceae,Stenotrophomonas
	FW106_nc_contig-100_330	Proteobacteria,Gammaproteobacteria,Xanthomonadales,Xanthomonadaceae,Stenotrophomonas	NZ_CP014014.1	0.000970915	Stenotrophomonas	Proteobacteria,Gammaproteobacteria,Xanthomonadales,Xanthomonadaceae,Stenotrophomonas
	FW106_nc_contig-100_330	Proteobacteria,Gammaproteobacteria,Xanthomonadales,Xanthomonadaceae,Stenotrophomonas	NZ_CP027562.1	0.000973949	Stenotrophomonas	Proteobacteria,Gammaproteobacteria,Xanthomonadales,Xanthomonadaceae,Stenotrophomonas
	FW106_nc_contig-100_330	Proteobacteria,Gammaproteobacteria,Xanthomonadales,Xanthomonadaceae,Stenotrophomonas	NZ_CP022053.2	0.000978649	Stenotrophomonas	Proteobacteria,Gammaproteobacteria,Xanthomonadales,Xanthomonadaceae,Stenotrophomonas
	FW106_nc_contig-100_330	Proteobacteria,Betaproteobacteria,Burkholderiales,Comamonadaceae,Rhodoferax	NZ_CP019236.1	0.000936522	Rhodoferax	Proteobacteria,Betaproteobacteria,Burkholderiales,Comamonadaceae,Rhodoferax
	FW106_nc_contig-100_437	Proteobacteria,Betaproteobacteria,Burkholderiales,Comamonadaceae,Acidovorax	NZ_CP021651.1	0.000981802	Acidovorax	Proteobacteria,Betaproteobacteria,Burkholderiales,Comamonadaceae,Acidovorax
	FW106_nc_contig-100_472	Proteobacteria,Gammaproteobacteria,Methylococcales,Methylococcaceae,Methylomicrobium	NC_016108.1	0.000898338	Methylomicrobium	Proteobacteria,Gammaproteobacteria,Methylococcales,Methylococcaceae,Methylomicrobium
	gw456_c_scaffold_130	Chlamydiae,Chlamydiae,Chlamydiales,Parachlamydiaceae,Parachlamydia	NC_015702.1	0.000815401	Parachlamydia	Chlamydiae,Chlamydiae,Chlamydiales,Parachlamydiaceae,Parachlamydia
	gw456_c_scaffold_130	Firmicutes,Bacilli,Lactobacillales,Streptococcaceae,Streptococcus	NZ_CP016953.1	0.000789883	Streptococcus	Firmicutes,Bacilli,Lactobacillales,Streptococcaceae,Streptococcus
	gw456_c_scaffold_130	Firmicutes,Bacilli,Lactobacillales,Streptococcaceae,Streptococcus	NZ_CP015196.1	0.000859009	Streptococcus	Firmicutes,Bacilli,Lactobacillales,Streptococcaceae,Streptococcus
	gw456_c_scaffold_130	Firmicutes,Bacilli,Lactobacillales,Streptococcaceae,Streptococcus	NC_017905.1	0.000872088	Streptococcus	Firmicutes,Bacilli,Lactobacillales,Streptococcaceae,Streptococcus
	gw456_c_scaffold_130	Firmicutes,Bacilli,Lactobacillales,Streptococcaceae,Streptococcus	NC_015678.1	0.000878325	Streptococcus	Firmicutes,Bacilli,Lactobacillales,Streptococcaceae,Streptococcus
	gw456_c_scaffold_6372	Proteobacteria,Gammaproteobacteria,Xanthomonadales,Xanthomonadaceae,Xanthomonas	NZ_CP018852.1	0.000913304	Xanthomonas	Proteobacteria,Gammaproteobacteria,Xanthomonadales,Xanthomonadaceae,Xanthomonas
	GW456_nc_scaffold_10448	Proteobacteria,Gammaproteobacteria,Pseudomonadales,Pseudomonadaceae,Pseudomonas	NZ_LT963399.1	0.000943607	Pseudomonas	Proteobacteria,Gammaproteobacteria,Pseudomonadales,Pseudomonadaceae,Pseudomonas
	GW456_nc_scaffold_1359	Proteobacteria,Alphaproteobacteria,Rhodobacterales,Rhodobacteraceae,Defluviimonas	NZ_CP012664.1	0.000832138	Defluviimonas	Proteobacteria,Alphaproteobacteria,Rhodobacterales,Rhodobacteraceae,Defluviimonas
	GW456_nc_scaffold_1359	Proteobacteria,Alphaproteobacteria,Rhodobacterales,Rhodobacteraceae,Marinovum	NZ_CP010858.1	0.000830944	Marinovum	Proteobacteria,Alphaproteobacteria,Rhodobacterales,Rhodobacteraceae,Marinovum
	GW456_nc_scaffold_1359	Proteobacteria,Alphaproteobacteria,Rhodobacterales,Rhodobacteraceae,unassigned	NZ_CP023454.1	0.000834897	Rhodobacteraceae	Proteobacteria,Alphaproteobacteria,Rhodobacterales,Rhodobacteraceae,unassigned
	GW456_nc_scaffold_1359	Proteobacteria,Alphaproteobacteria,Rhodobacterales,Rhodobacteraceae,Paracoccus	NZ_CP025430.1	0.000806553	Paracoccus	Proteobacteria,Alphaproteobacteria,Rhodobacterales,Rhodobacteraceae,Paracoccus
	GW456_nc_scaffold_1359	Proteobacteria,Alphaproteobacteria,Rhodobacterales,Rhodobacteraceae,Paracoccus	NZ_CP031081.1	0.00083493	Paracoccus	Proteobacteria,Alphaproteobacteria,Rhodobacterales,Rhodobacteraceae,Paracoccus
	GW456_nc_scaffold_1505	Proteobacteria,Alphaproteobacteria,Rhizobiales,Brucellaceae,Ochrobactrum	NZ_CP022605.1	0.000745666	Ochrobactrum	Proteobacteria,Alphaproteobacteria,Rhizobiales,Brucellaceae,Ochrobactrum
	GW456_nc_scaffold_1505	Proteobacteria,Alphaproteobacteria,Rhizobiales,Brucellaceae,Ochrobactrum	NZ_CP018781.1	0.000788085	Ochrobactrum	Proteobacteria,Alphaproteobacteria,Rhizobiales,Brucellaceae,Ochrobactrum
	GW456_nc_scaffold_1505	Proteobacteria,Alphaproteobacteria,Rhizobiales,Brucellaceae,Ochrobactrum	NZ_CP022603.1	0.000792506	Ochrobactrum	Proteobacteria,Alphaproteobacteria,Rhizobiales,Brucellaceae,Ochrobactrum
	GW456_nc_scaffold_1505	Proteobacteria,Alphaproteobacteria,Rhizobiales,Brucellaceae,Ochrobactrum	NZ_CP008818.1	0.000876652	Ochrobactrum	Proteobacteria,Alphaproteobacteria,Rhizobiales,Brucellaceae,Ochrobactrum
	GW456_nc_scaffold_1505	Proteobacteria,Alphaproteobacteria,Rhizobiales,Brucellaceae,Ochrobactrum	NZ_CP018782.1	0.00088699	Ochrobactrum	Proteobacteria,Alphaproteobacteria,Rhizobiales,Brucellaceae,Ochrobactrum
	GW456_nc_scaffold_1718	Firmicutes,Bacilli,Lactobacillales,Lactobacillaceae,Lactobacillus	NZ_CP007647.1	0.000965648	Lactobacillus	Firmicutes,Bacilli,Lactobacillales,Lactobacillaceae,Lactobacillus
	GW456_nc_scaffold_1718	Firmicutes,Bacilli,Lactobacillales,Lactobacillaceae,Lactobacillus	NZ_CP020859.1	0.000968067	Lactobacillus	Firmicutes,Bacilli,Lactobacillales,Lactobacillaceae,Lactobacillus
	GW456_nc_scaffold_1718	Firmicutes,Bacilli,Lactobacillales,Lactobacillaceae,Lactobacillus	NC_007930.1	0.000975761	Lactobacillus	Firmicutes,Bacilli,Lactobacillales,Lactobacillaceae,Lactobacillus
	GW456_nc_scaffold_1718	Firmicutes,Clostridia,Clostridiales,Clostridiaceae,Clostridium	NC_014393.1	0.000908949	Clostridium	Firmicutes,Clostridia,Clostridiales,Clostridiaceae,Clostridium
	GW456_nc_scaffold_1718	Firmicutes,Clostridia,Clostridiales,Clostridiaceae,Clostridium	NZ_CP015756.1	0.000910092	Clostridium	Firmicutes,Clostridia,Clostridiales,Clostridiaceae,Clostridium
	GW456_nc_scaffold_267	Proteobacteria,Alphaproteobacteria,Rhodospirillales,Acetobacteraceae,Acetobacter	NZ_CP015165.1	0.00098103	Acetobacter	Proteobacteria,Alphaproteobacteria,Rhodospirillales,Acetobacteraceae,Acetobacter
	GW456_nc_scaffold_3279	Proteobacteria,Betaproteobacteria,Burkholderiales,Burkholderiaceae,Pandoraea	NZ_CP011808.2	0.000921879	Pandoraea	Proteobacteria,Betaproteobacteria,Burkholderiales,Burkholderiaceae,Pandoraea
	GW456_nc_scaffold_3279	Proteobacteria,Betaproteobacteria,Burkholderiales,Burkholderiaceae,Pandoraea	NZ_CP011519.2	0.000930437	Pandoraea	Proteobacteria,Betaproteobacteria,Burkholderiales,Burkholderiaceae,Pandoraea
	GW456_nc_scaffold_3279	Proteobacteria,Betaproteobacteria,Burkholderiales,Burkholderiaceae,Pandoraea	NZ_CP011520.2	0.000971143	Pandoraea	Proteobacteria,Betaproteobacteria,Burkholderiales,Burkholderiaceae,Pandoraea
	GW456_nc_scaffold_3279	Proteobacteria,Betaproteobacteria,Burkholderiales,Burkholderiaceae,Pandoraea	NZ_CP010898.2	0.00098454	Pandoraea	Proteobacteria,Betaproteobacteria,Burkholderiales,Burkholderiaceae,Pandoraea
	GW456_nc_scaffold_3279	Proteobacteria,Betaproteobacteria,Rhodocyclales,Zoogloeaceae,Thauera	NC_011667.1	0.000973743	Thauera	Proteobacteria,Betaproteobacteria,Rhodocyclales,Zoogloeaceae,Thauera
	GW456_nc_scaffold_3372	Proteobacteria,Gammaproteobacteria,Pseudomonadales,Pseudomonadaceae,Pseudomonas	NZ_CP039372.1	0.000979683	Pseudomonas	Proteobacteria,Gammaproteobacteria,Pseudomonadales,Pseudomonadaceae,Pseudomonas
	GW456_nc_scaffold_3372	Proteobacteria,Gammaproteobacteria,Pseudomonadales,Pseudomonadaceae,Pseudomonas	NZ_CP005961.1	0.000991459	Pseudomonas	Proteobacteria,Gammaproteobacteria,Pseudomonadales,Pseudomonadaceae,Pseudomonas
	GW456_nc_scaffold_3372	Proteobacteria,Betaproteobacteria,Burkholderiales,Comamonadaceae, Polaromonas	NC_007949.1	0.000911162	Polaromonas	Proteobacteria,Betaproteobacteria,Burkholderiales,Comamonadaceae, Polaromonas
	GW456_nc_scaffold_3372	Proteobacteria,Betaproteobacteria,Burkholderiales,Comamonadaceae,Rhodoferax	NC_007901.1	0.00099707	Rhodoferax	Proteobacteria,Betaproteobacteria,Burkholderiales,Comamonadaceae,Rhodoferax
	GW456_nc_scaffold_3372	Proteobacteria,Alphaproteobacteria,Rhodobacterales,Rhodobacteraceae,Sulfitobacter	NZ_CP025812.1	0.000982492	Sulfitobacter	Proteobacteria,Alphaproteobacteria,Rhodobacterales,Rhodobacteraceae,Sulfitobacter
	GW456_nc_scaffold_344	Bacteroidetes, Bacteroidia, Bacteroidales,Porphyromonadaceae, Fermentimonas	NZ_LN515532.1	0.000929364	Fermentimonas	Bacteroidetes, Bacteroidia, Bacteroidales,Porphyromonadaceae, Fermentimonas
	GW456_nc_scaffold_344	Firmicutes,Clostridia,Clostridiales,Ruminococcaceae,Ruminococcus	NC_014824.1	0.000991734	Ruminococcus	Firmicutes,Clostridia,Clostridiales,Ruminococcaceae,Ruminococcus
	GW456_nc_scaffold_3519	Proteobacteria,Alphaproteobacteria,Rhizobiales,Bradyrhizobiaceae,Nitrobacter	NC_007406.1	0.000865395	Nitrobacter	Proteobacteria,Alphaproteobacteria,Rhizobiales,Bradyrhizobiaceae,Nitrobacter
	GW456_nc_scaffold_3519	Proteobacteria,Alphaproteobacteria,Rhizobiales,Bradyrhizobiaceae,Oligotropha	NC_011386.1	0.000833137	Oligotropha	Proteobacteria,Alphaproteobacteria,Rhizobiales,Bradyrhizobiaceae,Oligotropha
	GW456_nc_scaffold_3519	Proteobacteria,Alphaproteobacteria,Rhizobiales,Bradyrhizobiaceae,Oligotropha	NC_015684.1	0.000839352	Oligotropha	Proteobacteria,Alphaproteobacteria,Rhizobiales,Bradyrhizobiaceae,Oligotropha
	GW456_nc_scaffold_3519	Proteobacteria,Alphaproteobacteria,Rhizobiales,Bradyrhizobiaceae,Oligotropha	NC_017538.1	0.000839476	Oligotropha	Proteobacteria,Alphaproteobacteria,Rhizobiales,Bradyrhizobiaceae,Oligotropha
	GW456_nc_scaffold_3519	Proteobacteria,Alphaproteobacteria,Rhizobiales,Hyphomicrobiaceae,Rhodomicrobium	NC_014664.1	0.000908638	Rhodomicrobium	Proteobacteria,Alphaproteobacteria,Rhizobiales,Hyphomicrobiaceae,Rhodomicrobium
	GW456_nc_scaffold_422	Chloroflexi,Dehalococcoidia,Dehalococcoidales,Undefined,Dehalogenimonas	NZ_CP018258.1	0.000824281	Dehalogenimonas	Chloroflexi,Dehalococcoidia,Dehalococcoidales,Undefined,Dehalogenimonas
	GW456_nc_scaffold_422	Proteobacteria,Deltaproteobacteria,Desulfuromonadales,Geobacteraceae,Geobacter	NC_009483.1	0.000737239	Geobacter	Proteobacteria,Deltaproteobacteria,Desulfuromonadales,Geobacteraceae,Geobacter
	GW456_nc_scaffold_422	Proteobacteria,Deltaproteobacteria,Desulfuromonadales,Geobacteraceae,Geobacter	NC_011979.1	0.000982996	Geobacter	Proteobacteria,Deltaproteobacteria,Desulfuromonadales,Geobacteraceae,Geobacter
	GW456_nc_scaffold_422	Proteobacteria, Deltaproteobacteria, Desulfuromonadales, Pelobacteraceae, Pelobacter	NZ_CP015519.1	0.000835268	Pelobacter	Proteobacteria, Deltaproteobacteria, Desulfuromonadales, Pelobacteraceae, Pelobacter
	GW456_nc_scaffold_422	Proteobacteria, Deltaproteobacteria, Desulfuromonadales, Pelobacteraceae, Pelobacter	NC_007498.2	0.000967226	Pelobacter	Proteobacteria, Deltaproteobacteria, Desulfuromonadales, Pelobacteraceae, Pelobacter
	GW456_nc_scaffold_4557	Proteobacteria,Betaproteobacteria,Burkholderiales,Comamonadaceae,Acidovorax	NC_018708.1	0.000891375	Acidovorax	Proteobacteria,Betaproteobacteria,Burkholderiales,Comamonadaceae,Acidovorax
	GW456_nc_scaffold_5634	Proteobacteria,Betaproteobacteria,Rhodocyclales,Zoogloeaceae,Azoarcus	NC_006824.1	0.000939507	Azoarcus	Proteobacteria,Betaproteobacteria,Rhodocyclales,Zoogloeaceae,Azoarcus
	GW456_nc_scaffold_5634	Proteobacteria,Betaproteobacteria,Burkholderiales,Burkholderiaceae,Pandoraea	NZ_CP011808.2	0.00094844	Pandoraea	Proteobacteria,Betaproteobacteria,Burkholderiales,Burkholderiaceae,Pandoraea
	GW456_nc_scaffold_5634	Proteobacteria,Betaproteobacteria,Burkholderiales,Burkholderiaceae,Burkholderia	NZ_CP023524.1	0.000939062	Burkholderia	Proteobacteria,Betaproteobacteria,Burkholderiales,Burkholderiaceae,Burkholderia
	GW456_nc_scaffold_5634	Proteobacteria,Betaproteobacteria,Burkholderiales,Burkholderiaceae,Burkholderia	NZ_CP007214.1	0.000947351	Burkholderia	Proteobacteria,Betaproteobacteria,Burkholderiales,Burkholderiaceae,Burkholderia
	GW456_nc_scaffold_5634	Proteobacteria,Betaproteobacteria,Burkholderiales,Burkholderiaceae,Burkholderia	NC_012725.2	0.000960903	Burkholderia	Proteobacteria,Betaproteobacteria,Burkholderiales,Burkholderiaceae,Burkholderia
	GW456_nc_scaffold_603	Firmicutes,Bacilli,Lactobacillales,Enterococcaceae,Enterococcus	NZ_CP030935.1	0.00098634	Enterococcus	Firmicutes,Bacilli,Lactobacillales,Enterococcaceae,Enterococcus
	GW456_nc_scaffold_603	Firmicutes,Bacilli,Lactobacillales,Enterococcaceae,Enterococcus	NC_022879.1	0.000988022	Enterococcus	Firmicutes,Bacilli,Lactobacillales,Enterococcaceae,Enterococcus
	GW456_nc_scaffold_603	Firmicutes,Bacilli,Lactobacillales,Enterococcaceae,Enterococcus	NC_017963.1	0.000991091	Enterococcus	Firmicutes,Bacilli,Lactobacillales,Enterococcaceae,Enterococcus
	GW456_nc_scaffold_603	Firmicutes,Bacilli,Lactobacillales,Carnobacteriaceae,Jeotgalibaca	NZ_CP034465.1	0.00086213	Jeotgalibaca	Firmicutes,Bacilli,Lactobacillales,Carnobacteriaceae,Jeotgalibaca
	GW456_nc_scaffold_6198	Proteobacteria,Alphaproteobacteria,Rhizobiales,Rhizobiaceae, Agrobacterium	NC_011982.1	0.000909907	Agrobacterium	Proteobacteria,Alphaproteobacteria,Rhizobiales,Rhizobiaceae, Agrobacterium
	GW456_nc_scaffold_6198	Proteobacteria,Alphaproteobacteria,Rhizobiales,Rhizobiaceae, Agrobacterium	NC_011987.1	0.000928683	Agrobacterium	Proteobacteria,Alphaproteobacteria,Rhizobiales,Rhizobiaceae, Agrobacterium
	GW456_nc_scaffold_6198	Proteobacteria,Alphaproteobacteria,Rhizobiales,Rhizobiaceae,Rhizobium	NZ_CP018234.1	0.000929879	Rhizobium	Proteobacteria,Alphaproteobacteria,Rhizobiales,Rhizobiaceae,Rhizobium
	GW456_nc_scaffold_6198	Proteobacteria,Alphaproteobacteria,Rhizobiales,Rhizobiaceae,Rhizobium	NZ_CP024313.1	0.00093042	Rhizobium	Proteobacteria,Alphaproteobacteria,Rhizobiales,Rhizobiaceae,Rhizobium
	GW456_nc_scaffold_6198	Proteobacteria,Alphaproteobacteria,Rhizobiales,Rhizobiaceae,Rhizobium	NZ_CP018236.1	0.000939293	Rhizobium	Proteobacteria,Alphaproteobacteria,Rhizobiales,Rhizobiaceae,Rhizobium
	GW456_nc_scaffold_640	Proteobacteria,Gammaproteobacteria,Xanthomonadales,Xanthomonadaceae,Xylella	NZ_CP014330.2	0.000919041	Xylella	Proteobacteria,Gammaproteobacteria,Xanthomonadales,Xanthomonadaceae,Xylella
	GW456_nc_scaffold_67	Proteobacteria,Gammaproteobacteria,Pseudomonadales,Moraxellaceae, Acinetobacter	NZ_CP033872.1	0.000830405	Acinetobacter	Proteobacteria,Gammaproteobacteria,Pseudomonadales,Moraxellaceae, Acinetobacter
	GW456_nc_scaffold_67	Proteobacteria,Gammaproteobacteria,Pseudomonadales,Moraxellaceae, Acinetobacter	NZ_CP022285.1	0.000856498	Acinetobacter	Proteobacteria,Gammaproteobacteria,Pseudomonadales,Moraxellaceae, Acinetobacter
	GW456_nc_scaffold_67	Proteobacteria,Gammaproteobacteria,Alteromonadales,Alteromonadaceae,Alteromonas	NZ_CP018030.1	0.000861146	Alteromonas	Proteobacteria,Gammaproteobacteria,Alteromonadales,Alteromonadaceae,Alteromonas
	GW456_nc_scaffold_67	Proteobacteria,Gammaproteobacteria,Vibrionales,Vibrionaceae,Vibrio	NZ_CP015514.1	0.000758472	Vibrio	Proteobacteria,Gammaproteobacteria,Vibrionales,Vibrionaceae,Vibrio
	GW456_nc_scaffold_67	Proteobacteria,Gammaproteobacteria,Vibrionales,Vibrionaceae,Vibrio	NZ_CP019292.1	0.000771496	Vibrio	Proteobacteria,Gammaproteobacteria,Vibrionales,Vibrionaceae,Vibrio
	GW456_nc_scaffold_760	Chloroflexi,Dehalococcoidia,Dehalococcoidales,Undefined,Dehalogenimonas	NZ_CP018258.1	0.000978665	Dehalogenimonas	Chloroflexi,Dehalococcoidia,Dehalococcoidales,Undefined,Dehalogenimonas
	GW456_nc_scaffold_760	Proteobacteria,Deltaproteobacteria,Desulfuromonadales,Geobacteraceae,Geobacter	NC_009483.1	0.00088747	Geobacter	Proteobacteria,Deltaproteobacteria,Desulfuromonadales,Geobacteraceae,Geobacter
	GW456_nc_scaffold_760	Proteobacteria, Deltaproteobacteria, Desulfuromonadales, Pelobacteraceae, Pelobacter	NC_007498.2	0.000910662	Pelobacter	Proteobacteria, Deltaproteobacteria, Desulfuromonadales, Pelobacteraceae, Pelobacter
	GW456_nc_scaffold_760	Proteobacteria, Deltaproteobacteria, Desulfuromonadales, Pelobacteraceae, Pelobacter	NZ_CP015519.1	0.00095211	Pelobacter	Proteobacteria, Deltaproteobacteria, Desulfuromonadales, Pelobacteraceae, Pelobacter
	GW456_nc_scaffold_792	Firmicutes,Clostridia,Clostridiales,Peptococcaceae,Desulfitobacterium	NZ_CP007032.1	0.000751774	Desulfitobacterium	Firmicutes,Clostridia,Clostridiales,Peptococcaceae,Desulfitobacterium
	GW456_nc_scaffold_792	Firmicutes,Clostridia,Clostridiales,Peptococcaceae,Desulfitobacterium	NC_019903.1	0.000891383	Desulfitobacterium	Firmicutes,Clostridia,Clostridiales,Peptococcaceae,Desulfitobacterium
	GW456_nc_scaffold_792	Firmicutes,Clostridia,Clostridiales,Peptococcaceae,Desulfitobacterium	NC_018068.1	0.000781839	Desulfosporosinus	Firmicutes,Clostridia,Clostridiales,Peptococcaceae,Desulfitobacterium
	GW456_nc_scaffold_792	Firmicutes,Bacilli,Bacillales,Bacillaceae,Geobacillus	NC_006509.1	0.000856837	Geobacillus	Firmicutes,Bacilli,Bacillales,Bacillaceae,Geobacillus
	GW456_nc_scaffold_792	Firmicutes,Bacilli,Bacillales,Paenibacillaceae,Paenibacillus	NZ_CP010270.1	0.000876017	Paenibacillus	Firmicutes,Bacilli,Bacillales,Paenibacillaceae,Paenibacillus
	GW456_nc_scaffold_811	Proteobacteria,Betaproteobacteria,Burkholderiales,Oxalobacteraceae,Collimonas	NZ_CP009963.1	0.000901254	Collimonas	Proteobacteria,Betaproteobacteria,Burkholderiales,Oxalobacteraceae,Collimonas
	GW456_nc_scaffold_811	Proteobacteria,Gammaproteobacteria,Methylococcales,Methylococcaceae,Methylomicrobium	NC_016108.1	0.000877754	Methylomicrobium	Proteobacteria,Gammaproteobacteria,Methylococcales,Methylococcaceae,Methylomicrobium
	GW456_nc_scaffold_811	Proteobacteria,Betaproteobacteria,Nitrosomonadales,Nitrosomonadaceae,Nitrosomonas	NC_008341.1	0.000899743	Nitrosomonas	Proteobacteria,Betaproteobacteria,Nitrosomonadales,Nitrosomonadaceae,Nitrosomonas
	GW456_nc_scaffold_811	Proteobacteria,Gammaproteobacteria,Xanthomonadales,Xanthomonadaceae,Xylella	NC_002490.1	0.000903086	Xylella	Proteobacteria,Gammaproteobacteria,Xanthomonadales,Xanthomonadaceae,Xylella
	GW456_nc_scaffold_811	Proteobacteria,Gammaproteobacteria,Xanthomonadales,Xanthomonadaceae,Xylella	NZ_CP009791.1	0.00090313	Xylella	Proteobacteria,Gammaproteobacteria,Xanthomonadales,Xanthomonadaceae,Xylella
	GW456_nc_scaffold_889	Proteobacteria,Alphaproteobacteria,Rhodobacterales,Rhodobacteraceae,Paracoccus	NZ_CP025430.1	0.000800269	Paracoccus	Proteobacteria,Alphaproteobacteria,Rhodobacterales,Rhodobacteraceae,Paracoccus
	GW456_nc_scaffold_889	Proteobacteria,Alphaproteobacteria,Rhodobacterales,Rhodobacteraceae,Rhodobacter	NC_009429.1	0.000755122	Rhodobacter	Proteobacteria,Alphaproteobacteria,Rhodobacterales,Rhodobacteraceae,Rhodobacter
	GW456_nc_scaffold_889	Proteobacteria,Alphaproteobacteria,Rhodobacterales,Rhodobacteraceae,Rhodobacter	NZ_CP031752.1	0.000767399	Rhodobacter	Proteobacteria,Alphaproteobacteria,Rhodobacterales,Rhodobacteraceae,Rhodobacter
	GW456_nc_scaffold_889	Proteobacteria,Alphaproteobacteria,Rhodobacterales,Rhodobacteraceae,Rhodobacter	NZ_CP031751.1	0.000785415	Rhodobacter	Proteobacteria,Alphaproteobacteria,Rhodobacterales,Rhodobacteraceae,Rhodobacter
	GW456_nc_scaffold_889	Proteobacteria,Alphaproteobacteria,Rhodobacterales,Rhodobacteraceae,Rhodobacter	NC_009430.1	0.000795812	Rhodobacter	Proteobacteria,Alphaproteobacteria,Rhodobacterales,Rhodobacteraceae,Rhodobacter
	gw460_c_scaffold_1258_cov=15	Proteobacteria,Gammaproteobacteria,Cellvibrionales,Cellvibrionaceae,Agarilytica	NZ_CP020038.1	0.000901225	Agarilytica	Proteobacteria,Gammaproteobacteria,Cellvibrionales,Cellvibrionaceae,Agarilytica
	gw460_c_scaffold_335_cov=138	Proteobacteria,Betaproteobacteria,Burkholderiales,Burkholderiaceae,Cupriavidus	NZ_CP038640.1	0.000933412	Cupriavidus	Proteobacteria,Betaproteobacteria,Burkholderiales,Burkholderiaceae,Cupriavidus
	gw460_c_scaffold_335_cov=138	Proteobacteria,Betaproteobacteria,Burkholderiales,Undefined,Methylibium	NC_008826.1	0.000840123	Methylibium	Proteobacteria,Betaproteobacteria,Burkholderiales,Undefined,Methylibium
	gw460_c_scaffold_335_cov=138	Proteobacteria,Betaproteobacteria,Burkholderiales,Comamonadaceae,Acidovorax	NZ_CP021368.1	0.00088094	Acidovorax	Proteobacteria,Betaproteobacteria,Burkholderiales,Comamonadaceae,Acidovorax
	gw460_c_scaffold_335_cov=138	Proteobacteria,Betaproteobacteria,Burkholderiales,Comamonadaceae,Acidovorax	NZ_CP021364.1	0.000888373	Acidovorax	Proteobacteria,Betaproteobacteria,Burkholderiales,Comamonadaceae,Acidovorax
	gw460_c_scaffold_335_cov=138	Proteobacteria,Betaproteobacteria,Burkholderiales,Burkholderiaceae,Ralstonia	NC_007337.1	0.000927018	Ralstonia	Proteobacteria,Betaproteobacteria,Burkholderiales,Burkholderiaceae,Ralstonia
	gw460_c_scaffold_49_cov=88	Firmicutes,Bacilli,Lactobacillales,Streptococcaceae,Streptococcus	NC_015678.1	0.000994936	Streptococcus	Firmicutes,Bacilli,Lactobacillales,Streptococcaceae,Streptococcus
	gw460_c_scaffold_49_cov=88	Firmicutes,Bacilli,Lactobacillales,Streptococcaceae,Streptococcus	NC_017905.1	0.000998929	Streptococcus	Firmicutes,Bacilli,Lactobacillales,Streptococcaceae,Streptococcus
	gw460_c_scaffold_49_cov=88	Firmicutes,Bacilli,Lactobacillales,Streptococcaceae,Streptococcus	NZ_CP016953.1	0.000999922	Streptococcus	Firmicutes,Bacilli,Lactobacillales,Streptococcaceae,Streptococcus
	gw460_c_scaffold_49_cov=88	Chlamydiae,Chlamydiae,Chlamydiales,Waddliaceae,Parachlamydia,Waddlia	NC_014225.1	0.000963893	Waddlia	Chlamydiae,Chlamydiae,Chlamydiales,Waddliaceae,Parachlamydia,Waddlia
	gw460_c_scaffold_5098_cov=32	Proteobacteria,Gammaproteobacteria,Pseudomonadales,Pseudomonadaceae,Pseudomonas	NZ_CP005961.1	0.000994114	Pseudomonas	Proteobacteria,Gammaproteobacteria,Pseudomonadales,Pseudomonadaceae,Pseudomonas
	GW460_nc_scaffold_1150	Proteobacteria,Gammaproteobacteria,Pseudomonadales,Pseudomonadaceae,Pseudomonas	NZ_CP017886.1	0.0006491	Pseudomonas	Proteobacteria,Gammaproteobacteria,Pseudomonadales,Pseudomonadaceae,Pseudomonas
	GW460_nc_scaffold_12837	Proteobacteria,Gammaproteobacteria,Xanthomonadales,Xanthomonadaceae,Stenotrophomonas	NZ_CP017483.1	0.00099418	Stenotrophomonas	Proteobacteria,Gammaproteobacteria,Xanthomonadales,Xanthomonadaceae,Stenotrophomonas
	GW460_nc_scaffold_1518	Proteobacteria,Gammaproteobacteria,Pseudomonadales,Pseudomonadaceae,Pseudomonas	NZ_AY208917.1	0.000891349	Pseudomonas	Proteobacteria,Gammaproteobacteria,Pseudomonadales,Pseudomonadaceae,Pseudomonas
	GW460_nc_scaffold_1727	Proteobacteria,Betaproteobacteria,Burkholderiales,Burkholderiaceae,Cupriavidus	NZ_CP038640.1	0.000814524	Cupriavidus	Proteobacteria,Betaproteobacteria,Burkholderiales,Burkholderiaceae,Cupriavidus
	GW460_nc_scaffold_1727	Proteobacteria,Betaproteobacteria,Burkholderiales,Undefined,Methylibium	NC_008826.1	0.00061011	Methylibium	Proteobacteria,Betaproteobacteria,Burkholderiales,Undefined,Methylibium
	GW460_nc_scaffold_1727	Proteobacteria,Betaproteobacteria,Burkholderiales,Burkholderiaceae,Ralstonia	NC_007337.1	0.000821843	Ralstonia	Proteobacteria,Betaproteobacteria,Burkholderiales,Burkholderiaceae,Ralstonia
	GW460_nc_scaffold_1727	Proteobacteria,Betaproteobacteria,Burkholderiales,Comamonadaceae,Variovorax	NC_022234.1	0.000814745	Variovorax	Proteobacteria,Betaproteobacteria,Burkholderiales,Comamonadaceae,Variovorax
	GW460_nc_scaffold_1727	Proteobacteria,Betaproteobacteria,Burkholderiales,Comamonadaceae,Variovorax	NC_014931.1	0.00083572	Variovorax	Proteobacteria,Betaproteobacteria,Burkholderiales,Comamonadaceae,Variovorax
	GW460_nc_scaffold_189	Chloroflexi,Dehalococcoidia,Dehalococcoidales,Undefined,Dehalogenimonas	NZ_CP018258.1	0.000854412	Dehalogenimonas	Chloroflexi,Dehalococcoidia,Dehalococcoidales,Undefined,Dehalogenimonas
	GW460_nc_scaffold_189	Proteobacteria,Deltaproteobacteria,Desulfuromonadales,Geobacteraceae,Geobacter	NC_009483.1	0.000715564	Geobacter	Proteobacteria,Deltaproteobacteria,Desulfuromonadales,Geobacteraceae,Geobacter
	GW460_nc_scaffold_189	Proteobacteria,Deltaproteobacteria,Desulfuromonadales,Geobacteraceae,Geobacter	NC_009483.1	0.000718124	Geobacter	Proteobacteria,Deltaproteobacteria,Desulfuromonadales,Geobacteraceae,Geobacter
	GW460_nc_scaffold_189	Proteobacteria, Deltaproteobacteria, Desulfuromonadales, Pelobacteraceae, Pelobacter	NC_007498.2	0.0008595	Pelobacter	Proteobacteria, Deltaproteobacteria, Desulfuromonadales, Pelobacteraceae, Pelobacter
	GW460_nc_scaffold_189	Proteobacteria, Deltaproteobacteria, Desulfuromonadales, Pelobacteraceae, Pelobacter	NC_007498.2	0.000859683	Pelobacter	Proteobacteria, Deltaproteobacteria, Desulfuromonadales, Pelobacteraceae, Pelobacter
	GW460_nc_scaffold_2017	Proteobacteria,Alphaproteobacteria,Sphingomonadales,Sphingomonadaceae, Sphingomonas	NZ_CP011450.1	0.000867861	Sphingomonas	Proteobacteria,Alphaproteobacteria,Sphingomonadales,Sphingomonadaceae, Sphingomonas
	GW460_nc_scaffold_2017	Proteobacteria,Alphaproteobacteria,Sphingomonadales,Sphingomonadaceae, Sphingomonas	NZ_CP013918.1	0.000896637	Sphingomonas	Proteobacteria,Alphaproteobacteria,Sphingomonadales,Sphingomonadaceae, Sphingomonas
	GW460_nc_scaffold_2017	Proteobacteria,Alphaproteobacteria,Sphingomonadales,Sphingomonadaceae,Sphingobium	NZ_AP017656.1	0.000866799	Sphingobium	Proteobacteria,Alphaproteobacteria,Sphingomonadales,Sphingomonadaceae,Sphingobium
	GW460_nc_scaffold_2017	Proteobacteria,Alphaproteobacteria,Sphingomonadales,Sphingomonadaceae,Sphingobium	NC_015974.1	0.000912733	Sphingobium	Proteobacteria,Alphaproteobacteria,Sphingomonadales,Sphingomonadaceae,Sphingobium
	GW460_nc_scaffold_2017	Proteobacteria,Alphaproteobacteria,Rhizobiales,Xanthobacteraceae,Xanthobacter	NC_009717.1	0.000842184	Xanthobacter	Proteobacteria,Alphaproteobacteria,Rhizobiales,Xanthobacteraceae,Xanthobacter
	GW460_nc_scaffold_246	Proteobacteria,Alphaproteobacteria,Rhizobiales,Phyllobacteriaceae,Aminobacter	NZ_CP015007.1	0.000852567	Aminobacter	Proteobacteria,Alphaproteobacteria,Rhizobiales,Phyllobacteriaceae,Aminobacter
	GW460_nc_scaffold_246	Proteobacteria,Betaproteobacteria,unclassified	NC_013193.1	0.000618613	Candidatus Accumulibacter	Proteobacteria,Betaproteobacteria,unclassified
	GW460_nc_scaffold_246	Proteobacteria,Alphaproteobacteria,Rhizobiales,Phyllobacteriaceae,Mesorhizobium	NC_014918.1	0.00082884	Mesorhizobium	Proteobacteria,Alphaproteobacteria,Rhizobiales,Phyllobacteriaceae,Mesorhizobium
	GW460_nc_scaffold_246	Proteobacteria,Alphaproteobacteria,Rhizobiales,Phyllobacteriaceae,Mesorhizobium	NZ_CP015065.1	0.000868261	Mesorhizobium	Proteobacteria,Alphaproteobacteria,Rhizobiales,Phyllobacteriaceae,Mesorhizobium
	GW460_nc_scaffold_246	Proteobacteria,Alphaproteobacteria,Rhizobiales,Phyllobacteriaceae,Mesorhizobium	NZ_CP015063.1	0.000870708	Mesorhizobium	Proteobacteria,Alphaproteobacteria,Rhizobiales,Phyllobacteriaceae,Mesorhizobium
	GW460_nc_scaffold_266	Proteobacteria,Gammaproteobacteria,Enterobacterales,Enterobacteriaceae,Klebsiella	NZ_CP029586.1	0.00098748	Klebsiella	Proteobacteria,Gammaproteobacteria,Enterobacterales,Enterobacteriaceae,Klebsiella
	GW460_nc_scaffold_266	Proteobacteria,Gammaproteobacteria,Enterobacterales,Enterobacteriaceae,Klebsiella	NZ_CP023841.1	0.000987786	Klebsiella	Proteobacteria,Gammaproteobacteria,Enterobacterales,Enterobacteriaceae,Klebsiella
	GW460_nc_scaffold_28	Proteobacteria,Betaproteobacteria,Burkholderiales,Burkholderiaceae,Burkholderia	NZ_CP014311.1	0.000805262	Burkholderia	Proteobacteria,Betaproteobacteria,Burkholderiales,Burkholderiaceae,Burkholderia
	GW460_nc_scaffold_28	Proteobacteria,Betaproteobacteria,Burkholderiales,Burkholderiaceae,Burkholderia	NZ_CP014312.1	0.000872123	Burkholderia	Proteobacteria,Betaproteobacteria,Burkholderiales,Burkholderiaceae,Burkholderia
	GW460_nc_scaffold_28	Proteobacteria,Betaproteobacteria,Burkholderiales,Burkholderiaceae,Burkholderia	NZ_CP014309.1	0.000884437	Burkholderia	Proteobacteria,Betaproteobacteria,Burkholderiales,Burkholderiaceae,Burkholderia
	GW460_nc_scaffold_28	Proteobacteria,Betaproteobacteria,Burkholderiales,Burkholderiaceae,Burkholderia	NZ_CP014308.1	0.000884828	Burkholderia	Proteobacteria,Betaproteobacteria,Burkholderiales,Burkholderiaceae,Burkholderia
	GW460_nc_scaffold_28	Proteobacteria,Betaproteobacteria,Burkholderiales,Burkholderiaceae,Burkholderia	NZ_CP014508.1	0.000941653	Burkholderia	Proteobacteria,Betaproteobacteria,Burkholderiales,Burkholderiaceae,Burkholderia
	GW460_nc_scaffold_329	Proteobacteria,Gammaproteobacteria,Xanthomonadales,Xanthomonadaceae,Xylella	NZ_CP014330.2	0.000901727	Xylella	Proteobacteria,Gammaproteobacteria,Xanthomonadales,Xanthomonadaceae,Xylella
	GW460_nc_scaffold_329	Proteobacteria,Gammaproteobacteria,Xanthomonadales,Xanthomonadaceae,Xylella	NZ_CP016609.1	0.000924646	Xylella	Proteobacteria,Gammaproteobacteria,Xanthomonadales,Xanthomonadaceae,Xylella
	GW460_nc_scaffold_329	Proteobacteria,Gammaproteobacteria,Xanthomonadales,Xanthomonadaceae,Xylella	NZ_CP016611.1	0.000924847	Xylella	Proteobacteria,Gammaproteobacteria,Xanthomonadales,Xanthomonadaceae,Xylella
	GW460_nc_scaffold_329	Proteobacteria,Gammaproteobacteria,Xanthomonadales,Xanthomonadaceae,Xylella	NZ_CP020871.1	0.000925035	Xylella	Proteobacteria,Gammaproteobacteria,Xanthomonadales,Xanthomonadaceae,Xylella
	GW460_nc_scaffold_329	Proteobacteria,Gammaproteobacteria,Xanthomonadales,Xanthomonadaceae,Xylella	NC_010579.1	0.000925083	Xylella	Proteobacteria,Gammaproteobacteria,Xanthomonadales,Xanthomonadaceae,Xylella
	GW460_nc_scaffold_3457	Proteobacteria,Betaproteobacteria,Burkholderiales,Comamonadaceae,Acidovorax	NZ_CP021364.1	0.000845746	Acidovorax	Proteobacteria,Betaproteobacteria,Burkholderiales,Comamonadaceae,Acidovorax
	GW460_nc_scaffold_3457	Proteobacteria,Betaproteobacteria,Burkholderiales,Comamonadaceae,Acidovorax	NZ_CP021368.1	0.000846314	Acidovorax	Proteobacteria,Betaproteobacteria,Burkholderiales,Comamonadaceae,Acidovorax
	GW460_nc_scaffold_3457	Proteobacteria,Gammaproteobacteria,Pseudomonadales,Pseudomonadaceae,Pseudomonas	NZ_CP009747.1	0.000862495	Pseudomonas	Proteobacteria,Gammaproteobacteria,Pseudomonadales,Pseudomonadaceae,Pseudomonas
	GW460_nc_scaffold_3457	Proteobacteria,Gammaproteobacteria,Pseudomonadales,Pseudomonadaceae,Pseudomonas	NZ_CP031641.1	0.000869457	Pseudomonas	Proteobacteria,Gammaproteobacteria,Pseudomonadales,Pseudomonadaceae,Pseudomonas
	GW460_nc_scaffold_3457	Proteobacteria,Gammaproteobacteria,Pseudomonadales,Pseudomonadaceae,Pseudomonas	NZ_CP013997.1	0.000883224	Pseudomonas	Proteobacteria,Gammaproteobacteria,Pseudomonadales,Pseudomonadaceae,Pseudomonas
	GW460_nc_scaffold_3569	Proteobacteria,Betaproteobacteria,Burkholderiales,Burkholderiaceae,Burkholderia	NZ_AP014581.1	0.000992496	Burkholderia	Proteobacteria,Betaproteobacteria,Burkholderiales,Burkholderiaceae,Burkholderia
	GW460_nc_scaffold_3570	Proteobacteria,Gammaproteobacteria,Pseudomonadales,Pseudomonadaceae,Pseudomonas	NZ_CP016851.1	0.000844263	Pseudomonas	Proteobacteria,Gammaproteobacteria,Pseudomonadales,Pseudomonadaceae,Pseudomonas
	GW460_nc_scaffold_363	Firmicutes,Bacilli,Lactobacillales,Enterococcaceae,Enterococcus	NC_022879.1	0.00096467	Enterococcus	Firmicutes,Bacilli,Lactobacillales,Enterococcaceae,Enterococcus
	GW460_nc_scaffold_363	Firmicutes,Bacilli,Lactobacillales,Enterococcaceae,Enterococcus	NC_017963.1	0.000970968	Enterococcus	Firmicutes,Bacilli,Lactobacillales,Enterococcaceae,Enterococcus
	GW460_nc_scaffold_363	Bacteroidetes, Bacteroidia, Marinilabiliales,Marinifilaceae, Labilibaculum	NZ_AP018042.1	0.000980259	Labilibaculum	Bacteroidetes, Bacteroidia, Marinilabiliales,Marinifilaceae, Labilibaculum
	GW460_nc_scaffold_363	Firmicutes,Bacilli,Bacillales,Planococcaceae,Ureibacillus	NZ_AP018335.1	0.000959782	Ureibacillus	Firmicutes,Bacilli,Bacillales,Planococcaceae,Ureibacillus
	GW460_nc_scaffold_363	Firmicutes,Bacilli,Lactobacillales,Carnobacteriaceae,Jeotgalibaca	NZ_CP034465.1	0.000877177	Jeotgalibaca	Firmicutes,Bacilli,Lactobacillales,Carnobacteriaceae,Jeotgalibaca
	GW460_nc_scaffold_381	Proteobacteria,Gammaproteobacteria,Pseudomonadales,Pseudomonadaceae,Pseudomonas	NZ_CP018320.1	0.000729666	Pseudomonas	Proteobacteria,Gammaproteobacteria,Pseudomonadales,Pseudomonadaceae,Pseudomonas
	GW460_nc_scaffold_3902	Proteobacteria,Betaproteobacteria,Burkholderiales,Burkholderiaceae,Pandoraea	NZ_CP011808.2	0.000921879	Pandoraea	Proteobacteria,Betaproteobacteria,Burkholderiales,Burkholderiaceae,Pandoraea
	GW460_nc_scaffold_3902	Proteobacteria,Betaproteobacteria,Burkholderiales,Burkholderiaceae,Pandoraea	NZ_CP011519.2	0.000930437	Pandoraea	Proteobacteria,Betaproteobacteria,Burkholderiales,Burkholderiaceae,Pandoraea
	GW460_nc_scaffold_3902	Proteobacteria,Betaproteobacteria,Burkholderiales,Burkholderiaceae,Pandoraea	NZ_CP011520.2	0.000971143	Pandoraea	Proteobacteria,Betaproteobacteria,Burkholderiales,Burkholderiaceae,Pandoraea
	GW460_nc_scaffold_3902	Proteobacteria,Betaproteobacteria,Burkholderiales,Burkholderiaceae,Pandoraea	NZ_CP010898.2	0.00098454	Pandoraea	Proteobacteria,Betaproteobacteria,Burkholderiales,Burkholderiaceae,Pandoraea
	GW460_nc_scaffold_3902	Proteobacteria,Betaproteobacteria,Rhodocyclales,Zoogloeaceae,Thauera	NC_011667.1	0.000973743	Thauera	Proteobacteria,Betaproteobacteria,Rhodocyclales,Zoogloeaceae,Thauera
	GW460_nc_scaffold_450	Proteobacteria,Alphaproteobacteria,Rhizobiales,Brucellaceae,Ochrobactrum	NZ_CP018781.1	0.000903935	Ochrobactrum	Proteobacteria,Alphaproteobacteria,Rhizobiales,Brucellaceae,Ochrobactrum
	GW460_nc_scaffold_450	Proteobacteria,Alphaproteobacteria,Rhizobiales,Brucellaceae,Ochrobactrum	NZ_CP022605.1	0.000968491	Ochrobactrum	Proteobacteria,Alphaproteobacteria,Rhizobiales,Brucellaceae,Ochrobactrum
	GW460_nc_scaffold_450	Proteobacteria,Alphaproteobacteria,Sphingomonadales,Sphingomonadaceae,Sphingorhabdus	NZ_LT703001.1	0.000894914	Sphingorhabdus	Proteobacteria,Alphaproteobacteria,Sphingomonadales,Sphingomonadaceae,Sphingorhabdus
	GW460_nc_scaffold_450	Proteobacteria,Alphaproteobacteria,Rhodobacterales,Rhodobacteraceae,Sulfitobacter	NZ_CP025805.1	0.000999149	Sulfitobacter	Proteobacteria,Alphaproteobacteria,Rhodobacterales,Rhodobacteraceae,Sulfitobacter
	GW460_nc_scaffold_4719	Bacteroidetes,Bacteroidia,Bacteroidales,Bacteroidaceae,Bacteroides	NZ_CP041396.1	0.000961691	Bacteroides	Bacteroidetes,Bacteroidia,Bacteroidales,Bacteroidaceae,Bacteroides
	GW460_nc_scaffold_4719	Bacteroidetes,Bacteroidia,Bacteroidales,Bacteroidaceae,Bacteroides	NZ_CP036547.1	0.000962145	Bacteroides	Bacteroidetes,Bacteroidia,Bacteroidales,Bacteroidaceae,Bacteroides
	GW460_nc_scaffold_4719	Bacteroidetes,Bacteroidia,Bacteroidales,Bacteroidaceae,Bacteroides	NZ_CP036540.1	0.000990294	Bacteroides	Bacteroidetes,Bacteroidia,Bacteroidales,Bacteroidaceae,Bacteroides
	GW460_nc_scaffold_501	Proteobacteria,Gammaproteobacteria,Pseudomonadales,Pseudomonadaceae,Pseudomonas	NZ_CP007510.1	0.000710271	Pseudomonas	Proteobacteria,Gammaproteobacteria,Pseudomonadales,Pseudomonadaceae,Pseudomonas
	GW460_nc_scaffold_501	Proteobacteria,Gammaproteobacteria,Pseudomonadales,Pseudomonadaceae,Pseudomonas	NZ_AY208917.1	0.000725369	Pseudomonas	Proteobacteria,Gammaproteobacteria,Pseudomonadales,Pseudomonadaceae,Pseudomonas
	GW460_nc_scaffold_501	Proteobacteria,Gammaproteobacteria,Pseudomonadales,Pseudomonadaceae,Pseudomonas	NZ_CP022563.1	0.000738958	Pseudomonas	Proteobacteria,Gammaproteobacteria,Pseudomonadales,Pseudomonadaceae,Pseudomonas
	GW460_nc_scaffold_501	Proteobacteria,Gammaproteobacteria,Pseudomonadales,Pseudomonadaceae,Pseudomonas	NZ_CP040459.1	0.000757915	Pseudomonas	Proteobacteria,Gammaproteobacteria,Pseudomonadales,Pseudomonadaceae,Pseudomonas
	GW460_nc_scaffold_501	Proteobacteria,Gammaproteobacteria,Xanthomonadales,Xanthomonadaceae,Xanthomonas	NZ_CP018468.1	0.00077382	Xanthomonas	Proteobacteria,Gammaproteobacteria,Xanthomonadales,Xanthomonadaceae,Xanthomonas
	GW460_nc_scaffold_718	Proteobacteria,Gammaproteobacteria,Pseudomonadales,Pseudomonadaceae,Pseudomonas	NZ_CP012830.1	0.00063937	Pseudomonas	Proteobacteria,Gammaproteobacteria,Pseudomonadales,Pseudomonadaceae,Pseudomonas
	GW460_nc_scaffold_722	Proteobacteria,Betaproteobacteria,Burkholderiales,Burkholderiaceae,Burkholderia	NZ_CP040077.1	0.000901973	Burkholderia	Proteobacteria,Betaproteobacteria,Burkholderiales,Burkholderiaceae,Burkholderia
	GW460_nc_scaffold_84	Proteobacteria,Gammaproteobacteria,Pseudomonadales,Pseudomonadaceae,Pseudomonas	NZ_CP017886.1	0.00073011	Pseudomonas	Proteobacteria,Gammaproteobacteria,Pseudomonadales,Pseudomonadaceae,Pseudomonas

## Sheet: BLAST(NCBI)
	All BLAST Hits									Unique BLAST Hits
	Viral sequence	Bacterial strain	Bacteria name	length	% identity	e-value	Query Coverage			Viral Sequence	classification
	GW460_nc_scaffold_3457	NZ_CP017420.1	Delftia tsuruhatensis strain CM13, complete genome	5785	78.686	0	49	Proteobacteria,Betaproteobacteria,Burkholderiales,Comamonadaceae,Delftia		GW460_nc_scaffold_3457	Proteobacteria,Betaproteobacteria,Burkholderiales,Comamonadaceae,Delftia
	GW456_nc_scaffold_811	NC_023018.2	Pandoraea pnomenusa, complete genome	6685	73.134	0	24	Proteobacteria,Betaproteobacteria,Burkholderiales,Burkholderiaceae,Pandoraea		GW456_nc_scaffold_811	Proteobacteria
	GW456_nc_scaffold_811	NZ_CP007511.1	Pseudomonas balearica DSM 6083, complete genome	5033	72.581	0	18	Proteobacteria,Gammaproteobacteria,Pseudomonadales,Pseudomonadaceae,Pseudomonas		FW104_nc_contig-100_2812	Proteobacteria,Betaproteobacteria,Burkholderiales,Comamonadaceae,Delftia
	GW456_nc_scaffold_811	NZ_CP021359.1	Acidovorax sp. NA2, complete genome	5242	72.282	0	18	Proteobacteria,Betaproteobacteria,Burkholderiales,Comamonadaceae,Acidovorax		GW460_nc_scaffold_84	Proteobacteria,Gammaproteobacteria,Pseudomonadales,Pseudomonadaceae,Pseudomonas
	FW104_nc_contig-100_2812	NZ_CP017420.1	Delftia tsuruhatensis strain CM13, complete genome	6041	73.498	0	83	Proteobacteria,Betaproteobacteria,Burkholderiales,Comamonadaceae,Delftia		GW456_nc_scaffold_889	Proteobacteria,Alphaproteobacteria,Rhodobacterales,Rhodobacteraceae
	FW104_nc_contig-100_2812	NZ_CP018101.1	Delftia sp. HK171 chromosome, complete genome	6054	73.34	0	83	Proteobacteria,Betaproteobacteria,Burkholderiales,Comamonadaceae,Delftia
	GW460_nc_scaffold_84	NZ_CP029693.1	Pseudomonas putida strain JBC17 chromosome, complete genome	11880	81.54	0	70	Proteobacteria,Gammaproteobacteria,Pseudomonadales,Pseudomonadaceae,Pseudomonas
	GW460_nc_scaffold_84	NZ_CP029693.1	Pseudomonas putida strain JBC17 chromosome, complete genome	5560	77.194	0	70	Proteobacteria,Gammaproteobacteria,Pseudomonadales,Pseudomonadaceae,Pseudomonas
	GW460_nc_scaffold_84	NZ_CP018420.1	Pseudomonas veronii strain R02 chromosome, complete genome	7734	81.484	0	31	Proteobacteria,Gammaproteobacteria,Pseudomonadales,Pseudomonadaceae,Pseudomonas
	GW460_nc_scaffold_84	NZ_CP041236.1	Pseudomonas azotoformans strain P45A chromosome, complete genome	6803	81.199	0	33	Proteobacteria,Gammaproteobacteria,Pseudomonadales,Pseudomonadaceae,Pseudomonas
	GW460_nc_scaffold_84	NZ_CP014262.1	Pseudomonas corrugata strain RM1-1-4, complete genome	5488	78.007	0	29	Proteobacteria,Gammaproteobacteria,Pseudomonadales,Pseudomonadaceae,Pseudomonas
	GW460_nc_scaffold_84	NZ_CP027735.1	Pseudomonas chlororaphis subsp. piscium strain DTR133 chromosome, complete genome	6687	75.819	0	62	Proteobacteria,Gammaproteobacteria,Pseudomonadales,Pseudomonadaceae,Pseudomonas
	GW460_nc_scaffold_84	NZ_CP027735.1	Pseudomonas chlororaphis subsp. piscium strain DTR133 chromosome, complete genome	5814	75.731	0	62	Proteobacteria,Gammaproteobacteria,Pseudomonadales,Pseudomonadaceae,Pseudomonas
	GW460_nc_scaffold_84	NZ_LR134318.1	Pseudomonas fluorescens strain NCTC9428 genome assembly, chromosome: 1	6085	76.598	0	28	Proteobacteria,Gammaproteobacteria,Pseudomonadales,Pseudomonadaceae,Pseudomonas
	GW460_nc_scaffold_84	NZ_CP015003.1	Pseudomonas aeruginosa strain PA11803, complete genome	5476	73.557	0	15	Proteobacteria,Gammaproteobacteria,Pseudomonadales,Pseudomonadaceae,Pseudomonas
	GW460_nc_scaffold_84	NZ_CP015001.1	Pseudomonas aeruginosa strain PA1088, complete genome	5476	73.557	0	15	Proteobacteria,Gammaproteobacteria,Pseudomonadales,Pseudomonadaceae,Pseudomonas
	GW456_nc_scaffold_889	NZ_CP017781.1	Rhodobacter sp. LPB0142, complete genome	8747	89.333	0	51	Proteobacteria,Alphaproteobacteria,Rhodobacterales,Rhodobacteraceae,Rhodobacter
	GW456_nc_scaffold_889	NZ_CP020470.1	Rhodobacter blasticus strain 28/5 chromosome, complete genome	7499	88.812	0	52	Proteobacteria,Alphaproteobacteria,Rhodobacterales,Rhodobacteraceae,Rhodobacter
	GW456_nc_scaffold_889	NZ_LN832559.1	Paracoccus aminovorans isolate JCM7685 genome assembly, chromosome: I	5983	82.851	0	49	Proteobacteria,Alphaproteobacteria,Rhodobacterales,Rhodobacteraceae,Paracoccus

## Sheet: Breakdown ORFRC vs. NCBI
		NCBI strains			ORFRC Strains
	Virus Name	Method of host association		Classification	Method of host association			Classification
1	FW104_nc_contig-100_112	Tetranucleotide frequency		Proteobacteria,Betaproteobacteria,Nitrosomonadales,Nitrosomonadaceae,Nitrosomonas
2	FW104_nc_contig-100_123	Tetranucleotide frequency		Proteobacteria,Betaproteobacteria,Burkholderiales	Tetranucleotide frequency			Proteobacteria,Betaproteobacteria,Burkholderiales,Oxalobacteraceae,Massilia
3	FW104_nc_contig-100_143	Tetranucleotide frequency		Proteobacteria,Gammaproteobacteria,Pseudomonadales,Pseudomonadaceae,Pseudomonas		BLAST		Proteobacteria,Betaproteobacteria,Burkholderiales,Alcaligenaceae,Castellaniella
	FW104_nc_contig-100_143				Tetranucleotide frequency			Proteobacteria,Gammaproteobacteria,Pseudomonadales,Pseudomonadaceae,Pseudomonas
4	FW104_nc_contig-100_1898	Tetranucleotide frequency		Proteobacteria
	fw104_nc_contig-100_1898						CRISPR	Proteobacteria,Gammaproteobacteria,Xanthomonadales,Xanthomonadaceae,Rhodanobacter
5	FW104_nc_contig-100_1925	Tetranucleotide frequency		Proteobacteria
6	FW104_nc_contig-100_1939	Tetranucleotide frequency		Actinobacteria,Actinobacteria,Actinomycetales,Microbacteriaceae,Clavibacter
7	FW104_nc_contig-100_2293	Tetranucleotide frequency		Proteobacteria
8	FW104_nc_contig-100_252	Tetranucleotide frequency		Bacteroidetes,Sphingobacteria,Sphingobacteriales,Sphingobacteriaceae,Solitalea
9	FW104_nc_contig-100_259	Tetranucleotide frequency		Proteobacteria,Betaproteobacteria,Burkholderiales,Alcaligenaceae,Bordetella
10	FW104_nc_contig-100_2603	Tetranucleotide frequency		Proteobacteria,Betaproteobacteria,Burkholderiales,Comamonadaceae,Acidovorax
11	FW104_nc_contig-100_2812	Tetranucleotide frequency		Proteobacteria,Betaproteobacteria,Burkholderiales,Comamonadaceae	Tetranucleotide frequency			Proteobacteria,Betaproteobacteria,Burkholderiales,Comamonadaceae
	FW104_nc_contig-100_2812		BLAST	Proteobacteria,Betaproteobacteria,Burkholderiales,Comamonadaceae,Delftia
12	FW104_nc_contig-100_3016	Tetranucleotide frequency		Proteobacteria
13	FW104_nc_contig-100_32	Tetranucleotide frequency		Firmicutes,Bacilli,Bacillales,Paenibacillaceae,Paenibacillus
14	FW104_nc_contig-100_388	Tetranucleotide frequency		Proteobacteria
15	FW104_nc_contig-100_450	Tetranucleotide frequency		Proteobacteria,Betaproteobacteria,Burkholderiales
16	FW104_nc_contig-100_465	Tetranucleotide frequency		Proteobacteria,Alphaproteobacteria,Rhizobiales
17	FW104_nc_contig-100_67	Tetranucleotide frequency		Proteobacteria,Betaproteobacteria,Burkholderiales,Alcaligenaceae,Bordetella	Tetranucleotide frequency			Proteobacteria,Gammaproteobacteria,Pseudomonadales,Pseudomonadaceae,Pseudomonas
18	FW104_nc_contig-100_995	Tetranucleotide frequency		Proteobacteria,Betaproteobacteria,Burkholderiales,Comamonadaceae
19	fw106_contig-100_3	Tetranucleotide frequency		Proteobacteria,Betaproteobacteria,Burkholderiales,Comamonadaceae
20	FW106_nc_contig-100_1245	Tetranucleotide frequency		Proteobacteria
21	FW106_nc_contig-100_1653	Tetranucleotide frequency		Proteobacteria,Alphaproteobacteria,Sphingomonadales,Sphingomonadaceae
22	FW106_nc_contig-100_2898	Tetranucleotide frequency		Proteobacteria,Alphaproteobacteria,Sphingomonadales,Sphingomonadaceae,Sphingobium
23	FW106_nc_contig-100_330	Tetranucleotide frequency		Proteobacteria
24	FW106_nc_contig-100_437	Tetranucleotide frequency		Proteobacteria,Betaproteobacteria,Burkholderiales,Comamonadaceae,Acidovorax
25	FW106_nc_contig-100_472	Tetranucleotide frequency		Proteobacteria,Gammaproteobacteria,Methylococcales,Methylococcaceae,Methylomicrobium
26	gw456_c_scaffold_130	Tetranucleotide frequency		bacteria (Chlamydiae and Firmicutes)
27	gw456_c_scaffold_6372	Tetranucleotide frequency		Proteobacteria,Gammaproteobacteria,Xanthomonadales,Xanthomonadaceae,Xanthomonas
28	GW456_nc_scaffold_10448	Tetranucleotide frequency		Proteobacteria,Gammaproteobacteria,Pseudomonadales,Pseudomonadaceae,Pseudomonas
29	GW456_nc_scaffold_1359	Tetranucleotide frequency		Proteobacteria,Alphaproteobacteria,Rhodobacterales,Rhodobacteraceae
30	GW456_nc_scaffold_1505	Tetranucleotide frequency		Proteobacteria,Alphaproteobacteria,Rhizobiales,Brucellaceae,Ochrobactrum
31	GW456_nc_scaffold_1718	Tetranucleotide frequency		Firmicutes
32	GW456_nc_scaffold_267	Tetranucleotide frequency		Proteobacteria,Alphaproteobacteria,Rhodospirillales,Acetobacteraceae,Acetobacter
33	GW456_nc_scaffold_3279	Tetranucleotide frequency		Proteobacteria,Betaproteobacteria
34	GW456_nc_scaffold_3372	Tetranucleotide frequency		Proteobacteria
35	GW456_nc_scaffold_344	Tetranucleotide frequency		bacteria (Bacteroidetes and Firmicutes)
36	GW456_nc_scaffold_3519	Tetranucleotide frequency		Proteobacteria,Alphaproteobacteria,Rhizobiales
37	GW456_nc_scaffold_422	Tetranucleotide frequency		Bacteria (Chloroflexi and Proteobacteria)
38	GW456_nc_scaffold_4557	Tetranucleotide frequency		Proteobacteria,Betaproteobacteria,Burkholderiales,Comamonadaceae,Acidovorax	Tetranucleotide frequency	BLAST		Proteobacteria,Betaproteobacteria,Burkholderiales,Comamonadaceae,Acidovorax
39	GW456_nc_scaffold_5634	Tetranucleotide frequency		Proteobacteria,Betaproteobacteria
40	GW456_nc_scaffold_603	Tetranucleotide frequency		Firmicutes,Bacilli,Lactobacillales
41	GW456_nc_scaffold_6198	Tetranucleotide frequency		Proteobacteria,Alphaproteobacteria,Rhizobiales,Rhizobiaceae
42	GW456_nc_scaffold_640	Tetranucleotide frequency		Proteobacteria,Gammaproteobacteria,Xanthomonadales,Xanthomonadaceae,Xylella
43	GW456_nc_scaffold_67	Tetranucleotide frequency		Proteobacteria,Gammaproteobacteria
44	GW456_nc_scaffold_760	Tetranucleotide frequency		Bacteria (Chloroflexi and Proteobacteria)
45	GW456_nc_scaffold_792	Tetranucleotide frequency		Firmicutes	Tetranucleotide frequency			Firmicutes,Bacilli,Bacillales,Paenibacillaceae,Paenibacillus
46	GW456_nc_scaffold_811	Tetranucleotide frequency	BLAST	Proteobacteria
47	GW456_nc_scaffold_889	Tetranucleotide frequency	BLAST	Proteobacteria,Alphaproteobacteria,Rhodobacterales,Rhodobacteraceae
48	gw460_c_scaffold_1258_cov=15	Tetranucleotide frequency		Proteobacteria,Gammaproteobacteria,Cellvibrionales,Cellvibrionaceae,Agarilytica
49	gw460_c_scaffold_335_cov=138	Tetranucleotide frequency		Proteobacteria,Betaproteobacteria,Burkholderiales
50	gw460_c_scaffold_49_cov=88	Tetranucleotide frequency		bacteria (Chlamydiae and Firmicutes)
51	gw460_c_scaffold_5098_cov=32	Tetranucleotide frequency		Proteobacteria,Gammaproteobacteria,Pseudomonadales,Pseudomonadaceae,Pseudomonas
52	GW460_nc_scaffold_1150	Tetranucleotide frequency		Proteobacteria,Gammaproteobacteria,Pseudomonadales,Pseudomonadaceae,Pseudomonas	Tetranucleotide frequency	BLAST		Proteobacteria,Gammaproteobacteria,Pseudomonadales,Pseudomonadaceae,Pseudomonas
53	GW460_nc_scaffold_12837	Tetranucleotide frequency		Proteobacteria,Gammaproteobacteria,Xanthomonadales,Xanthomonadaceae,Stenotrophomonas
54	GW460_nc_scaffold_1518	Tetranucleotide frequency		Proteobacteria,Gammaproteobacteria,Pseudomonadales,Pseudomonadaceae,Pseudomonas
55	GW460_nc_scaffold_1727	Tetranucleotide frequency		Proteobacteria,Betaproteobacteria,Burkholderiales	Tetranucleotide frequency			Proteobacteria,Betaproteobacteria
56	GW460_nc_scaffold_189	Tetranucleotide frequency		Bacteria (Chloroflexi and Proteobacteria)
57	GW460_nc_scaffold_2017	Tetranucleotide frequency		Proteobacteria,Alphaproteobacteria	Tetranucleotide frequency			Proteobacteria,Alphaproteobacteria,Sphingomonadales,Sphingomonadaceae,Sphingomonas
58	GW460_nc_scaffold_246	Tetranucleotide frequency		Proteobacteria	Tetranucleotide frequency			Proteobacteria,Gammaproteobacteria,Pseudomonadales,Pseudomonadaceae,Pseudomonas
59	GW460_nc_scaffold_266	Tetranucleotide frequency		Proteobacteria,Gammaproteobacteria,Enterobacterales,Enterobacteriaceae,Klebsiella
60	GW460_nc_scaffold_28	Tetranucleotide frequency		Proteobacteria,Betaproteobacteria,Burkholderiales,Burkholderiaceae,Burkholderia
61	GW460_nc_scaffold_329	Tetranucleotide frequency		Proteobacteria,Gammaproteobacteria,Xanthomonadales,Xanthomonadaceae,Xylella
62	GW460_nc_scaffold_3457	Tetranucleotide frequency		Proteobacteria	Tetranucleotide frequency			Proteobacteria,Gammaproteobacteria,Pseudomonadales,Pseudomonadaceae,Pseudomonas
	GW460_nc_scaffold_3457		BLAST	Proteobacteria,Betaproteobacteria,Burkholderiales,Comamonadaceae,Delftia
63	GW460_nc_scaffold_3569	Tetranucleotide frequency		Proteobacteria,Betaproteobacteria,Burkholderiales,Burkholderiaceae,Burkholderia
64	GW460_nc_scaffold_3570	Tetranucleotide frequency		Proteobacteria,Gammaproteobacteria,Pseudomonadales,Pseudomonadaceae,Pseudomonas
65	GW460_nc_scaffold_363	Tetranucleotide frequency		bacteria (Bacteroidetes and Firmicutes)
66	GW460_nc_scaffold_381	Tetranucleotide frequency		Proteobacteria,Gammaproteobacteria,Pseudomonadales,Pseudomonadaceae,Pseudomonas	Tetranucleotide frequency	BLAST		Proteobacteria,Gammaproteobacteria,Pseudomonadales,Pseudomonadaceae,Pseudomonas
67	GW460_nc_scaffold_3902	Tetranucleotide frequency		Proteobacteria,Betaproteobacteria
68	GW460_nc_scaffold_450	Tetranucleotide frequency		Proteobacteria,Alphaproteobacteria	Tetranucleotide frequency			Proteobacteria,Gammaproteobacteria,Pseudomonadales,Pseudomonadaceae,Pseudomonas
69	GW460_nc_scaffold_4719	Tetranucleotide frequency		Bacteroidetes,Bacteroidia,Bacteroidales,Bacteroidaceae,Bacteroides
70	GW460_nc_scaffold_501	Tetranucleotide frequency		Proteobacteria,Gammaproteobacteria	Tetranucleotide frequency	BLAST		Proteobacteria,Gammaproteobacteria,Pseudomonadales,Pseudomonadaceae,Pseudomonas
71	GW460_nc_scaffold_718	Tetranucleotide frequency		Proteobacteria,Gammaproteobacteria,Pseudomonadales,Pseudomonadaceae,Pseudomonas	Tetranucleotide frequency	BLAST		Proteobacteria,Gammaproteobacteria,Pseudomonadales,Pseudomonadaceae,Pseudomonas
72	GW460_nc_scaffold_722	Tetranucleotide frequency		Proteobacteria,Betaproteobacteria,Burkholderiales,Burkholderiaceae,Burkholderia
73	GW460_nc_scaffold_84	Tetranucleotide frequency	BLAST	Proteobacteria,Gammaproteobacteria,Pseudomonadales,Pseudomonadaceae,Pseudomonas	Tetranucleotide frequency	BLAST		Proteobacteria,Gammaproteobacteria,Pseudomonadales,Pseudomonadaceae,Pseudomonas
74	GW456_nc_scaffold_8627					BLAST		Proteobacteria,Betaproteobacteria,Burkholderiales,Comamonadaceae,Acidovorax
75	fw106_nc_contig-100_1326						CRISPR	Actinobacteria,Actinobacteria,Actinomycetales,Micrococcaceae,Arthrobacter
76	fw104_nc_contig-100_155					BLAST		Proteobacteria,Betaproteobacteria,Burkholderiales,Alcaligenaceae,Castellaniella
	Numbers repeated because different classifications seen by different methods

## Sheet: VC Comparison ORFRC vs. NCBI
Viral sequence	Size (bp)	Viral Cluster (VC)	VC category	VC contains known viral sequences?	Known viruses in cluster	ORFRC_all_host_combined	ORFRC Blast (0/1)	Classification	ORFRC Blast95	Classification	ORFRC crispr (0/1)	Classification	ORFRC 4mer	Classification	NCBI_all_combined	NCBI Blast (0/1)	Classification	NCBI Blast95	Classification	NCBI 4mer	Classification
fw104_nc_contig-100_143	27281	VC_138_0	2	Yes	Bordetella~virus~BPP1; Pseudomonas~phage~AF; Pseudomonas~phage~vB_PaeP_Tr60_Ab31; Xanthomonas~citri~phage~CP2	3	1	Proteobacteria,Betaproteobacteria,Burkholderiales,Alcaligenaceae,Castellaniella	1	Proteobacteria,Betaproteobacteria,Burkholderiales,Alcaligenaceae,Castellaniella	0		1	Proteobacteria,Gammaproteobacteria,Pseudomonadales,Pseudomonadaceae,Pseudomonas	1			0		1	Proteobacteria,Gammaproteobacteria,Pseudomonadales,Pseudomonadaceae,Pseudomonas
fw104_nc_contig-100_155	26748	VC_138_0	1	Yes	Bordetella~virus~BPP1; Pseudomonas~phage~AF; Pseudomonas~phage~vB_PaeP_Tr60_Ab31; Xanthomonas~citri~phage~CP2	2	1	Proteobacteria,Betaproteobacteria,Burkholderiales,Alcaligenaceae,Castellaniella	1	Proteobacteria,Betaproteobacteria,Burkholderiales,Alcaligenaceae,Castellaniella	0		0		0			0		0
fw104_nc_contig-100_123	28190	VC_138_0	2	Yes	Bordetella~virus~BPP1; Pseudomonas~phage~AF; Pseudomonas~phage~vB_PaeP_Tr60_Ab31; Xanthomonas~citri~phage~CP2	1	0		0		0		1	Proteobacteria,Betaproteobacteria,Burkholderiales,Oxalobacteraceae,Massilia	1			0		1	Proteobacteria,Betaproteobacteria,Burkholderiales
fw106_nc_contig-100_437	13325	VC_138_0	2	Yes	Bordetella~virus~BPP1; Pseudomonas~phage~AF; Pseudomonas~phage~vB_PaeP_Tr60_Ab31; Xanthomonas~citri~phage~CP2	0	0		0		0		0		1			0		1	Proteobacteria,Betaproteobacteria,Burkholderiales,Comamonadaceae,Acidovorax
GW460_nc_scaffold_722	27759	VC_138_0	2	Yes	Bordetella~virus~BPP1; Pseudomonas~phage~AF; Pseudomonas~phage~vB_PaeP_Tr60_Ab31; Xanthomonas~citri~phage~CP2	0	0		0		0		0		1			0		1	Proteobacteria,Betaproteobacteria,Burkholderiales,Burkholderiaceae,Burkholderia
fw104_nc_contig-100_321	21440	VC_138_0	2	Yes	Bordetella~virus~BPP1; Pseudomonas~phage~AF; Pseudomonas~phage~vB_PaeP_Tr60_Ab31; Xanthomonas~citri~phage~CP2	0	0		0		0		0		0			0		0
fw104_nc_contig-100_3016	8949	VC_188_0	1			0	0		0		0		0		1			0		1	Proteobacteria
fw104_nc_contig-100_388	20134	VC_188_0	2			0	0		0		0		0		1			0		1	Proteobacteria,Betaproteobacteria,Burkholderiales,Burkholderiaceae,Ralstonia
fw104_nc_contig-100_1195	13451	VC_188_0	2			0	0		0		0		0		0			0		0
GW456_nc_scaffold_760	34382	VC_199_0	2			0	0		0		0		0		1			0		1	More than one phyla
GW460_nc_scaffold_10	313179	VC_199_0	5			0	0		0		0		0		1			0		1	More than one phyla
GW460_nc_scaffold_501	34291	VC_242_0	5			3	1	Proteobacteria,Gammaproteobacteria,Pseudomonadales,Pseudomonadaceae,Pseudomonas	1	Proteobacteria,Gammaproteobacteria,Pseudomonadales,Pseudomonadaceae,Pseudomonas	0		1	Proteobacteria,Gammaproteobacteria,Pseudomonadales,Pseudomonadaceae,Pseudomonas	2	1	Proteobacteria,Gammaproteobacteria,Pseudomonadales,Pseudomonadaceae,Pseudomonas	0		1	Proteobacteria,Gammaproteobacteria,Pseudomonadales,Pseudomonadaceae,Pseudomonas
GW460_nc_scaffold_718	41066	VC_242_0	5			2	1	Proteobacteria,Gammaproteobacteria,Pseudomonadales,Pseudomonadaceae,Pseudomonas	0		0		1	Proteobacteria,Gammaproteobacteria,Pseudomonadales,Pseudomonadaceae,Pseudomonas	2	1	Proteobacteria,Gammaproteobacteria,Pseudomonadales,Pseudomonadaceae,Pseudomonas	0		1	Proteobacteria,Gammaproteobacteria,Pseudomonadales,Pseudomonadaceae,Pseudomonas
GW456_nc_scaffold_422	49063	VC_243_0	2			0	0		0		0		0		1			0		1	More than one phyla
GW460_nc_scaffold_189	151474	VC_243_0	5			0	0		0		0		0		1			0		1	More than one phyla
GW456_nc_scaffold_889	30744	VC_248_0	5			0	0		0		0		0		2	1	Proteobacteria,Alphaproteobacteria,Rhodobacterales,Rhodobacteraceae	0		1	Proteobacteria,Alphaproteobacteria,Rhodobacterales,Rhodobacteraceae
GW456_nc_scaffold_1359	36177	VC_248_0	5			0	0		0		0		0		1			0		1	Proteobacteria,Alphaproteobacteria,Rhodobacterales,Rhodobacteraceae
GW460_nc_scaffold_15	172873	VC_263_0	5			1	0		0		0		1	Bacteroidetes,Sphingobacteriia,Sphingobacteriales,Sphingobacteriaceae,Pedobacter	1			0		1	Bacteroidetes,Sphingobacteriia,Sphingobacteriales,Sphingobacteriaceae,Pedobacter
GW456_nc_scaffold_12	424195	VC_263_0	5			1	0		0		0		1	Bacteroidetes,Sphingobacteriia,Sphingobacteriales,Sphingobacteriaceae,Pedobacter	0			0		0
GW456_nc_scaffold_640	39513	VC_282_0	2			0	0		0		0		0		1			0		1	Proteobacteria,Gammaproteobacteria,Xanthomonadales,Xanthomonadaceae,Xylella
GW460_nc_scaffold_329	151082	VC_282_0	5			0	0		0		0		0		1			0		1	Proteobacteria,Alphaproteobacteria,Rhizobiales
GW456_nc_scaffold_924	86346	VC_284_0	5			0	0		0		0		0		1			0		1	Firmicutes,Bacilli,Bacillales,Paenibacillaceae,Paenibacillus
GW460_nc_scaffold_495	111527	VC_284_0	5			0	0		0		0		0		1			0		1	Firmicutes,Bacilli,Bacillales,Paenibacillaceae,Paenibacillus
gw456_c_scaffold_130	94434	VC_292_0	2			0	0		0		0		0		1	0		0		1	More than one phyla
gw460_c_scaffold_49_cov=88	94434	VC_292_0	2			0	0		0		0		0		1	0		0		1	More than one phyla
GW456_nc_scaffold_1505	43864	VC_295_0	5			0	0		0		0		0		1			0		1	Proteobacteria,Alphaproteobacteria,Rhizobiales
GW460_nc_scaffold_450	45147	VC_295_0	5			0	0		0		0		0		1			0		1	Proteobacteria,Alphaproteobacteria,Rhizobiales
GW456_nc_scaffold_811	32761	VC_304_0	2			0	0		0		0		0		2	1	Proteobacteria	0		1	Proteobacteria
GW456_nc_scaffold_3372	14162	VC_304_0	1			0	0		0		0		0		1			0		1	Proteobacteria
fw106_nc_contig-100_1245	9167	VC_325_0	2			0	0		0		0		0		1			0		1	Proteobacteria
GW456_nc_scaffold_10448	6119	VC_325_0	2			0	0		0		0		0		1			0		1	Proteobacteria,Gammaproteobacteria,Pseudomonadales,Pseudomonadaceae,Pseudomonas
GW456_nc_scaffold_5634	7765	VC_330_0	2			0	0		0		0		0		1			0		1	Proteobacteria,Betaproteobacteria
GW460_nc_scaffold_3902	14687	VC_330_0	5			0	0		0		0		0		1			0		1	Proteobacteria
GW456_nc_scaffold_603	42417	VC_331_0	2			0	0		0		0		0		1			0		1	Firmicutes,Bacilli,Lactobacillales
GW460_nc_scaffold_363	44723	VC_331_0	2			0	0		0		0		0		1			0		1	Firmicutes,Bacilli
GW460_nc_scaffold_266	60426	VC_332_0	5			0	0		0		0		0		1			0		1	Proteobacteria
GW460_nc_scaffold_3569	17014	VC_332_0	2			0	0		0		0		0		1			0		1	Proteobacteria,Betaproteobacteria,Burkholderiales,Burkholderiaceae,Burkholderia
fw106_nc_contig-100_330	14598	VC_334_0	2			0	0		0		0		0		1			0		1	Proteobacteria
gw460_c_scaffold_335_cov=138	85937	VC_334_0	2			0	0		0		0		0		1			0		1	Proteobacteria,Betaproteobacteria,Burkholderiales
