# Supplementary material for: Ecogenomics of Groundwater Phages Suggests Niche Differentiation Linked to Specific Environmental Tolerance
Source: mSystems. 2021 Jun 29;6(3):e00537-21. doi: 10.1128/mSystems.00537-21 (PMC8269241; doi:10.1128/mSystems.00537-21)
Supplement: TABLE S5 [file msystems.00537-21-st005.xlsx]

## Sheet: Summary
Summary
Not categorized	232	232
AMG (metabolism)	51	51
DNA replication, recombination, repair; nucleotide metabolism	259	259
lysis	34	34
membrane transport	37	37
Not categorized	54	54
other	260	260
structural	249	249
transcription, translation, protein synthesis	134	134
Unknown	176	176
Grand Total	1486	1486

## Sheet: Details
Target name	Pfam identifier	Viral sequence association	Description of Target	Categories
RNA_pol_Rpb2_6	PF00562.28	gw456_c_scaffold_77	RNA polymerase Rpb2, domain 6	transcription, translation, protein synthesis
Muraidase	PF11860.8	gw456_c_scaffold_77	N-acetylmuramidase	Not categorized
DUF1353	PF07087.11	gw456_c_scaffold_77	Protein of Unknownnown function (DUF1353)	Unknown
Thymidylate_kin	PF02223.17	gw456_c_scaffold_77	Thymidylate kinase	DNA replication, recombination, repair; nucleotide metabolism
Thymidylat_synt	PF00303.19	gw456_c_scaffold_77	Thymidylate synthase	DNA replication, recombination, repair; nucleotide metabolism
DHFR_1	PF00186.19	gw456_c_scaffold_77	Dihydrofolate reductase	DNA replication, recombination, repair; nucleotide metabolism
ResIII	PF04851.15	gw456_c_scaffold_77	Type III restriction enzyme, res subunit	DNA replication, recombination, repair; nucleotide metabolism
Hydrolase_2	PF07486.12	gw456_c_scaffold_77	Cell Wall Hydrolase	lysis
DUF4262	PF14081.6	gw456_c_scaffold_77	Domain of Unknownnown function (DUF4262)	Not categorized
R2K_3	PF14243.6	gw456_c_scaffold_77	ATP-grasp domain, R2K clade family 3	Not categorized
R2K_2	PF18299.1	gw456_c_scaffold_77	ATP-grasp domain, R2K clade family 2	Not categorized
Laminin_G_3	PF13385.6	gw456_c_scaffold_77	Concanavalin A-like lectin/glucanases superfamily	other
Laminin_G_3	PF13385.6	gw456_c_scaffold_77	Concanavalin A-like lectin/glucanases superfamily	other
Laminin_G_3	PF13385.6	gw456_c_scaffold_77	Concanavalin A-like lectin/glucanases superfamily	other
Phage_tail_APC	PF16778.5	gw456_c_scaffold_77	Phage tail assembly chaperone protein	Not categorized
SPRY	PF00622.28	gw456_c_scaffold_77	SPRY domain	other
RNase_H	PF00075.24	gw456_c_scaffold_77	RNase H	transcription, translation, protein synthesis
YAcAr	PF10686.9	gw456_c_scaffold_77	YspA, cpYpsA-related SLOG family	Not categorized
DUF1353	PF07087.11	gw456_c_scaffold_117	Protein of Unknownnown function (DUF1353)	Unknown
Thymidylate_kin	PF02223.17	gw456_c_scaffold_117	Thymidylate kinase	DNA replication, recombination, repair; nucleotide metabolism
Thymidylat_synt	PF00303.19	gw456_c_scaffold_117	Thymidylate synthase	DNA replication, recombination, repair; nucleotide metabolism
BCS1_N	PF08740.11	gw456_c_scaffold_117	BCS1 N terminal	other
NUMOD4	PF07463.11	gw456_c_scaffold_117	NUMOD4 motif	other
DHFR_1	PF00186.19	gw456_c_scaffold_117	Dihydrofolate reductase	DNA replication, recombination, repair; nucleotide metabolism
DNA_ligase_aden	PF01653.18	gw456_c_scaffold_117	NAD-dependent DNA ligase adenylation domain	other
DNA_ligase_OB	PF03120.16	gw456_c_scaffold_117	NAD-dependent DNA ligase OB-fold domain	other
HHH_2	PF12826.7	gw456_c_scaffold_117	Helix-hairpin-helix motif	other
DNA_ligase_ZBD	PF03119.16	gw456_c_scaffold_117	NAD-dependent DNA ligase C4 zinc finger domain	Not categorized
BRCT	PF00533.26	gw456_c_scaffold_117	BRCA1 C Terminus (BRCT) domain	Not categorized
ResIII	PF04851.15	gw456_c_scaffold_117	Type III restriction enzyme, res subunit	DNA replication, recombination, repair; nucleotide metabolism
Hydrolase_2	PF07486.12	gw456_c_scaffold_117	Cell Wall Hydrolase	lysis
DUF4262	PF14081.6	gw456_c_scaffold_117	Domain of Unknownnown function (DUF4262)	Not categorized
R2K_3	PF14243.6	gw456_c_scaffold_117	ATP-grasp domain, R2K clade family 3	Not categorized
R2K_2	PF18299.1	gw456_c_scaffold_117	ATP-grasp domain, R2K clade family 2	Not categorized
DUF192	PF02643.15	FW104_nc_contig-100_1	Uncharacterized ACR, COG1430	Unknown
RNA_ligase	PF09414.10	FW104_nc_contig-100_1	RNA ligase	other
UDPG_MGDP_dh	PF00984.19	FW104_nc_contig-100_1	UDP-glucose/GDP-mannose dehydrogenase family, central domain	AMG (metabolism)
Thg1	PF04446.12	FW104_nc_contig-100_1	tRNAHis guanylyltransferase	transcription, translation, protein synthesis
Gp23	PF07068.11	FW104_nc_contig-100_1	Major capsid protein Gp23	structural
Peptidase_S77	PF03420.13	FW104_nc_contig-100_1	Prohead core protein serine protease	Not categorized
Peptidase_S80	PF07230.11	FW104_nc_contig-100_1	Bacteriophage T4-like capsid assembly protein (Gp20)	structural
Cpn60_TCP1	PF00118.24	FW104_nc_contig-100_1	TCP-1/cpn60 chaperonin family	transcription, translation, protein synthesis
SpoU_methylase	PF00588.19	FW104_nc_contig-100_1	SpoU rRNA Methylase family	other
eIF-1a	PF01176.19	FW104_nc_contig-100_1	Translation initiation factor 1A / IF-1	other
Fe-S_biosyn	PF01521.20	FW104_nc_contig-100_1	Iron-sulphur cluster biosynthesis	other
RF-1	PF00472.20	FW104_nc_contig-100_1	RF-1 domain	other
RNA_ligase	PF09414.10	FW104_nc_contig-100_1	RNA ligase	other
dCMP_cyt_deam_1	PF00383.23	FW104_nc_contig-100_1	Cytidine and deoxycytidylate deaminase zinc-binding region	other
Metallophos	PF00149.28	FW104_nc_contig-100_1	Calcineurin-like phosphoesterase	transcription, translation, protein synthesis
Metallophos_2	PF12850.7	FW104_nc_contig-100_1	Calcineurin-like phosphoesterase superfamily domain	transcription, translation, protein synthesis
Methyltransf_21	PF05050.12	FW104_nc_contig-100_1	Methyltransferase FkbM domain	DNA replication, recombination, repair; nucleotide metabolism
Laminin_G_3	PF13385.6	FW104_nc_contig-100_1	Concanavalin A-like lectin/glucanases superfamily	other
GIY-YIG	PF01541.24	FW104_nc_contig-100_1	GIY-YIG catalytic domain	DNA replication, recombination, repair; nucleotide metabolism
Gp138_N	PF18352.1	gw456_c_scaffold_130	Phage protein Gp138 N-terminal domain	#Not categorized
DUF3277	PF11681.8	gw456_c_scaffold_130	Protein of Unknownnown function (DUF3277)	Unknown
DUF3383	PF11863.8	gw456_c_scaffold_130	Protein of Unknownnown function (DUF3383)	Unknown
DUF2184	PF09950.9	gw456_c_scaffold_130	Uncharacterized protein conserved in bacteria (DUF2184)	Unknown
DUF2213	PF09979.9	gw456_c_scaffold_130	Uncharacterized protein conserved in bacteria (DUF2213)	Unknown
Phage_Mu_F	PF04233.14	gw456_c_scaffold_130	Phage Mu protein F like protein	structural
DUF1073	PF06381.11	gw456_c_scaffold_130	Protein of Unknownnown function (DUF1073)	Unknown
AbiEii	PF08843.11	gw456_c_scaffold_130	Nucleotidyl transferase AbiEii toxin, Type IV TA system	#Not categorized
OEP	PF02321.18	gw456_c_scaffold_130	Outer membrane efflux protein	membrane transport
OEP	PF02321.18	gw456_c_scaffold_130	Outer membrane efflux protein	membrane transport
HlyD_D23	PF16576.5	gw456_c_scaffold_130	Barrel-sandwich domain of CusB or HlyD membrane-fusion	#Not categorized
HlyD_3	PF13437.6	gw456_c_scaffold_130	HlyD family secretion protein	membrane transport
ACR_tran	PF00873.19	gw456_c_scaffold_130	AcrB/AcrD/AcrF family	membrane transport
E1-E2_ATPase	PF00122.20	gw456_c_scaffold_130	E1-E2 ATPase	AMG (metabolism)
Hydrolase	PF00702.26	gw456_c_scaffold_130	haloacid dehalogenase-like hydrolase	other
OEP	PF02321.18	gw456_c_scaffold_130	Outer membrane efflux protein	membrane transport
Cu-oxidase_3	PF07732.15	gw456_c_scaffold_130	Multicopper oxidase	AMG (metabolism)
Cu-oxidase_2	PF07731.14	gw456_c_scaffold_130	Multicopper oxidase	AMG (metabolism)
OEP	PF02321.18	gw456_c_scaffold_130	Outer membrane efflux protein	membrane transport
OEP	PF02321.18	gw456_c_scaffold_130	Outer membrane efflux protein	membrane transport
HlyD_D23	PF16576.5	gw456_c_scaffold_130	Barrel-sandwich domain of CusB or HlyD membrane-fusion	#Not categorized
HlyD_3	PF13437.6	gw456_c_scaffold_130	HlyD family secretion protein	membrane transport
YtkA	PF13115.6	gw456_c_scaffold_130	YtkA-like	#Not categorized
ACR_tran	PF00873.19	gw456_c_scaffold_130	AcrB/AcrD/AcrF family	membrane transport
E1-E2_ATPase	PF00122.20	gw456_c_scaffold_130	E1-E2 ATPase	AMG (metabolism)
Hydrolase	PF00702.26	gw456_c_scaffold_130	haloacid dehalogenase-like hydrolase	other
YHS	PF04945.13	gw456_c_scaffold_130	YHS domain	#Not categorized
Trns_repr_metal	PF02583.17	gw456_c_scaffold_130	Metal-sensitive transcriptional repressor	#Not categorized
LMWPc	PF01451.21	gw456_c_scaffold_130	Low molecular weight phosphotyrosine protein phosphatase	AMG (metabolism)
SBF	PF01758.16	gw456_c_scaffold_130	Sodium Bile acid symporter family	#Not categorized
ABC_tran	PF00005.27	gw456_c_scaffold_130	ABC transporter	membrane transport
MacB_PCD	PF12704.7	gw456_c_scaffold_130	MacB-like periplasmic core domain	membrane transport
SnoaL	PF07366.12	gw456_c_scaffold_130	SnoaL-like polyketide cyclase	#Not categorized
SnoaL_2	PF12680.7	gw456_c_scaffold_130	SnoaL-like domain	#Not categorized
YhcG_C	PF06250.11	gw456_c_scaffold_130	YhcG PDDEXK nuclease domain	#Not categorized
DUF1016_N	PF17761.1	gw456_c_scaffold_130	DUF1016 N-terminal domain	#Not categorized
Phage_integrase	PF00589.22	gw456_c_scaffold_130	Phage integrase family	DNA replication, recombination, repair; nucleotide metabolism
Terminase_6	PF03237.15	gw456_c_scaffold_130	Terminase-like family	structural
Terminase_6C	PF17289.2	gw456_c_scaffold_130	Terminase RNaseH-like domain	#Not categorized
N6_N4_Mtase	PF01555.18	gw456_c_scaffold_130	DNA methylase	DNA replication, recombination, repair; nucleotide metabolism
Acetyltransf_3	PF13302.7	gw456_c_scaffold_130	Acetyltransferase (GNAT) domain	transcription, translation, protein synthesis
adh_short_C2	PF13561.6	gw456_c_scaffold_130	Enoyl-(Acyl carrier protein) reductase	AMG (metabolism)
adh_short	PF00106.25	gw456_c_scaffold_130	short chain dehydrogenase	AMG (metabolism)
Acetyltransf_1	PF00583.25	gw456_c_scaffold_130	Acetyltransferase (GNAT) family	transcription, translation, protein synthesis
Acetyltransf_10	PF13673.7	gw456_c_scaffold_130	Acetyltransferase (GNAT) domain	transcription, translation, protein synthesis
Acetyltransf_7	PF13508.7	gw456_c_scaffold_130	Acetyltransferase (GNAT) domain	transcription, translation, protein synthesis
Acetyltransf_4	PF13420.7	gw456_c_scaffold_130	Acetyltransferase (GNAT) domain	transcription, translation, protein synthesis
FMN_dh	PF01070.18	gw456_c_scaffold_130	FMN-dependent dehydrogenase	AMG (metabolism)
CM_2	PF01817.21	gw456_c_scaffold_130	Chorismate mutase type II	AMG (metabolism)
ABC_membrane	PF00664.23	gw456_c_scaffold_130	ABC transporter transmembrane region	membrane transport
ABC_tran	PF00005.27	gw456_c_scaffold_130	ABC transporter	membrane transport
Acetyltransf_7	PF13508.7	gw456_c_scaffold_130	Acetyltransferase (GNAT) domain	transcription, translation, protein synthesis
Acetyltransf_10	PF13673.7	gw456_c_scaffold_130	Acetyltransferase (GNAT) domain	transcription, translation, protein synthesis
Acetyltransf_1	PF00583.25	gw456_c_scaffold_130	Acetyltransferase (GNAT) family	transcription, translation, protein synthesis
APH	PF01636.23	gw456_c_scaffold_130	Phosphotransferase enzyme family	other
Adenyl_transf	PF04439.12	gw456_c_scaffold_130	Streptomycin adenylyltransferase	#Not categorized
Methyltransf_25	PF13649.6	gw456_c_scaffold_130	Methyltransferase domain	DNA replication, recombination, repair; nucleotide metabolism
Acetyltransf_3	PF13302.7	gw456_c_scaffold_130	Acetyltransferase (GNAT) domain	transcription, translation, protein synthesis
AAA_28	PF13521.6	gw456_c_scaffold_130	AAA domain	other
Acetyltransf_3	PF13302.7	gw456_c_scaffold_130	Acetyltransferase (GNAT) domain	transcription, translation, protein synthesis
NUDIX	PF00293.28	gw456_c_scaffold_130	NUDIX domain	other
His_Phos_1	PF00300.22	gw456_c_scaffold_130	Histidine phosphatase superfamily (branch 1)	transcription, translation, protein synthesis
Acetyltransf_8	PF13523.6	gw456_c_scaffold_130	Acetyltransferase (GNAT) domain	transcription, translation, protein synthesis
2-ph_phosp	PF04029.14	gw456_c_scaffold_130	2-phosphosulpholactate phosphatase	membrane transport
Acetyltransf_8	PF13523.6	gw456_c_scaffold_130	Acetyltransferase (GNAT) domain	transcription, translation, protein synthesis
FMN_red	PF03358.15	gw456_c_scaffold_130	NADPH-dependent FMN reductase	other
Acetyltransf_3	PF13302.7	gw456_c_scaffold_130	Acetyltransferase (GNAT) domain	transcription, translation, protein synthesis
DnaB_C	PF03796.15	gw456_c_scaffold_130	DnaB-like helicase C terminal domain	DNA replication, recombination, repair; nucleotide metabolism
AAA_31	PF13614.6	gw456_c_scaffold_130	AAA domain	other
CbiA	PF01656.23	gw456_c_scaffold_130	CobQ/CobB/MinD/ParA nucleotide binding domain	other
FGE-sulfatase	PF03781.16	GW456_nc_scaffold_344	Sulfatase-modifying factor enzyme 1	other
ResIII	PF04851.15	GW456_nc_scaffold_344	Type III restriction enzyme, res subunit	DNA replication, recombination, repair; nucleotide metabolism
EcoEI_R_C	PF08463.10	GW456_nc_scaffold_344	EcoEI R protein C-terminal	#Not categorized
SWI2_SNF2	PF18766.1	GW456_nc_scaffold_344	SWI2/SNF2 ATPase	#Not categorized
N6_Mtase	PF02384.16	GW456_nc_scaffold_344	N-6 DNA Methylase	DNA replication, recombination, repair; nucleotide metabolism
HsdM_N	PF12161.8	GW456_nc_scaffold_344	HsdM N-terminal domain	DNA replication, recombination, repair; nucleotide metabolism
Methylase_S	PF01420.19	GW456_nc_scaffold_344	Type I restriction modification DNA specificity domain	DNA replication, recombination, repair; nucleotide metabolism
Methylase_S	PF01420.19	GW456_nc_scaffold_344	Type I restriction modification DNA specificity domain	DNA replication, recombination, repair; nucleotide metabolism
AAA_23	PF13476.6	GW456_nc_scaffold_344	AAA domain	other
AAA_5	PF07728.14	GW456_nc_scaffold_344	AAA domain (dynein-related subfamily)	other
McrBC	PF10117.9	GW456_nc_scaffold_344	McrBC 5-methylcytosine restriction system component	DNA replication, recombination, repair; nucleotide metabolism
ResIII	PF04851.15	GW456_nc_scaffold_344	Type III restriction enzyme, res subunit	DNA replication, recombination, repair; nucleotide metabolism
Mrr_cat_2	PF13156.6	GW456_nc_scaffold_344	Restriction endonuclease	DNA replication, recombination, repair; nucleotide metabolism
Phage_integrase	PF00589.22	GW456_nc_scaffold_344	Phage integrase family	DNA replication, recombination, repair; nucleotide metabolism
RadC	PF04002.15	GW456_nc_scaffold_344	RadC-like JAB domain	DNA replication, recombination, repair; nucleotide metabolism
DUF4065	PF13274.6	GW456_nc_scaffold_344	Protein of Unknownnown function (DUF4065)	Unknown
DUF1883	PF08980.10	GW456_nc_scaffold_344	Domain of Unknownnown function (DUF1883)	#Not categorized
TIR_2	PF13676.6	GW456_nc_scaffold_344	TIR domain	membrane transport
TIR	PF01582.20	GW456_nc_scaffold_344	TIR domain	membrane transport
SSB	PF00436.25	GW456_nc_scaffold_344	Single-strand binding protein family	other
HTH_36	PF13730.6	GW456_nc_scaffold_344	Helix-turn-helix domain	other
RecT	PF03837.14	GW456_nc_scaffold_344	RecT family	DNA replication, recombination, repair; nucleotide metabolism
Bro-N	PF02498.17	GW456_nc_scaffold_344	BRO family, N-terminal domain	other
ANT	PF03374.14	GW456_nc_scaffold_344	Phage antirepressor protein KilAC domain	transcription, translation, protein synthesis
Phage_integrase	PF00589.22	GW456_nc_scaffold_344	Phage integrase family	DNA replication, recombination, repair; nucleotide metabolism
Lactamase_B	PF00753.27	GW456_nc_scaffold_344	Metallo-beta-lactamase superfamily	other
Peripla_BP_6	PF13458.6	GW456_nc_scaffold_344	Periplasmic binding protein	other
ANF_receptor	PF01094.28	GW456_nc_scaffold_344	Receptor family ligand binding region	#Not categorized
BPD_transp_2	PF02653.16	GW456_nc_scaffold_344	Branched-chain amino acid transport system / permease component	other
BPD_transp_2	PF02653.16	GW456_nc_scaffold_344	Branched-chain amino acid transport system / permease component	other
ABC_tran	PF00005.27	GW456_nc_scaffold_344	ABC transporter	membrane transport
BCA_ABC_TP_C	PF12399.8	GW456_nc_scaffold_344	Branched-chain amino acid ATP-binding cassette transporter	#Not categorized
ABC_tran	PF00005.27	GW456_nc_scaffold_344	ABC transporter	membrane transport
Asparaginase	PF00710.20	GW456_nc_scaffold_344	Asparaginase, N-terminal	#Not categorized
Asparaginase_C	PF17763.1	GW456_nc_scaffold_344	Glutaminase/Asparaginase C-terminal domain	#Not categorized
Glycos_transf_1	PF00534.20	GW456_nc_scaffold_344	Glycosyl transferases group 1	AMG (metabolism)
Glyco_trans_1_4	PF13692.6	GW456_nc_scaffold_344	Glycosyl transferases group 1	AMG (metabolism)
Glyco_transf_4	PF13439.6	GW456_nc_scaffold_344	Glycosyltransferase Family 4	other
Trans_reg_C	PF00486.28	GW456_nc_scaffold_344	Transcriptional regulatory protein, C terminal	transcription, translation, protein synthesis
BPD_transp_1	PF00528.22	GW456_nc_scaffold_344	Binding-protein-dependent transport system inner membrane component	membrane transport
SLT	PF01464.20	GW460_nc_scaffold_189	Transglycosylase SLT domain	lysis
DUF935	PF06074.12	GW460_nc_scaffold_189	Protein of Unknownnown function (DUF935)	Unknown
Phage_Mu_F	PF04233.14	GW460_nc_scaffold_189	Phage Mu protein F like protein	structural
PBECR2	PF18810.1	GW460_nc_scaffold_189	phage-Barnase-EndoU-ColicinE5/D-RelE like nuclease2	#Not categorized
Phage_tail_S	PF05069.13	GW460_nc_scaffold_189	Phage virion morphogenesis family	structural
Phage_cap_E	PF03864.15	GW460_nc_scaffold_189	Phage major capsid protein E	structural
DUF1320	PF07030.12	GW460_nc_scaffold_189	Protein of Unknownnown function (DUF1320)	Unknown
MethyltransfD12	PF02086.15	GW460_nc_scaffold_189	D12 class N6 adenine-specific DNA methyltransferase	DNA replication, recombination, repair; nucleotide metabolism
HATPase_c	PF02518.26	GW460_nc_scaffold_189	Histidine kinase-, DNA gyrase B-, and HSP90-like ATPase	other
PAS_4	PF08448.10	GW460_nc_scaffold_189	PAS fold	transcription, translation, protein synthesis
HATPase_c	PF02518.26	GW460_nc_scaffold_189	Histidine kinase-, DNA gyrase B-, and HSP90-like ATPase	other
Response_reg	PF00072.24	GW460_nc_scaffold_189	Response regulator receiver domain	transcription, translation, protein synthesis
HATPase_c	PF02518.26	GW460_nc_scaffold_189	Histidine kinase-, DNA gyrase B-, and HSP90-like ATPase	other
PS_Dcarbxylase	PF02666.15	GW460_nc_scaffold_189	Phosphatidylserine decarboxylase	AMG (metabolism)
MCPsignal	PF00015.21	GW460_nc_scaffold_189	Methyl-accepting chemotaxis protein (MCP) signalling domain	#Not categorized
Porin_5	PF16930.5	GW460_nc_scaffold_189	Putative porin	#Not categorized
Porin_5	PF16930.5	GW460_nc_scaffold_189	Putative porin	#Not categorized
YibE_F	PF07907.11	GW460_nc_scaffold_189	YibE/F-like protein	#Not categorized
Alk_phosphatase	PF00245.20	GW460_nc_scaffold_189	Alkaline phosphatase	#Not categorized
PhoH	PF02562.16	GW460_nc_scaffold_189	PhoH-like protein	DNA replication, recombination, repair; nucleotide metabolism
PIN_4	PF13638.6	GW460_nc_scaffold_189	PIN domain	transcription, translation, protein synthesis
Glycos_transf_2	PF00535.26	GW460_nc_scaffold_189	Glycosyl transferase family 2	other
Sulfatase	PF00884.23	GW460_nc_scaffold_189	Sulfatase	other
ACP_syn_III_C	PF08541.10	GW460_nc_scaffold_189	3-Oxoacyl-[acyl-carrier-protein (ACP)] synthase III C terminal	AMG (metabolism)
ACP_syn_III	PF08545.10	GW460_nc_scaffold_189	3-Oxoacyl-[acyl-carrier-protein (ACP)] synthase III	AMG (metabolism)
AAA_5	PF07728.14	GW460_nc_scaffold_189	AAA domain (dynein-related subfamily)	other
CbbQ_C	PF08406.10	GW460_nc_scaffold_189	CbbQ/NirQ/NorQ C-terminal	#Not categorized
FGE-sulfatase	PF03781.16	GW460_nc_scaffold_189	Sulfatase-modifying factor enzyme 1	other
CsgG	PF03783.14	GW460_nc_scaffold_189	Curli production assembly/transport component CsgG	membrane transport
SPOR	PF05036.13	GW460_nc_scaffold_189	Sporulation related domain	#Not categorized
SPOR	PF05036.13	GW460_nc_scaffold_189	Sporulation related domain	#Not categorized
MacB_PCD	PF12704.7	GW460_nc_scaffold_189	MacB-like periplasmic core domain	membrane transport
ABC_tran	PF00005.27	GW460_nc_scaffold_189	ABC transporter	membrane transport
OEP	PF02321.18	GW460_nc_scaffold_189	Outer membrane efflux protein	membrane transport
DUF2807	PF10988.8	GW460_nc_scaffold_189	Putative auto-transporter adhesin, head GIN domain	Unknown
MgsA_C	PF12002.8	GW460_nc_scaffold_189	MgsA AAA+ ATPase C terminal	DNA replication, recombination, repair; nucleotide metabolism
AAA_assoc_2	PF16193.5	GW460_nc_scaffold_189	AAA C-terminal domain	#Not categorized
AAA	PF00004.29	GW460_nc_scaffold_189	ATPase family associated with various cellular activities (AAA)	other
RuvB_N	PF05496.12	GW460_nc_scaffold_189	Holliday junction DNA helicase RuvB P-loop domain	other
Radical_SAM	PF04055.21	GW460_nc_scaffold_189	Radical SAM superfamily	other
SLT	PF01464.20	GW460_nc_scaffold_189	Transglycosylase SLT domain	lysis
DUF935	PF06074.12	GW460_nc_scaffold_189	Protein of Unknownnown function (DUF935)	Unknown
Phage_Mu_F	PF04233.14	GW460_nc_scaffold_189	Phage Mu protein F like protein	structural
PBECR2	PF18810.1	GW460_nc_scaffold_189	phage-Barnase-EndoU-ColicinE5/D-RelE like nuclease2	#Not categorized
Phage_tail_S	PF05069.13	GW460_nc_scaffold_189	Phage virion morphogenesis family	structural
Phage_cap_E	PF03864.15	GW460_nc_scaffold_189	Phage major capsid protein E	structural
DUF1320	PF07030.12	GW460_nc_scaffold_189	Protein of Unknownnown function (DUF1320)	Unknown
MethyltransfD12	PF02086.15	GW460_nc_scaffold_189	D12 class N6 adenine-specific DNA methyltransferase	DNA replication, recombination, repair; nucleotide metabolism
HATPase_c	PF02518.26	GW460_nc_scaffold_189	Histidine kinase-, DNA gyrase B-, and HSP90-like ATPase	other
PAS_4	PF08448.10	GW460_nc_scaffold_189	PAS fold	transcription, translation, protein synthesis
HATPase_c	PF02518.26	GW460_nc_scaffold_189	Histidine kinase-, DNA gyrase B-, and HSP90-like ATPase	other
Response_reg	PF00072.24	GW460_nc_scaffold_189	Response regulator receiver domain	transcription, translation, protein synthesis
HATPase_c	PF02518.26	GW460_nc_scaffold_189	Histidine kinase-, DNA gyrase B-, and HSP90-like ATPase	other
PS_Dcarbxylase	PF02666.15	GW460_nc_scaffold_189	Phosphatidylserine decarboxylase	AMG (metabolism)
MCPsignal	PF00015.21	GW460_nc_scaffold_189	Methyl-accepting chemotaxis protein (MCP) signalling domain	#Not categorized
Porin_5	PF16930.5	GW460_nc_scaffold_189	Putative porin	#Not categorized
Porin_5	PF16930.5	GW460_nc_scaffold_189	Putative porin	#Not categorized
YibE_F	PF07907.11	GW460_nc_scaffold_189	YibE/F-like protein	#Not categorized
Alk_phosphatase	PF00245.20	GW460_nc_scaffold_189	Alkaline phosphatase	#Not categorized
PhoH	PF02562.16	GW460_nc_scaffold_189	PhoH-like protein	DNA replication, recombination, repair; nucleotide metabolism
PIN_4	PF13638.6	GW460_nc_scaffold_189	PIN domain	transcription, translation, protein synthesis
Glycos_transf_2	PF00535.26	GW460_nc_scaffold_189	Glycosyl transferase family 2	other
Sulfatase	PF00884.23	GW460_nc_scaffold_189	Sulfatase	other
ACP_syn_III_C	PF08541.10	GW460_nc_scaffold_189	3-Oxoacyl-[acyl-carrier-protein (ACP)] synthase III C terminal	AMG (metabolism)
ACP_syn_III	PF08545.10	GW460_nc_scaffold_189	3-Oxoacyl-[acyl-carrier-protein (ACP)] synthase III	AMG (metabolism)
AAA_5	PF07728.14	GW460_nc_scaffold_189	AAA domain (dynein-related subfamily)	other
CbbQ_C	PF08406.10	GW460_nc_scaffold_189	CbbQ/NirQ/NorQ C-terminal	#Not categorized
FGE-sulfatase	PF03781.16	GW460_nc_scaffold_189	Sulfatase-modifying factor enzyme 1	other
CsgG	PF03783.14	GW460_nc_scaffold_189	Curli production assembly/transport component CsgG	membrane transport
SPOR	PF05036.13	GW460_nc_scaffold_189	Sporulation related domain	#Not categorized
SPOR	PF05036.13	GW460_nc_scaffold_189	Sporulation related domain	#Not categorized
MacB_PCD	PF12704.7	GW460_nc_scaffold_189	MacB-like periplasmic core domain	membrane transport
ABC_tran	PF00005.27	GW460_nc_scaffold_189	ABC transporter	membrane transport
OEP	PF02321.18	GW460_nc_scaffold_189	Outer membrane efflux protein	membrane transport
DUF2807	PF10988.8	GW460_nc_scaffold_189	Putative auto-transporter adhesin, head GIN domain	Unknown
MgsA_C	PF12002.8	GW460_nc_scaffold_189	MgsA AAA+ ATPase C terminal	DNA replication, recombination, repair; nucleotide metabolism
AAA_assoc_2	PF16193.5	GW460_nc_scaffold_189	AAA C-terminal domain	#Not categorized
AAA	PF00004.29	GW460_nc_scaffold_189	ATPase family associated with various cellular activities (AAA)	other
RuvB_N	PF05496.12	GW460_nc_scaffold_189	Holliday junction DNA helicase RuvB P-loop domain	other
InPase	PF18823.1	gw460_c_scaffold_335_cov=138	Inorganic Pyrophosphatase	#Not categorized
ART-PolyVal	PF18760.1	gw460_c_scaffold_335_cov=138	ADP-Ribosyltransferase in polyvalent proteins	#Not categorized
SSB	PF00436.25	gw460_c_scaffold_335_cov=138	Single-strand binding protein family	other
RecT	PF03837.14	gw460_c_scaffold_335_cov=138	RecT family	DNA replication, recombination, repair; nucleotide metabolism
RNase_H	PF00075.24	gw460_c_scaffold_335_cov=138	RNase H	transcription, translation, protein synthesis
DUF3850	PF12961.7	gw460_c_scaffold_335_cov=138	Domain of Unknownnown function (DUF3850)	Unknown
DUF1643	PF07799.12	gw460_c_scaffold_335_cov=138	Protein of Unknownnown function (DUF1643)	Unknown
IstB_IS21	PF01695.17	gw460_c_scaffold_335_cov=138	IstB-like ATP binding protein	DNA replication, recombination, repair; nucleotide metabolism
DUF1367	PF07105.11	gw460_c_scaffold_335_cov=138	Protein of Unknownnown function (DUF1367)	Unknown
Bac_DNA_binding	PF00216.21	gw460_c_scaffold_335_cov=138	Bacterial DNA-binding protein	other
DUF1364	PF07102.12	gw460_c_scaffold_335_cov=138	Protein of Unknownnown function (DUF1364)	Unknown
DUF932	PF06067.11	gw460_c_scaffold_335_cov=138	Domain of Unknownnown function (DUF932)	Unknown
PP-binding	PF00550.25	gw460_c_scaffold_335_cov=138	Phosphopantetheine attachment site	AMG (metabolism)
PAPS_reduct	PF01507.19	gw460_c_scaffold_335_cov=138	Phosphoadenosine phosphosulfate reductase family	other
Response_reg	PF00072.24	GW456_nc_scaffold_267	Response regulator receiver domain	transcription, translation, protein synthesis
HATPase_c	PF02518.26	GW456_nc_scaffold_267	Histidine kinase-, DNA gyrase B-, and HSP90-like ATPase	other
GGDEF	PF00990.21	GW456_nc_scaffold_267	Diguanylate cyclase, GGDEF domain	transcription, translation, protein synthesis
PAS_3	PF08447.12	GW456_nc_scaffold_267	PAS fold	transcription, translation, protein synthesis
PAS_3	PF08447.12	GW456_nc_scaffold_267	PAS fold	transcription, translation, protein synthesis
PAS_4	PF08448.10	GW456_nc_scaffold_267	PAS fold	transcription, translation, protein synthesis
PAS_4	PF08448.10	GW456_nc_scaffold_267	PAS fold	transcription, translation, protein synthesis
PAS	PF00989.25	GW456_nc_scaffold_267	PAS fold	transcription, translation, protein synthesis
HATPase_c	PF02518.26	GW456_nc_scaffold_267	Histidine kinase-, DNA gyrase B-, and HSP90-like ATPase	other
GAF_2	PF13185.6	GW456_nc_scaffold_267	GAF domain	#Not categorized
Response_reg	PF00072.24	GW456_nc_scaffold_267	Response regulator receiver domain	transcription, translation, protein synthesis
Response_reg	PF00072.24	GW456_nc_scaffold_267	Response regulator receiver domain	transcription, translation, protein synthesis
HATPase_c	PF02518.26	GW456_nc_scaffold_267	Histidine kinase-, DNA gyrase B-, and HSP90-like ATPase	other
K_trans	PF02705.16	GW456_nc_scaffold_267	K+ potassium transporter	#Not categorized
SLT	PF01464.20	GW456_nc_scaffold_267	Transglycosylase SLT domain	lysis
InPase	PF18823.1	GW456_nc_scaffold_267	Inorganic Pyrophosphatase	#Not categorized
DarA_N	PF18788.1	GW456_nc_scaffold_267	Defence against restriction A N-terminal	#Not categorized
DarA_N	PF18788.1	GW456_nc_scaffold_267	Defence against restriction A N-terminal	#Not categorized
DUF4376	PF14301.6	GW456_nc_scaffold_267	Domain of Unknownnown function (DUF4376)	Unknown
AAA_28	PF13521.6	GW456_nc_scaffold_267	AAA domain	other
N6_N4_Mtase	PF01555.18	GW456_nc_scaffold_267	DNA methylase	DNA replication, recombination, repair; nucleotide metabolism
GAF_2	PF13185.6	GW456_nc_scaffold_493	GAF domain	#Not categorized
GAF_2	PF13185.6	GW456_nc_scaffold_493	GAF domain	#Not categorized
PAS_4	PF08448.10	GW456_nc_scaffold_493	PAS fold	transcription, translation, protein synthesis
N6_N4_Mtase	PF01555.18	GW456_nc_scaffold_493	DNA methylase	DNA replication, recombination, repair; nucleotide metabolism
HNH_3	PF13392.6	GW456_nc_scaffold_493	HNH endonuclease	DNA replication, recombination, repair; nucleotide metabolism
Terminase_3	PF04466.13	GW456_nc_scaffold_493	Phage terminase large subunit	structural
Terminase_3C	PF17288.2	GW456_nc_scaffold_493	Terminase RNAseH like domain	#Not categorized
RuvC	PF02075.17	GW456_nc_scaffold_493	Crossover junction endodeoxyribonuclease RuvC	DNA replication, recombination, repair; nucleotide metabolism
ParBc	PF02195.18	GW456_nc_scaffold_493	ParB-like nuclease domain	other
HTH_17	PF12728.7	GW456_nc_scaffold_493	Helix-turn-helix domain	other
Peptidase_M78	PF06114.13	GW456_nc_scaffold_493	IrrE N-terminal-like domain	Not categorized
SNase	PF00565.17	GW456_nc_scaffold_493	Staphylococcal nuclease homologue	DNA replication, recombination, repair; nucleotide metabolism
Phage_integrase	PF00589.22	GW456_nc_scaffold_493	Phage integrase family	DNA replication, recombination, repair; nucleotide metabolism
Phage_int_SAM_3	PF14659.6	GW456_nc_scaffold_493	Phage integrase, N-terminal SAM-like domain	DNA replication, recombination, repair; nucleotide metabolism
HATPase_c_2	PF13581.6	GW456_nc_scaffold_493	Histidine kinase-like ATPase domain	Not categorized
STAS	PF01740.21	GW456_nc_scaffold_493	STAS domain	Not categorized
Polbeta	PF18765.1	GW456_nc_scaffold_493	Polymerase beta, Nucleotidyltransferase	#Not categorized
HEPN	PF05168.14	GW456_nc_scaffold_493	HEPN domain	Not categorized
PTPS	PF01242.19	GW456_nc_scaffold_493	6-pyruvoyl tetrahydropterin synthase	AMG (metabolism)
Hist_deacetyl	PF00850.19	GW456_nc_scaffold_493	Histone deacetylase domain	transcription, translation, protein synthesis
HATPase_c	PF02518.26	GW456_nc_scaffold_493	Histidine kinase-, DNA gyrase B-, and HSP90-like ATPase	other
HAMP	PF00672.25	GW456_nc_scaffold_493	HAMP domain	other
HisKA	PF00512.25	GW456_nc_scaffold_493	His Kinase A (phospho-acceptor) domain	transcription, translation, protein synthesis
Response_reg	PF00072.24	GW456_nc_scaffold_493	Response regulator receiver domain	transcription, translation, protein synthesis
Trans_reg_C	PF00486.28	GW456_nc_scaffold_493	Transcriptional regulatory protein, C terminal	transcription, translation, protein synthesis
GAF_2	PF13185.6	GW456_nc_scaffold_493	GAF domain	#Not categorized
GAF_3	PF13492.6	GW456_nc_scaffold_493	GAF domain	Not categorized
HD_5	PF13487.6	GW456_nc_scaffold_493	HD domain	other
HD	PF01966.22	GW456_nc_scaffold_493	HD domain	other
Phage_integrase	PF00589.22	GW460_nc_scaffold_495	Phage integrase family	DNA replication, recombination, repair; nucleotide metabolism
HNH_3	PF13392.6	GW460_nc_scaffold_495	HNH endonuclease	DNA replication, recombination, repair; nucleotide metabolism
ERF	PF04404.12	GW460_nc_scaffold_495	ERF superfamily	DNA replication, recombination, repair; nucleotide metabolism
SLT	PF01464.20	GW456_nc_scaffold_422	Transglycosylase SLT domain	lysis
DUF935	PF06074.12	GW456_nc_scaffold_422	Protein of Unknownnown function (DUF935)	Unknown
Phage_Mu_F	PF04233.14	GW456_nc_scaffold_422	Phage Mu protein F like protein	structural
PBECR2	PF18810.1	GW456_nc_scaffold_422	phage-Barnase-EndoU-ColicinE5/D-RelE like nuclease2	#Not categorized
Phage_tail_S	PF05069.13	GW456_nc_scaffold_422	Phage virion morphogenesis family	structural
Phage_cap_E	PF03864.15	GW456_nc_scaffold_422	Phage major capsid protein E	structural
DUF1320	PF07030.12	GW456_nc_scaffold_422	Protein of Unknownnown function (DUF1320)	Unknown
MethyltransfD12	PF02086.15	GW456_nc_scaffold_422	D12 class N6 adenine-specific DNA methyltransferase	DNA replication, recombination, repair; nucleotide metabolism
HATPase_c	PF02518.26	GW456_nc_scaffold_422	Histidine kinase-, DNA gyrase B-, and HSP90-like ATPase	other
PAS_4	PF08448.10	GW456_nc_scaffold_422	PAS fold	transcription, translation, protein synthesis
HATPase_c	PF02518.26	GW456_nc_scaffold_422	Histidine kinase-, DNA gyrase B-, and HSP90-like ATPase	other
Response_reg	PF00072.24	GW456_nc_scaffold_422	Response regulator receiver domain	transcription, translation, protein synthesis
HATPase_c	PF02518.26	GW456_nc_scaffold_422	Histidine kinase-, DNA gyrase B-, and HSP90-like ATPase	other
PS_Dcarbxylase	PF02666.15	GW456_nc_scaffold_422	Phosphatidylserine decarboxylase	AMG (metabolism)
MCPsignal	PF00015.21	GW456_nc_scaffold_422	Methyl-accepting chemotaxis protein (MCP) signalling domain	#Not categorized
Porin_5	PF16930.5	GW456_nc_scaffold_422	Putative porin	#Not categorized
Porin_5	PF16930.5	GW456_nc_scaffold_422	Putative porin	#Not categorized
YibE_F	PF07907.11	GW456_nc_scaffold_422	YibE/F-like protein	#Not categorized
DUF1320	PF07030.12	GW460_nc_scaffold_10	Protein of Unknownnown function (DUF1320)	Unknown
Phage_cap_E	PF03864.15	GW460_nc_scaffold_10	Phage major capsid protein E	structural
Phage_tail_S	PF05069.13	GW460_nc_scaffold_10	Phage virion morphogenesis family	structural
Phage_Mu_F	PF04233.14	GW460_nc_scaffold_10	Phage Mu protein F like protein	structural
DUF935	PF06074.12	GW460_nc_scaffold_10	Protein of Unknownnown function (DUF935)	Unknown
DUF3486	PF11985.8	GW460_nc_scaffold_10	Protein of Unknownnown function (DUF3486)	Unknown
zf-dskA_traR	PF01258.17	GW460_nc_scaffold_10	Prokaryotic dksA/traR C4-type zinc finger	other
SLT	PF01464.20	GW460_nc_scaffold_10	Transglycosylase SLT domain	lysis
Mor	PF08765.11	GW460_nc_scaffold_10	Mor transcription activator family	transcription, translation, protein synthesis
DUF1018	PF06252.12	GW460_nc_scaffold_10	Protein of Unknownnown function (DUF1018)	Unknown
DUF3164	PF11363.8	GW460_nc_scaffold_10	Protein of Unknownnown function (DUF3164)	Unknown
AAA_22	PF13401.6	GW460_nc_scaffold_10	AAA domain	other
rve	PF00665.26	GW460_nc_scaffold_10	Integrase core domain	DNA replication, recombination, repair; nucleotide metabolism
Mu-transpos_C	PF09299.11	GW460_nc_scaffold_10	Mu transposase, C-terminal	#Not categorized
Peptidase_S24	PF00717.23	GW460_nc_scaffold_10	Peptidase S24-like	transcription, translation, protein synthesis
Mu-transpos_C	PF09299.11	GW460_nc_scaffold_10	Mu transposase, C-terminal	#Not categorized
AAA_22	PF13401.6	GW460_nc_scaffold_10	AAA domain	other
DUF3164	PF11363.8	GW460_nc_scaffold_10	Protein of Unknownnown function (DUF3164)	Unknown
DUF1018	PF06252.12	GW460_nc_scaffold_10	Protein of Unknownnown function (DUF1018)	Unknown
HNH_3	PF13392.6	GW456_nc_scaffold_924	HNH endonuclease	DNA replication, recombination, repair; nucleotide metabolism
ERF	PF04404.12	GW456_nc_scaffold_924	ERF superfamily	DNA replication, recombination, repair; nucleotide metabolism
RNaseH_like	PF04308.12	FW104_nc_contig-100_21	Ribonuclease H-like	Not categorized
PhoH	PF02562.16	FW104_nc_contig-100_21	PhoH-like protein	DNA replication, recombination, repair; nucleotide metabolism
PIN_4	PF13638.6	FW104_nc_contig-100_21	PIN domain	transcription, translation, protein synthesis
GIY-YIG	PF01541.24	FW104_nc_contig-100_21	GIY-YIG catalytic domain	DNA replication, recombination, repair; nucleotide metabolism
IMPDH	PF00478.25	FW104_nc_contig-100_21	IMP dehydrogenase / GMP reductase domain	DNA replication, recombination, repair; nucleotide metabolism
Glycos_transf_2	PF00535.26	FW104_nc_contig-100_21	Glycosyl transferase family 2	other
Glyco_tranf_2_3	PF13641.6	FW104_nc_contig-100_21	Glycosyltransferase like family 2	other
TylF	PF05711.11	FW104_nc_contig-100_21	Macrocin-O-methyltransferase (TylF)	other
Methyltransf_21	PF05050.12	FW104_nc_contig-100_21	Methyltransferase FkbM domain	DNA replication, recombination, repair; nucleotide metabolism
Glyco_tranf_2_4	PF13704.6	FW104_nc_contig-100_21	Glycosyl transferase family 2	other
Glycos_transf_1	PF00534.20	FW104_nc_contig-100_21	Glycosyl transferases group 1	AMG (metabolism)
DHBP_synthase	PF00926.19	FW104_nc_contig-100_21	3,4-dihydroxy-2-butanone 4-phosphate synthase	AMG (metabolism)
Epimerase	PF01370.21	FW104_nc_contig-100_21	NAD dependent epimerase/dehydratase family	AMG (metabolism)
GDP_Man_Dehyd	PF16363.5	FW104_nc_contig-100_21	GDP-mannose 4,6 dehydratase	#Not categorized
3Beta_HSD	PF01073.19	FW104_nc_contig-100_21	3-beta hydroxysteroid dehydrogenase/isomerase family	AMG (metabolism)
Polysacc_synt_2	PF02719.15	FW104_nc_contig-100_21	Polysaccharide biosynthesis protein	other
Epimerase	PF01370.21	FW104_nc_contig-100_21	NAD dependent epimerase/dehydratase family	AMG (metabolism)
RuBisCO_large	PF00016.20	FW104_nc_contig-100_21	Ribulose bisphosphate carboxylase large chain, catalytic domain	AMG (metabolism)
GDP_Man_Dehyd	PF16363.5	FW104_nc_contig-100_21	GDP-mannose 4,6 dehydratase	#Not categorized
Epimerase	PF01370.21	FW104_nc_contig-100_21	NAD dependent epimerase/dehydratase family	AMG (metabolism)
DUF1834	PF08873.11	GW456_nc_scaffold_515	Domain of Unknownnown function (DUF1834)	Unknown
DUF1320	PF07030.12	GW456_nc_scaffold_515	Protein of Unknownnown function (DUF1320)	Unknown
Phage_tail_S	PF05069.13	GW456_nc_scaffold_515	Phage virion morphogenesis family	structural
Phage_Mu_F	PF04233.14	GW456_nc_scaffold_515	Phage Mu protein F like protein	structural
DUF935	PF06074.12	GW456_nc_scaffold_515	Protein of Unknownnown function (DUF935)	Unknown
Mor	PF08765.11	GW456_nc_scaffold_515	Mor transcription activator family	transcription, translation, protein synthesis
Phage_Mu_Gam	PF07352.12	GW456_nc_scaffold_515	Bacteriophage Mu Gam like protein	DNA replication, recombination, repair; nucleotide metabolism
AAA_22	PF13401.6	GW456_nc_scaffold_515	AAA domain	other
HTH_3	PF01381.22	GW456_nc_scaffold_515	Helix-turn-helix	other
P22_CoatProtein	PF11651.8	GW460_nc_scaffold_363	P22 coat protein - gene protein 5	structural
DUF4355	PF14265.6	GW460_nc_scaffold_363	Domain of Unknownnown function (DUF4355)	Unknown
Phage_prot_Gp6	PF05133.14	GW460_nc_scaffold_363	Phage portal protein, SPP1 Gp6-like	structural
N6_N4_Mtase	PF01555.18	GW460_nc_scaffold_363	DNA methylase	DNA replication, recombination, repair; nucleotide metabolism
ParBc	PF02195.18	GW460_nc_scaffold_363	ParB-like nuclease domain	other
VirE	PF05272.11	GW460_nc_scaffold_363	Virulence-associated protein E	other
Prim-Pol	PF09250.11	GW460_nc_scaffold_363	Bifunctional DNA primase/polymerase, N-terminal	DNA replication, recombination, repair; nucleotide metabolism
Peptidase_S24	PF00717.23	GW460_nc_scaffold_363	Peptidase S24-like	transcription, translation, protein synthesis
DUF2335	PF10097.9	GW460_nc_scaffold_363	Predicted membrane protein (DUF2335)	#Not categorized
Phage_integrase	PF00589.22	GW460_nc_scaffold_363	Phage integrase family	DNA replication, recombination, repair; nucleotide metabolism
Carbam_trans_N	PF02543.15	GW460_nc_scaffold_363	Carbamoyltransferase N-terminus	#Not categorized
Carbam_trans_C	PF16861.5	GW460_nc_scaffold_363	Carbamoyltransferase C-terminus	#Not categorized
Radical_SAM	PF04055.21	GW460_nc_scaffold_363	Radical SAM superfamily	other
UDG	PF03167.19	gw460_c_scaffold_1049_cov=15	Uracil DNA glycosylase superfamily	other
DUF5309	PF17236.2	gw460_c_scaffold_1049_cov=15	Family of Unknownnown function (DUF5309)	#Not categorized
Peptidase_M15_4	PF13539.6	gw460_c_scaffold_1049_cov=15	D-alanyl-D-alanine carboxypeptidase	transcription, translation, protein synthesis
SSB	PF00436.25	GW460_nc_scaffold_246	Single-strand binding protein family	other
DUF1566	PF07603.11	GW460_nc_scaffold_246	Protein of Unknownnown function (DUF1566)	Unknown
PDDEXK_1	PF12705.7	GW460_nc_scaffold_246	PD-(D/E)XK nuclease superfamily	DNA replication, recombination, repair; nucleotide metabolism
HNH_3	PF13392.6	GW460_nc_scaffold_246	HNH endonuclease	DNA replication, recombination, repair; nucleotide metabolism
SNase	PF00565.17	GW460_nc_scaffold_246	Staphylococcal nuclease homologue	DNA replication, recombination, repair; nucleotide metabolism
tRNA_anti-like	PF12869.7	GW460_nc_scaffold_246	tRNA_anti-like	other
Peptidase_S24	PF00717.23	GW460_nc_scaffold_246	Peptidase S24-like	transcription, translation, protein synthesis
DUF1376	PF07120.11	GW460_nc_scaffold_246	Protein of Unknownnown function (DUF1376)	Unknown
IstB_IS21	PF01695.17	GW460_nc_scaffold_246	IstB-like ATP binding protein	DNA replication, recombination, repair; nucleotide metabolism
HNH_3	PF13392.6	GW460_nc_scaffold_246	HNH endonuclease	DNA replication, recombination, repair; nucleotide metabolism
RusA	PF05866.11	GW460_nc_scaffold_246	Endodeoxyribonuclease RusA	DNA replication, recombination, repair; nucleotide metabolism
Terminase_2	PF03592.16	GW460_nc_scaffold_246	Terminase small subunit	structural
Terminase_6C	PF17289.2	GW460_nc_scaffold_246	Terminase RNaseH-like domain	#Not categorized
DUF1073	PF06381.11	GW460_nc_scaffold_246	Protein of Unknownnown function (DUF1073)	Unknown
Phage_Mu_F	PF04233.14	GW460_nc_scaffold_246	Phage Mu protein F like protein	structural
DUF2213	PF09979.9	GW460_nc_scaffold_246	Uncharacterized protein conserved in bacteria (DUF2213)	Unknown
DUF2184	PF09950.9	GW460_nc_scaffold_246	Uncharacterized protein conserved in bacteria (DUF2184)	Unknown
DUF4054	PF13262.6	GW460_nc_scaffold_246	Protein of Unknownnown function (DUF4054)	Unknown
DUF3383	PF11863.8	GW460_nc_scaffold_246	Protein of Unknownnown function (DUF3383)	Unknown
DUF3277	PF11681.8	GW460_nc_scaffold_246	Protein of Unknownnown function (DUF3277)	Unknown
Gp138_N	PF18352.1	GW460_nc_scaffold_246	Phage protein Gp138 N-terminal domain	#Not categorized
Baseplate_J	PF04865.14	GW460_nc_scaffold_246	Baseplate J-like protein	structural
DUF2612	PF11041.8	GW460_nc_scaffold_246	Protein of Unknownnown function (DUF2612)	Unknown
Phage_integrase	PF00589.22	GW460_nc_scaffold_246	Phage integrase family	DNA replication, recombination, repair; nucleotide metabolism
Arm-DNA-bind_3	PF13356.6	GW460_nc_scaffold_246	Arm DNA-binding domain	#Not categorized
HNH_3	PF13392.6	GW460_nc_scaffold_246	HNH endonuclease	DNA replication, recombination, repair; nucleotide metabolism
DUF1834	PF08873.11	GW460_nc_scaffold_504	Domain of Unknownnown function (DUF1834)	Unknown
DUF1320	PF07030.12	GW460_nc_scaffold_504	Protein of Unknownnown function (DUF1320)	Unknown
Phage_tail_S	PF05069.13	GW460_nc_scaffold_504	Phage virion morphogenesis family	structural
Phage_Mu_F	PF04233.14	GW460_nc_scaffold_504	Phage Mu protein F like protein	structural
DUF935	PF06074.12	GW460_nc_scaffold_504	Protein of Unknownnown function (DUF935)	Unknown
Mor	PF08765.11	GW460_nc_scaffold_504	Mor transcription activator family	transcription, translation, protein synthesis
Phage_Mu_Gam	PF07352.12	GW460_nc_scaffold_504	Bacteriophage Mu Gam like protein	DNA replication, recombination, repair; nucleotide metabolism
AAA_22	PF13401.6	GW460_nc_scaffold_504	AAA domain	other
HTH_3	PF01381.22	GW460_nc_scaffold_504	Helix-turn-helix	other
GerE	PF00196.19	GW456_nc_scaffold_12	Bacterial regulatory proteins, luxR family	transcription, translation, protein synthesis
AAA_24	PF13479.6	GW456_nc_scaffold_12	AAA domain	other
ParBc	PF02195.18	GW456_nc_scaffold_12	ParB-like nuclease domain	other
SNF2_N	PF00176.23	GW456_nc_scaffold_12	SNF2 family N-terminal domain	transcription, translation, protein synthesis
PIN_12	PF16289.5	GW456_nc_scaffold_12	PIN domain	transcription, translation, protein synthesis
N6_N4_Mtase	PF01555.18	GW456_nc_scaffold_12	DNA methylase	DNA replication, recombination, repair; nucleotide metabolism
Terminase_3	PF04466.13	GW456_nc_scaffold_12	Phage terminase large subunit	structural
Phage_portal	PF04860.12	GW456_nc_scaffold_12	Phage portal protein	structural
Peptidase_S78	PF04586.17	GW456_nc_scaffold_12	Caudovirus prohead serine protease	#Not categorized
Phage_capsid	PF05065.13	GW456_nc_scaffold_12	Phage capsid family	structural
DUF2190	PF09956.9	GW456_nc_scaffold_12	Uncharacterized conserved protein (DUF2190)	Unknown
AAA	PF00004.29	GW456_nc_scaffold_12	ATPase family associated with various cellular activities (AAA)	other
Response_reg	PF00072.24	GW456_nc_scaffold_166	Response regulator receiver domain	transcription, translation, protein synthesis
NYN	PF01936.18	GW456_nc_scaffold_166	NYN domain	other
PDDEXK_1	PF12705.7	GW456_nc_scaffold_166	PD-(D/E)XK nuclease superfamily	DNA replication, recombination, repair; nucleotide metabolism
DUF559	PF04480.12	GW456_nc_scaffold_166	Protein of Unknownnown function (DUF559)	Unknown
OmpA	PF00691.20	GW456_nc_scaffold_166	OmpA family	other
Gly-zipper_Omp	PF13488.6	GW456_nc_scaffold_166	Glycine zipper	other
PMT_2	PF13231.6	GW456_nc_scaffold_166	Dolichyl-phosphate-mannose-protein mannosyltransferase	#Not categorized
PhoD	PF09423.10	GW456_nc_scaffold_166	PhoD-like phosphatase	Not categorized
Thioredoxin_4	PF13462.6	GW456_nc_scaffold_166	Thioredoxin	other
P22_CoatProtein	PF11651.8	GW456_nc_scaffold_603	P22 coat protein - gene protein 5	structural
DUF4355	PF14265.6	GW456_nc_scaffold_603	Domain of Unknownnown function (DUF4355)	Unknown
Phage_prot_Gp6	PF05133.14	GW456_nc_scaffold_603	Phage portal protein, SPP1 Gp6-like	structural
N6_N4_Mtase	PF01555.18	GW456_nc_scaffold_603	DNA methylase	DNA replication, recombination, repair; nucleotide metabolism
ParBc	PF02195.18	GW456_nc_scaffold_603	ParB-like nuclease domain	other
VirE	PF05272.11	GW456_nc_scaffold_603	Virulence-associated protein E	other
Prim-Pol	PF09250.11	GW456_nc_scaffold_603	Bifunctional DNA primase/polymerase, N-terminal	DNA replication, recombination, repair; nucleotide metabolism
Peptidase_S24	PF00717.23	GW456_nc_scaffold_603	Peptidase S24-like	transcription, translation, protein synthesis
DUF2335	PF10097.9	GW456_nc_scaffold_603	Predicted membrane protein (DUF2335)	#Not categorized
Phage_integrase	PF00589.22	GW456_nc_scaffold_603	Phage integrase family	DNA replication, recombination, repair; nucleotide metabolism
Carbam_trans_N	PF02543.15	GW456_nc_scaffold_603	Carbamoyltransferase N-terminus	#Not categorized
Carbam_trans_C	PF16861.5	GW456_nc_scaffold_603	Carbamoyltransferase C-terminus	#Not categorized
HNH_3	PF13392.6	fw106_contig-100_3	HNH endonuclease	DNA replication, recombination, repair; nucleotide metabolism
HAD_SAK_2	PF18143.1	fw106_contig-100_3	HAD domain in Swiss Army Knife RNA repair	#Not categorized
DUF3850	PF12961.7	fw106_contig-100_3	Domain of Unknownnown function (DUF3850)	Unknown
Sipho_Gp157	PF05565.11	fw106_contig-100_3	Siphovirus Gp157	other
YdaS_antitoxin	PF15943.5	fw106_contig-100_3	Putative antitoxin of bacterial toxin-antitoxin system, YdaS/YdaT	#Not categorized
DUF1367	PF07105.11	fw106_contig-100_3	Protein of Unknownnown function (DUF1367)	Unknown
DUF1367	PF07105.11	fw106_contig-100_3	Protein of Unknownnown function (DUF1367)	Unknown
Terminase_3	PF04466.13	fw106_contig-100_3	Phage terminase large subunit	structural
DUF5309	PF17236.2	fw106_contig-100_3	Family of Unknownnown function (DUF5309)	#Not categorized
N6_N4_Mtase	PF01555.18	GW460_nc_scaffold_159	DNA methylase	DNA replication, recombination, repair; nucleotide metabolism
Sipho_Gp37	PF14594.6	GW460_nc_scaffold_159	Siphovirus ReqiPepy6 Gp37-like protein	other
Sipho_tail	PF05709.11	GW460_nc_scaffold_159	Phage tail protein	structural
Phage_capsid	PF05065.13	GW460_nc_scaffold_159	Phage capsid family	structural
CLP_protease	PF00574.23	GW460_nc_scaffold_159	Clp protease	other
Phage_portal	PF04860.12	GW460_nc_scaffold_159	Phage portal protein	structural
Terminase_1	PF03354.15	GW460_nc_scaffold_159	Phage Terminase	structural
ThiF	PF00899.21	GW460_nc_scaffold_159	ThiF family	other
Prok-E2_D	PF14460.6	GW460_nc_scaffold_159	Prokaryotic E2 family D	other
ParBc	PF02195.18	GW460_nc_scaffold_159	ParB-like nuclease domain	other
SSB	PF00436.25	GW460_nc_scaffold_159	Single-strand binding protein family	other
SNase	PF00565.17	GW460_nc_scaffold_159	Staphylococcal nuclease homologue	DNA replication, recombination, repair; nucleotide metabolism
FTHFS	PF01268.19	GW456_nc_scaffold_602	Formate--tetrahydrofolate ligase	Not categorized
Succ_CoA_lig	PF13607.6	GW456_nc_scaffold_602	Succinyl-CoA ligase like flavodoxin domain	#Not categorized
Pyr_redox_2	PF07992.14	GW456_nc_scaffold_602	Pyridine nucleotide-disulphide oxidoreductase	other
Pyr_redox	PF00070.27	GW456_nc_scaffold_602	Pyridine nucleotide-disulphide oxidoreductase	other
Head-tail_con	PF12236.8	GW456_nc_scaffold_602	Bacteriophage head to tail connecting protein	structural
SLT	PF01464.20	GW456_nc_scaffold_602	Transglycosylase SLT domain	lysis
Phage_integrase	PF00589.22	GW456_nc_scaffold_602	Phage integrase family	DNA replication, recombination, repair; nucleotide metabolism
DUF1491	PF07372.12	GW456_nc_scaffold_640	Protein of Unknownnown function (DUF1491)	#Not categorized
AbiJ_NTD5	PF18865.1	GW456_nc_scaffold_640	AbiJ N-terminal domain 5	#Not categorized
SRAP	PF02586.14	GW456_nc_scaffold_640	SOS response associated peptidase (SRAP)	#Not categorized
Phage_lysozyme	PF00959.19	GW456_nc_scaffold_640	Phage lysozyme	lysis
Resolvase	PF00239.21	GW456_nc_scaffold_640	Resolvase, N terminal domain	DNA replication, recombination, repair; nucleotide metabolism
DUF5309	PF17236.2	GW456_nc_scaffold_640	Family of Unknownnown function (DUF5309)	#Not categorized
Phage_lysozyme2	PF18013.1	GW456_nc_scaffold_640	Phage tail lysozyme	#Not categorized
Resolvase	PF00239.21	GW456_nc_scaffold_640	Resolvase, N terminal domain	DNA replication, recombination, repair; nucleotide metabolism
Recombinase	PF07508.13	GW456_nc_scaffold_640	Recombinase	DNA replication, recombination, repair; nucleotide metabolism
VRR_NUC	PF08774.11	FW104_nc_contig-100_32	VRR-NUC domain	DNA replication, recombination, repair; nucleotide metabolism
Collar	PF07484.12	FW104_nc_contig-100_32	Phage Tail Collar Domain	structural
Terminase_3C	PF17288.2	FW104_nc_contig-100_32	Terminase RNAseH like domain	#Not categorized
ParBc	PF02195.18	FW104_nc_contig-100_32	ParB-like nuclease domain	other
DUF1320	PF07030.12	GW460_nc_scaffold_358	Protein of Unknownnown function (DUF1320)	Unknown
Phage_cap_E	PF03864.15	GW460_nc_scaffold_358	Phage major capsid protein E	structural
Terminase_6C	PF17289.2	GW460_nc_scaffold_358	Terminase RNaseH-like domain	#Not categorized
DUF935	PF06074.12	GW460_nc_scaffold_358	Protein of Unknownnown function (DUF935)	Unknown
Phage_Mu_F	PF04233.14	GW460_nc_scaffold_358	Phage Mu protein F like protein	structural
Phage_tail_S	PF05069.13	GW460_nc_scaffold_358	Phage virion morphogenesis family	structural
Peptidase_S24	PF00717.23	GW460_nc_scaffold_358	Peptidase S24-like	transcription, translation, protein synthesis
Mu-transpos_C	PF09299.11	GW460_nc_scaffold_358	Mu transposase, C-terminal	#Not categorized
AAA_22	PF13401.6	GW460_nc_scaffold_358	AAA domain	other
Phage_Mu_Gam	PF07352.12	GW460_nc_scaffold_358	Bacteriophage Mu Gam like protein	DNA replication, recombination, repair; nucleotide metabolism
DUF1018	PF06252.12	GW460_nc_scaffold_358	Protein of Unknownnown function (DUF1018)	Unknown
ASCH	PF04266.14	GW460_nc_scaffold_358	ASCH domain	Not categorized
LexA_DNA_bind	PF01726.16	GW460_nc_scaffold_358	LexA DNA binding domain	transcription, translation, protein synthesis
Peptidase_S24	PF00717.23	GW460_nc_scaffold_358	Peptidase S24-like	transcription, translation, protein synthesis
Phage_holin_5_2	PF16079.5	GW456_nc_scaffold_67	Phage holin family Hol44, in holin superfamily V	#Not categorized
Glyco_hydro_25	PF01183.20	GW456_nc_scaffold_67	Glycosyl hydrolases family 25	other
PG_binding_1	PF01471.18	GW456_nc_scaffold_67	Putative peptidoglycan binding domain	lysis
Tail_P2_I	PF09684.10	GW456_nc_scaffold_67	Phage tail protein (Tail_P2_I)	structural
Baseplate_J	PF04865.14	GW456_nc_scaffold_67	Baseplate J-like protein	structural
PhageMin_Tail	PF10145.9	GW456_nc_scaffold_67	Phage-related minor tail protein	structural
Phage_tube	PF04985.14	GW456_nc_scaffold_67	Phage tail tube protein FII	structural
Phage_cap_E	PF03864.15	GW456_nc_scaffold_67	Phage major capsid protein E	structural
HDPD	PF02924.14	GW456_nc_scaffold_67	Bacteriophage lambda head decoration protein D	structural
CLP_protease	PF00574.23	GW456_nc_scaffold_67	Clp protease	other
Phage_portal_2	PF05136.13	GW456_nc_scaffold_67	Phage portal protein, lambda family	structural
Terminase_GpA	PF05876.12	GW456_nc_scaffold_67	Phage terminase large subunit (GpA)	structural
SSB	PF00436.25	GW456_nc_scaffold_67	Single-strand binding protein family	other
DUF3850	PF12961.7	GW456_nc_scaffold_67	Domain of Unknownnown function (DUF3850)	Unknown
AAA_31	PF13614.6	GW456_nc_scaffold_67	AAA domain	other
CbiA	PF01656.23	GW456_nc_scaffold_67	CobQ/CobB/MinD/ParA nucleotide binding domain	other
VRR_NUC	PF08774.11	GW456_nc_scaffold_67	VRR-NUC domain	DNA replication, recombination, repair; nucleotide metabolism
HTH_19	PF12844.7	GW456_nc_scaffold_67	Helix-turn-helix domain	other
HTH_3	PF01381.22	GW456_nc_scaffold_67	Helix-turn-helix	other
HTH_3	PF01381.22	GW456_nc_scaffold_67	Helix-turn-helix	other
P22_portal	PF16510.5	gw460_c_scaffold_1258_cov=15	Phage P22-like portal protein	#Not categorized
P22_CoatProtein	PF11651.8	gw460_c_scaffold_1258_cov=15	P22 coat protein - gene protein 5	structural
Glyco_hydro_108	PF05838.12	gw460_c_scaffold_1258_cov=15	Glycosyl hydrolase 108	other
PG_binding_3	PF09374.10	gw460_c_scaffold_1258_cov=15	Predicted Peptidoglycan domain	other
DUF3892	PF13031.6	gw460_c_scaffold_1258_cov=15	Protein of Unknownnown function (DUF3892)	#Not categorized
Phage_integrase	PF00589.22	gw460_c_scaffold_1258_cov=15	Phage integrase family	DNA replication, recombination, repair; nucleotide metabolism
DUF4224	PF13986.6	gw460_c_scaffold_1258_cov=15	Domain of Unknownnown function (DUF4224)	Unknown
YopX	PF09643.10	gw460_c_scaffold_1258_cov=15	YopX protein	other
SSB	PF00436.25	gw460_c_scaffold_1258_cov=15	Single-strand binding protein family	other
DUF3799	PF12684.7	gw460_c_scaffold_1258_cov=15	PDDEXK-like domain of Unknownnown function (DUF3799)	Unknown
HicB	PF05534.12	gw460_c_scaffold_1258_cov=15	HicB family	other
HTH_3	PF01381.22	gw460_c_scaffold_1258_cov=15	Helix-turn-helix	other
YdaS_antitoxin	PF15943.5	gw460_c_scaffold_1258_cov=15	Putative antitoxin of bacterial toxin-antitoxin system, YdaS/YdaT	#Not categorized
DUF1064	PF06356.11	gw460_c_scaffold_1258_cov=15	Protein of Unknownnown function (DUF1064)	Unknown
DUF3310	PF11753.8	FW106_nc_contig-100_5	Protein of Unknownnwon function (DUF3310)	Unknown
DUF2312	PF10073.9	FW106_nc_contig-100_5	Uncharacterized protein conserved in bacteria (DUF2312)	Unknown
DUF2815	PF10991.8	FW106_nc_contig-100_5	Protein of Unknownnown function (DUF2815)	Unknown
DUF2800	PF10926.8	FW106_nc_contig-100_5	Protein of Unknownnown function (DUF2800)	Unknown
Pentapeptide	PF00805.22	FW106_nc_contig-100_5	Pentapeptide repeats (8 copies)	other
Pentapeptide	PF00805.22	FW106_nc_contig-100_5	Pentapeptide repeats (8 copies)	other
Pentapeptide	PF00805.22	FW106_nc_contig-100_5	Pentapeptide repeats (8 copies)	other
Pentapeptide	PF00805.22	FW106_nc_contig-100_5	Pentapeptide repeats (8 copies)	other
AAA_25	PF13481.6	FW106_nc_contig-100_5	AAA domain	other
DUF1073	PF06381.11	gw460_c_scaffold_49_cov=88	Protein of Unknownnown function (DUF1073)	Unknown
Phage_Mu_F	PF04233.14	gw460_c_scaffold_49_cov=88	Phage Mu protein F like protein	structural
DUF2213	PF09979.9	gw460_c_scaffold_49_cov=88	Uncharacterized protein conserved in bacteria (DUF2213)	Unknown
DUF2184	PF09950.9	gw460_c_scaffold_49_cov=88	Uncharacterized protein conserved in bacteria (DUF2184)	Unknown
DUF3383	PF11863.8	gw460_c_scaffold_49_cov=88	Protein of Unknownnown function (DUF3383)	Unknown
DUF3277	PF11681.8	gw460_c_scaffold_49_cov=88	Protein of Unknownnown function (DUF3277)	Unknown
Gp138_N	PF18352.1	gw460_c_scaffold_49_cov=88	Phage protein Gp138 N-terminal domain	#Not categorized
AAA_31	PF13614.6	gw460_c_scaffold_49_cov=88	AAA domain	other
CbiA	PF01656.23	gw460_c_scaffold_49_cov=88	CobQ/CobB/MinD/ParA nucleotide binding domain	other
DnaB_C	PF03796.15	gw460_c_scaffold_49_cov=88	DnaB-like helicase C terminal domain	DNA replication, recombination, repair; nucleotide metabolism
Phage_integrase	PF00589.22	GW460_nc_scaffold_84	Phage integrase family	DNA replication, recombination, repair; nucleotide metabolism
PyocinActivator	PF11112.8	GW460_nc_scaffold_84	Pyocin activator protein PrtN	transcription, translation, protein synthesis
DUF2303	PF10065.9	GW460_nc_scaffold_84	Uncharacterized conserved protein (DUF2303)	Unknown
PyocinActivator	PF11112.8	GW460_nc_scaffold_84	Pyocin activator protein PrtN	transcription, translation, protein synthesis
Peptidase_S24	PF00717.23	GW460_nc_scaffold_84	Peptidase S24-like	transcription, translation, protein synthesis
Prim-Pol	PF09250.11	GW460_nc_scaffold_84	Bifunctional DNA primase/polymerase, N-terminal	DNA replication, recombination, repair; nucleotide metabolism
Phage_holin_8	PF16931.5	GW460_nc_scaffold_84	Putative phage holin	#Not categorized
Phage_holin_3_7	PF05449.11	GW460_nc_scaffold_84	Putative 3TM holin, Phage_holin_3	#Not categorized
Terminase_4	PF05119.12	GW460_nc_scaffold_84	Phage terminase, small subunit	structural
Terminase_1	PF03354.15	GW460_nc_scaffold_84	Phage Terminase	structural
Phage_portal	PF04860.12	GW460_nc_scaffold_84	Phage portal protein	structural
Peptidase_S49	PF01343.18	GW460_nc_scaffold_84	Peptidase family S49	transcription, translation, protein synthesis
Phage_capsid	PF05065.13	GW460_nc_scaffold_84	Phage capsid family	structural
DUF2635	PF10948.8	GW460_nc_scaffold_84	Protein of Unknownnown function (DUF2635)	Unknown
Phage_sheath_1	PF04984.14	GW460_nc_scaffold_84	Phage tail sheath protein subtilisin-like domain	structural
Phage_sheath_1C	PF17482.2	GW460_nc_scaffold_84	Phage tail sheath C-terminal domain	#Not categorized
Tail_tube	PF10618.9	GW460_nc_scaffold_84	Phage tail tube protein	structural
Phage_TAC_7	PF10109.9	GW460_nc_scaffold_84	Phage tail assembly chaperone proteins, E, or 41	#Not categorized
PhageMin_Tail	PF10145.9	GW460_nc_scaffold_84	Phage-related minor tail protein	structural
DNA_circ_N	PF07157.12	GW460_nc_scaffold_84	DNA circularisation protein N-terminus	other
Phage_Mu_Gp45	PF06890.12	GW460_nc_scaffold_84	Bacteriophage Mu Gp45 protein	other
GP46	PF07409.12	GW460_nc_scaffold_84	Phage protein GP46	other
Baseplate_J	PF04865.14	GW460_nc_scaffold_84	Baseplate J-like protein	structural
DUF2313	PF10076.9	GW460_nc_scaffold_84	Uncharacterised protein conserved in bacteria (DUF2313)	Unknown
Caudo_TAP	PF02413.17	GW460_nc_scaffold_84	Caudovirales tail fibre assembly protein, lambda gpK	#Not categorized
Hydrolase_2	PF07486.12	GW460_nc_scaffold_84	Cell Wall Hydrolase	lysis
Phage_lysis	PF03245.13	GW460_nc_scaffold_84	Bacteriophage Rz lysis protein	lysis
Phage_lysozyme	PF00959.19	GW460_nc_scaffold_329	Phage lysozyme	lysis
Resolvase	PF00239.21	GW460_nc_scaffold_329	Resolvase, N terminal domain	DNA replication, recombination, repair; nucleotide metabolism
DUF5309	PF17236.2	GW460_nc_scaffold_329	Family of Unknownnown function (DUF5309)	#Not categorized
Phage_lysozyme2	PF18013.1	GW460_nc_scaffold_329	Phage tail lysozyme	#Not categorized
Resolvase	PF00239.21	GW460_nc_scaffold_329	Resolvase, N terminal domain	DNA replication, recombination, repair; nucleotide metabolism
Recombinase	PF07508.13	GW460_nc_scaffold_329	Recombinase	DNA replication, recombination, repair; nucleotide metabolism
RmlD_sub_bind	PF04321.17	GW456_nc_scaffold_1333	RmlD substrate binding domain	AMG (metabolism)
Epimerase	PF01370.21	GW456_nc_scaffold_1333	NAD dependent epimerase/dehydratase family	AMG (metabolism)
GDP_Man_Dehyd	PF16363.5	GW456_nc_scaffold_1333	GDP-mannose 4,6 dehydratase	#Not categorized
gp32	PF08804.10	GW456_nc_scaffold_1333	gp32 DNA binding protein like	DNA replication, recombination, repair; nucleotide metabolism
DnaB_C	PF03796.15	GW456_nc_scaffold_1333	DnaB-like helicase C terminal domain	DNA replication, recombination, repair; nucleotide metabolism
RecA	PF00154.21	GW456_nc_scaffold_1333	recA bacterial DNA recombination protein	DNA replication, recombination, repair; nucleotide metabolism
DNA_pol_B	PF00136.21	GW456_nc_scaffold_1333	DNA polymerase family B	DNA replication, recombination, repair; nucleotide metabolism
DNA_pol_B_exo1	PF03104.19	GW456_nc_scaffold_1333	DNA polymerase family B, exonuclease domain	DNA replication, recombination, repair; nucleotide metabolism
Glyco_tranf_2_5	PF13712.6	GW456_nc_scaffold_1333	Glycosyltransferase like family	other
ResIII	PF04851.15	GW456_nc_scaffold_1333	Type III restriction enzyme, res subunit	DNA replication, recombination, repair; nucleotide metabolism
5_3_exonuc_N	PF02739.16	GW456_nc_scaffold_1333	5'-3' exonuclease, N-terminal resolvase-like domain	DNA replication, recombination, repair; nucleotide metabolism
Peptidase_S80	PF07230.11	GW456_nc_scaffold_1333	Bacteriophage T4-like capsid assembly protein (Gp20)	structural
Peptidase_S77	PF03420.13	GW456_nc_scaffold_1333	Prohead core protein serine protease	Not categorized
Gp23	PF07068.11	GW456_nc_scaffold_1333	Major capsid protein Gp23	structural
ATPgrasp_YheCD	PF14398.6	GW456_nc_scaffold_725	YheC/D like ATP-grasp	Not categorized
PolyA_pol	PF01743.20	GW456_nc_scaffold_725	Poly A polymerase head domain	other
AAA	PF00004.29	GW456_nc_scaffold_725	ATPase family associated with various cellular activities (AAA)	other
MTES_1575	PF18741.1	GW456_nc_scaffold_725	REase_MTES_1575	Not categorized
DUF559	PF04480.12	GW456_nc_scaffold_725	Protein of Unknownnown function (DUF559)	Unknown
DUF1320	PF07030.12	GW456_nc_scaffold_399	Protein of Unknownnown function (DUF1320)	Unknown
Phage_cap_E	PF03864.15	GW456_nc_scaffold_399	Phage major capsid protein E	structural
Terminase_6C	PF17289.2	GW456_nc_scaffold_399	Terminase RNaseH-like domain	#Not categorized
DUF935	PF06074.12	GW456_nc_scaffold_399	Protein of Unknownnown function (DUF935)	Unknown
Phage_Mu_F	PF04233.14	GW456_nc_scaffold_399	Phage Mu protein F like protein	structural
Phage_tail_S	PF05069.13	GW456_nc_scaffold_399	Phage virion morphogenesis family	structural
Peptidase_S24	PF00717.23	GW456_nc_scaffold_399	Peptidase S24-like	transcription, translation, protein synthesis
Mu-transpos_C	PF09299.11	GW456_nc_scaffold_399	Mu transposase, C-terminal	#Not categorized
AAA_22	PF13401.6	GW456_nc_scaffold_399	AAA domain	other
Phage_Mu_Gam	PF07352.12	GW456_nc_scaffold_399	Bacteriophage Mu Gam like protein	DNA replication, recombination, repair; nucleotide metabolism
DUF1018	PF06252.12	GW456_nc_scaffold_399	Protein of Unknownnown function (DUF1018)	Unknown
ASCH	PF04266.14	GW456_nc_scaffold_399	ASCH domain	Not categorized
LexA_DNA_bind	PF01726.16	GW456_nc_scaffold_399	LexA DNA binding domain	transcription, translation, protein synthesis
Peptidase_S24	PF00717.23	GW456_nc_scaffold_399	Peptidase S24-like	transcription, translation, protein synthesis
Phage_H_T_join	PF05521.11	GW460_nc_scaffold_545	Phage head-tail joining protein	structural
Phage_capsid	PF05065.13	GW460_nc_scaffold_545	Phage capsid family	structural
Peptidase_S78	PF04586.17	GW460_nc_scaffold_545	Caudovirus prohead serine protease	#Not categorized
Phage_portal	PF04860.12	GW460_nc_scaffold_545	Phage portal protein	structural
Terminase_1	PF03354.15	GW460_nc_scaffold_545	Phage Terminase	structural
HNH	PF01844.23	GW460_nc_scaffold_545	HNH endonuclease	DNA replication, recombination, repair; nucleotide metabolism
N6_N4_Mtase	PF01555.18	GW460_nc_scaffold_545	DNA methylase	DNA replication, recombination, repair; nucleotide metabolism
AAA	PF00004.29	GW460_nc_scaffold_15	ATPase family associated with various cellular activities (AAA)	other
DUF2190	PF09956.9	GW460_nc_scaffold_15	Uncharacterized conserved protein (DUF2190)	Unknown
Phage_capsid	PF05065.13	GW460_nc_scaffold_15	Phage capsid family	structural
Peptidase_S78	PF04586.17	GW460_nc_scaffold_15	Caudovirus prohead serine protease	#Not categorized
Phage_portal	PF04860.12	GW460_nc_scaffold_15	Phage portal protein	structural
Terminase_3	PF04466.13	GW460_nc_scaffold_15	Phage terminase large subunit	structural
N6_N4_Mtase	PF01555.18	GW460_nc_scaffold_15	DNA methylase	DNA replication, recombination, repair; nucleotide metabolism
PIN_12	PF16289.5	GW460_nc_scaffold_15	PIN domain	transcription, translation, protein synthesis
SNF2_N	PF00176.23	GW460_nc_scaffold_15	SNF2 family N-terminal domain	transcription, translation, protein synthesis
ParBc	PF02195.18	GW460_nc_scaffold_15	ParB-like nuclease domain	other
FGE-sulfatase	PF03781.16	GW456_nc_scaffold_760	Sulfatase-modifying factor enzyme 1	other
DUF1018	PF06252.12	GW456_nc_scaffold_760	Protein of Unknownnown function (DUF1018)	Unknown
DUF3164	PF11363.8	GW456_nc_scaffold_760	Protein of Unknownnown function (DUF3164)	Unknown
AAA_22	PF13401.6	GW456_nc_scaffold_760	AAA domain	other
Mu-transpos_C	PF09299.11	GW456_nc_scaffold_760	Mu transposase, C-terminal	#Not categorized
Peptidase_S24	PF00717.23	GW456_nc_scaffold_760	Peptidase S24-like	transcription, translation, protein synthesis
rve	PF00665.26	GW456_nc_scaffold_760	Integrase core domain	DNA replication, recombination, repair; nucleotide metabolism
Mu-transpos_C	PF09299.11	GW456_nc_scaffold_760	Mu transposase, C-terminal	#Not categorized
AAA_22	PF13401.6	GW456_nc_scaffold_760	AAA domain	other
DUF3164	PF11363.8	GW456_nc_scaffold_760	Protein of Unknownnown function (DUF3164)	Unknown
DUF1018	PF06252.12	GW456_nc_scaffold_760	Protein of Unknownnown function (DUF1018)	Unknown
Mor	PF08765.11	GW456_nc_scaffold_760	Mor transcription activator family	transcription, translation, protein synthesis
SLT	PF01464.20	GW456_nc_scaffold_760	Transglycosylase SLT domain	lysis
zf-dskA_traR	PF01258.17	GW456_nc_scaffold_760	Prokaryotic dksA/traR C4-type zinc finger	other
DUF3486	PF11985.8	GW456_nc_scaffold_760	Protein of Unknownnown function (DUF3486)	Unknown
DUF935	PF06074.12	GW456_nc_scaffold_760	Protein of Unknownnown function (DUF935)	Unknown
Phage_Mu_F	PF04233.14	GW456_nc_scaffold_760	Phage Mu protein F like protein	structural
Phage_tail_S	PF05069.13	GW456_nc_scaffold_760	Phage virion morphogenesis family	structural
Phage_cap_E	PF03864.15	GW456_nc_scaffold_760	Phage major capsid protein E	structural
Sulf_transp	PF04143.14	FW104_nc_contig-100_67	Sulphur transport	#Not categorized
CSD	PF00313.22	FW104_nc_contig-100_67	Cold-shock' DNA-binding domain	other
OsmC	PF02566.19	FW104_nc_contig-100_67	OsmC-like protein	other
HTH_35	PF13693.6	FW104_nc_contig-100_67	Winged helix-turn-helix DNA-binding	other
Mu-transpos_C	PF09299.11	FW104_nc_contig-100_67	Mu transposase, C-terminal	#Not categorized
rve	PF00665.26	FW104_nc_contig-100_67	Integrase core domain	DNA replication, recombination, repair; nucleotide metabolism
AAA_22	PF13401.6	FW104_nc_contig-100_67	AAA domain	other
DUF3164	PF11363.8	FW104_nc_contig-100_67	Protein of Unknownnown function (DUF3164)	Unknown
RdgC	PF04381.12	FW104_nc_contig-100_67	Putative exonuclease, RdgC	DNA replication, recombination, repair; nucleotide metabolism
DUF1018	PF06252.12	FW104_nc_contig-100_67	Protein of Unknownnown function (DUF1018)	Unknown
Mor	PF08765.11	FW104_nc_contig-100_67	Mor transcription activator family	transcription, translation, protein synthesis
DUF1804	PF08822.11	FW104_nc_contig-100_67	Protein of Unknownnown function (DUF1804)	Unknown
DUF935	PF06074.12	FW104_nc_contig-100_67	Protein of Unknownnown function (DUF935)	Unknown
Phage_Mu_F	PF04233.14	FW104_nc_contig-100_67	Phage Mu protein F like protein	structural
PBECR2	PF18810.1	FW104_nc_contig-100_67	phage-Barnase-EndoU-ColicinE5/D-RelE like nuclease2	#Not categorized
Phage_tail_S	PF05069.13	FW104_nc_contig-100_67	Phage virion morphogenesis family	structural
Mu-like_Pro	PF10123.9	FW104_nc_contig-100_67	Mu-like prophage I protein	other
Mu-like_gpT	PF10124.9	FW104_nc_contig-100_67	Mu-like prophage major head subunit gpT	structural
DUF1320	PF07030.12	FW104_nc_contig-100_67	Protein of Unknownnown function (DUF1320)	Unknown
DUF1834	PF08873.11	FW104_nc_contig-100_67	Domain of Unknownnown function (DUF1834)	Unknown
Phage_sheath_1	PF04984.14	FW104_nc_contig-100_67	Phage tail sheath protein subtilisin-like domain	structural
Phage_sheath_1C	PF17482.2	FW104_nc_contig-100_67	Phage tail sheath C-terminal domain	#Not categorized
DNA_circ_N	PF07157.12	FW104_nc_contig-100_67	DNA circularisation protein N-terminus	other
WYL	PF13280.6	GW456_nc_scaffold_792	WYL domain	#Not categorized
ResIII	PF04851.15	GW456_nc_scaffold_792	Type III restriction enzyme, res subunit	DNA replication, recombination, repair; nucleotide metabolism
Phage_int_SAM_3	PF14659.6	GW456_nc_scaffold_792	Phage integrase, N-terminal SAM-like domain	DNA replication, recombination, repair; nucleotide metabolism
Phage_integrase	PF00589.22	GW456_nc_scaffold_792	Phage integrase family	DNA replication, recombination, repair; nucleotide metabolism
HTH_3	PF01381.22	GW456_nc_scaffold_792	Helix-turn-helix	other
HTH_19	PF12844.7	GW456_nc_scaffold_792	Helix-turn-helix domain	other
DUF3799	PF12684.7	GW456_nc_scaffold_792	PDDEXK-like domain of Unknownnown function (DUF3799)	Unknown
DUF4373	PF14297.6	GW456_nc_scaffold_792	Domain of Unknownnown function (DUF4373)	Unknown
Tox-GHH	PF15636.6	GW456_nc_scaffold_792	GHH signature containing HNH/Endo VII superfamily nuclease toxin	#Not categorized
TnpB_IS66	PF05717.13	GW456_nc_scaffold_792	IS66 Orf2 like protein	DNA replication, recombination, repair; nucleotide metabolism
Phage_capsid	PF05065.13	GW460_nc_scaffold_1285	Phage capsid family	structural
Phage_portal	PF04860.12	GW460_nc_scaffold_1285	Phage portal protein	structural
Phage_integrase	PF00589.22	GW460_nc_scaffold_1285	Phage integrase family	DNA replication, recombination, repair; nucleotide metabolism
zf-CHC2	PF01807.20	GW460_nc_scaffold_1285	CHC2 zinc finger	other
Phage_integrase	PF00589.22	GW460_nc_scaffold_1285	Phage integrase family	DNA replication, recombination, repair; nucleotide metabolism
Zn_ribbon_recom	PF13408.6	GW460_nc_scaffold_1285	Recombinase zinc beta ribbon domain	other
Resolvase	PF00239.21	GW460_nc_scaffold_1285	Resolvase, N terminal domain	DNA replication, recombination, repair; nucleotide metabolism
HTH_18	PF12833.7	GW456_nc_scaffold_811	Helix-turn-helix domain	other
Resolvase	PF00239.21	GW456_nc_scaffold_811	Resolvase, N terminal domain	DNA replication, recombination, repair; nucleotide metabolism
Recombinase	PF07508.13	GW456_nc_scaffold_811	Recombinase	DNA replication, recombination, repair; nucleotide metabolism
HTH_3	PF01381.22	GW456_nc_scaffold_811	Helix-turn-helix	other
PDZ_2	PF13180.6	GW456_nc_scaffold_811	PDZ domain	other
Resolvase	PF00239.21	GW456_nc_scaffold_811	Resolvase, N terminal domain	DNA replication, recombination, repair; nucleotide metabolism
DUF2924	PF11149.8	GW456_nc_scaffold_811	Protein of Unknownnown function (DUF2924)	Unknown
Peptidase_S24	PF00717.23	GW456_nc_scaffold_811	Peptidase S24-like	transcription, translation, protein synthesis
DUF2779	PF11074.8	GW456_nc_scaffold_811	Domain of Unknownnown function(DUF2779)	#Not categorized
Sigma70_r2	PF04542.14	GW456_nc_scaffold_811	Sigma-70 region 2	transcription, translation, protein synthesis
Sigma70_r4_2	PF08281.12	GW456_nc_scaffold_811	Sigma-70, region 4	transcription, translation, protein synthesis
AAA_24	PF13479.6	GW456_nc_scaffold_811	AAA domain	other
ResIII	PF04851.15	GW456_nc_scaffold_811	Type III restriction enzyme, res subunit	DNA replication, recombination, repair; nucleotide metabolism
Helicase_C	PF00271.31	GW456_nc_scaffold_811	Helicase conserved C-terminal domain	DNA replication, recombination, repair; nucleotide metabolism
AAA_25	PF13481.6	GW456_nc_scaffold_811	AAA domain	other
N6_N4_Mtase	PF01555.18	GW456_nc_scaffold_811	DNA methylase	DNA replication, recombination, repair; nucleotide metabolism
DUF3489	PF11994.8	GW456_nc_scaffold_811	Protein of Unknownnown function (DUF3489)	Unknown
Zn_ribbon_recom	PF13408.6	GW456_nc_scaffold_3586	Recombinase zinc beta ribbon domain	other
Resolvase	PF00239.21	GW456_nc_scaffold_3586	Resolvase, N terminal domain	DNA replication, recombination, repair; nucleotide metabolism
Phage_integrase	PF00589.22	GW456_nc_scaffold_3586	Phage integrase family	DNA replication, recombination, repair; nucleotide metabolism
zf-CHC2	PF01807.20	GW456_nc_scaffold_3586	CHC2 zinc finger	other
Phage_integrase	PF00589.22	GW456_nc_scaffold_3586	Phage integrase family	DNA replication, recombination, repair; nucleotide metabolism
Phage_portal	PF04860.12	GW456_nc_scaffold_3586	Phage portal protein	structural
Phage_capsid	PF05065.13	GW456_nc_scaffold_3586	Phage capsid family	structural
Phage_H_T_join	PF05521.11	GW460_nc_scaffold_1150	Phage head-tail joining protein	structural
HK97-gp10_like	PF04883.12	GW460_nc_scaffold_1150	Bacteriophage HK97-gp10, putative tail-component	structural
DUF3168	PF11367.8	GW460_nc_scaffold_1150	Protein of Unknownnown function (DUF3168)	Unknown
Phage_TTP_11	PF16460.5	GW460_nc_scaffold_1150	Phage tail tube, TTP, lambda-like	#Not categorized
Phage_TTP_11	PF16460.5	GW460_nc_scaffold_1150	Phage tail tube, TTP, lambda-like	#Not categorized
Phage_TAC_13	PF16459.5	GW460_nc_scaffold_1150	Phage tail assembly chaperone, TAC	#Not categorized
Tape_meas_lam_C	PF09718.10	GW460_nc_scaffold_1150	Lambda phage tail tape-measure protein (Tape_meas_lam_C)	structural
DUF1833	PF08875.11	GW460_nc_scaffold_1150	Domain of Unknownnown function (DUF1833)	Unknown
Hydrolase_2	PF07486.12	GW460_nc_scaffold_1150	Cell Wall Hydrolase	lysis
HTH_3	PF01381.22	GW460_nc_scaffold_1150	Helix-turn-helix	other
Phage_holin_3_5	PF16085.5	GW460_nc_scaffold_1150	Bacteriophage holin Hol, superfamily III	#Not categorized
Phage_holin_3_3	PF16083.5	GW460_nc_scaffold_1150	LydA holin phage, holin superfamily III	#Not categorized
Phage_base_V	PF04717.12	GW460_nc_scaffold_1150	Type VI secretion system, phage-baseplate injector	structural
Baseplate_J	PF04865.14	GW460_nc_scaffold_1150	Baseplate J-like protein	structural
Tail_P2_I	PF09684.10	GW460_nc_scaffold_1150	Phage tail protein (Tail_P2_I)	structural
DUF3751	PF12571.8	GW460_nc_scaffold_1150	Phage tail-collar fibre protein	Unknown
Phage_tube	PF04985.14	GW460_nc_scaffold_1150	Phage tail tube protein FII	structural
PhageMin_Tail	PF10145.9	GW460_nc_scaffold_1150	Phage-related minor tail protein	structural
Phage_P2_GpU	PF06995.11	GW460_nc_scaffold_1150	Phage P2 GpU	structural
Phage_tail_X	PF05489.12	GW460_nc_scaffold_1150	Phage Tail Protein X	structural
DNA_pol3_delta2	PF13177.6	FW104_nc_contig-100_25	DNA polymerase III, delta subunit	DNA replication, recombination, repair; nucleotide metabolism
AAA	PF00004.29	FW104_nc_contig-100_25	ATPase family associated with various cellular activities (AAA)	other
Pribosyltran_N	PF13793.6	FW104_nc_contig-100_25	N-terminal domain of ribose phosphate pyrophosphokinase	transcription, translation, protein synthesis
Pribosyltran	PF00156.27	FW104_nc_contig-100_25	Phosphoribosyl transferase domain	transcription, translation, protein synthesis
Pribosyl_synth	PF14572.6	FW104_nc_contig-100_25	Phosphoribosyl synthetase-associated domain	transcription, translation, protein synthesis
Toprim_4	PF13662.6	FW104_nc_contig-100_25	Toprim domain	DNA replication, recombination, repair; nucleotide metabolism
RecR	PF02132.15	FW104_nc_contig-100_25	RecR protein	#Not categorized
tRNA-synt_1e	PF01406.19	FW104_nc_contig-100_25	tRNA synthetases class I (C) catalytic domain	Not categorized
DUF2090	PF09863.9	FW104_nc_contig-100_25	Uncharacterized protein conserved in bacteria (DUF2090)	Not categorized
Sigma70_r2	PF04542.14	FW104_nc_contig-100_25	Sigma-70 region 2	transcription, translation, protein synthesis
AHSA1	PF08327.11	FW104_nc_contig-100_25	Activator of Hsp90 ATPase homolog 1-like protein	#Not categorized
DUF4147	PF13660.6	FW104_nc_contig-100_25	Domain of Unknownnown function (DUF4147)	Unknown
MOFRL	PF05161.13	FW104_nc_contig-100_25	MOFRL family	Not categorized
Transketolase_N	PF00456.21	FW104_nc_contig-100_25	Transketolase, thiamine diphosphate binding domain	AMG (metabolism)
Transket_pyr	PF02779.24	FW104_nc_contig-100_25	Transketolase, pyrimidine binding domain	AMG (metabolism)
Transketolase_C	PF02780.20	FW104_nc_contig-100_25	Transketolase, C-terminal domain	AMG (metabolism)
FAD-oxidase_C	PF02913.19	FW104_nc_contig-100_25	FAD linked oxidases, C-terminal domain	AMG (metabolism)
FAD_binding_4	PF01565.23	FW104_nc_contig-100_25	FAD binding domain	#Not categorized
Cation_efflux	PF01545.21	FW104_nc_contig-100_25	Cation efflux family	Not categorized
DUF167	PF02594.16	FW104_nc_contig-100_25	Uncharacterised ACR, YggU family COG1872	Not categorized
NinG	PF05766.12	FW104_nc_contig-100_112	Bacteriophage Lambda NinG protein	DNA replication, recombination, repair; nucleotide metabolism
Cpn10	PF00166.21	FW104_nc_contig-100_112	Chaperonin 10 Kd subunit	transcription, translation, protein synthesis
Terminase_3	PF04466.13	FW104_nc_contig-100_112	Phage terminase large subunit	structural
Terminase_3C	PF17288.2	FW104_nc_contig-100_112	Terminase RNAseH like domain	#Not categorized
P22_portal	PF16510.5	FW104_nc_contig-100_112	Phage P22-like portal protein	#Not categorized
P22_CoatProtein	PF11651.8	FW104_nc_contig-100_112	P22 coat protein - gene protein 5	structural
Collar	PF07484.12	FW104_nc_contig-100_112	Phage Tail Collar Domain	structural
N6_N4_Mtase	PF01555.18	FW104_nc_contig-100_112	DNA methylase	DNA replication, recombination, repair; nucleotide metabolism
HNH_3	PF13392.6	FW104_nc_contig-100_112	HNH endonuclease	DNA replication, recombination, repair; nucleotide metabolism
Peptidase_S49	PF01343.18	GW460_nc_scaffold_1727	Peptidase family S49	transcription, translation, protein synthesis
Phage_portal_2	PF05136.13	GW460_nc_scaffold_1727	Phage portal protein, lambda family	structural
Terminase_GpA	PF05876.12	GW460_nc_scaffold_1727	Phage terminase large subunit (GpA)	structural
Terminase_GpA	PF05876.12	GW460_nc_scaffold_1727	Phage terminase large subunit (GpA)	structural
DUF1364	PF07102.12	GW460_nc_scaffold_1727	Protein of Unknownnown function (DUF1364)	Unknown
DnaB_C	PF03796.15	GW460_nc_scaffold_1727	DnaB-like helicase C terminal domain	DNA replication, recombination, repair; nucleotide metabolism
AAA_25	PF13481.6	GW460_nc_scaffold_1727	AAA domain	other
N6_N4_Mtase	PF01555.18	GW460_nc_scaffold_1727	DNA methylase	DNA replication, recombination, repair; nucleotide metabolism
RecT	PF03837.14	GW460_nc_scaffold_1727	RecT family	DNA replication, recombination, repair; nucleotide metabolism
YqaJ	PF09588.10	GW460_nc_scaffold_1727	YqaJ-like viral recombinase domain	DNA replication, recombination, repair; nucleotide metabolism
Endonuclease_7	PF02945.15	FW104_nc_contig-100_123	Recombination endonuclease VII	DNA replication, recombination, repair; nucleotide metabolism
SLT	PF01464.20	FW104_nc_contig-100_123	Transglycosylase SLT domain	lysis
LPD22	PF18834.1	FW104_nc_contig-100_123	Large polyvalent protein associated domain 22	#Not categorized
Mtd_N	PF18454.1	FW104_nc_contig-100_123	Major tropism determinant N-terminal domain	#Not categorized
RVT_1	PF00078.27	FW104_nc_contig-100_123	Reverse transcriptase (RNA-dependent DNA polymerase)	transcription, translation, protein synthesis
Phage_integrase	PF00589.22	FW104_nc_contig-100_123	Phage integrase family	DNA replication, recombination, repair; nucleotide metabolism
Arm-DNA-bind_3	PF13356.6	FW104_nc_contig-100_123	Arm DNA-binding domain	#Not categorized
DUF4406	PF14359.6	FW104_nc_contig-100_123	Domain of Unknownnown function (DUF4406)	Unknown
RNB	PF00773.19	GW460_nc_scaffold_722	RNB domain	#Not categorized
CSD2	PF17876.1	GW460_nc_scaffold_722	Cold shock domain	#Not categorized
OB_RNB	PF08206.11	GW460_nc_scaffold_722	Ribonuclease B OB domain	#Not categorized
PBECR5	PF18814.1	GW460_nc_scaffold_722	phage-Barnase-EndoU-ColicinE5/D-RelE like nuclease5	#Not categorized
LPD22	PF18834.1	GW460_nc_scaffold_722	Large polyvalent protein associated domain 22	#Not categorized
VirE	PF05272.11	FW104_nc_contig-100_143	Virulence-associated protein E	other
Head-tail_con	PF12236.8	FW104_nc_contig-100_143	Bacteriophage head to tail connecting protein	structural
LPD22	PF18834.1	FW104_nc_contig-100_143	Large polyvalent protein associated domain 22	#Not categorized
RVT_1	PF00078.27	FW104_nc_contig-100_143	Reverse transcriptase (RNA-dependent DNA polymerase)	transcription, translation, protein synthesis
Acetyltransf_1	PF00583.25	FW104_nc_contig-100_155	Acetyltransferase (GNAT) family	transcription, translation, protein synthesis
Head-tail_con	PF12236.8	FW104_nc_contig-100_155	Bacteriophage head to tail connecting protein	structural
SLT	PF01464.20	FW104_nc_contig-100_155	Transglycosylase SLT domain	lysis
LPD22	PF18834.1	FW104_nc_contig-100_155	Large polyvalent protein associated domain 22	#Not categorized
LPD3	PF18798.1	FW104_nc_contig-100_155	Large polyvalent protein-associated domain 3	#Not categorized
Mtd_N	PF18454.1	FW104_nc_contig-100_155	Major tropism determinant N-terminal domain	#Not categorized
RVT_1	PF00078.27	FW104_nc_contig-100_155	Reverse transcriptase (RNA-dependent DNA polymerase)	transcription, translation, protein synthesis
Glyco_hydro_108	PF05838.12	FW104_nc_contig-100_155	Glycosyl hydrolase 108	other
Terminase_3	PF04466.13	GW456_nc_scaffold_1505	Phage terminase large subunit	structural
Bac_DnaA_C	PF08299.11	GW456_nc_scaffold_1505	Bacterial dnaA protein helix-turn-helix	DNA replication, recombination, repair; nucleotide metabolism
N6_N4_Mtase	PF01555.18	GW456_nc_scaffold_1505	DNA methylase	DNA replication, recombination, repair; nucleotide metabolism
ERF	PF04404.12	GW456_nc_scaffold_1505	ERF superfamily	DNA replication, recombination, repair; nucleotide metabolism
YqaJ	PF09588.10	GW456_nc_scaffold_1505	YqaJ-like viral recombinase domain	DNA replication, recombination, repair; nucleotide metabolism
HNH	PF01844.23	GW456_nc_scaffold_1505	HNH endonuclease	DNA replication, recombination, repair; nucleotide metabolism
Phage_integrase	PF00589.22	GW456_nc_scaffold_1505	Phage integrase family	DNA replication, recombination, repair; nucleotide metabolism
ABC_tran	PF00005.27	GW456_nc_scaffold_1359	ABC transporter	membrane transport
Amidase_2	PF01510.25	GW456_nc_scaffold_1359	N-acetylmuramoyl-L-alanine amidase	lysis
DUF2793	PF10983.8	GW456_nc_scaffold_1359	Protein of Unknownnown function (DUF2793)	Unknown
GTA_TIM	PF13547.6	GW456_nc_scaffold_1359	GTA TIM-barrel-like domain	other
Phage-tail_3	PF13550.6	GW456_nc_scaffold_1359	Putative phage tail protein	structural
DUF2163	PF09931.9	GW456_nc_scaffold_1359	Uncharacterized conserved protein (DUF2163)	Unknown
Phage_BR0599	PF09356.10	GW456_nc_scaffold_1359	Phage conserved hypothetical protein BR0599	other
DUF2460	PF09343.10	GW456_nc_scaffold_1359	Conserved hypothetical protein 2217 (DUF2460)	Unknown
DUF2460	PF09343.10	GW456_nc_scaffold_1359	Conserved hypothetical protein 2217 (DUF2460)	Unknown
Tape_meas_lam_C	PF09718.10	GW456_nc_scaffold_1359	Lambda phage tail tape-measure protein (Tape_meas_lam_C)	structural
PIN	PF01850.21	GW456_nc_scaffold_1359	PIN domain	transcription, translation, protein synthesis
UPF0126	PF03458.13	GW456_nc_scaffold_1359	UPF0126 domain	#Not categorized
UPF0126	PF03458.13	GW456_nc_scaffold_1359	UPF0126 domain	#Not categorized
Phage_cap_E	PF03864.15	GW456_nc_scaffold_1359	Phage major capsid protein E	structural
HDPD	PF02924.14	GW456_nc_scaffold_1359	Bacteriophage lambda head decoration protein D	structural
Peptidase_S49	PF01343.18	GW456_nc_scaffold_1359	Peptidase family S49	transcription, translation, protein synthesis
Phage_portal_2	PF05136.13	GW456_nc_scaffold_1359	Phage portal protein, lambda family	structural
Terminase_GpA	PF05876.12	GW456_nc_scaffold_1359	Phage terminase large subunit (GpA)	structural
Phage_integrase	PF00589.22	GW460_nc_scaffold_266	Phage integrase family	DNA replication, recombination, repair; nucleotide metabolism
D5_N	PF08706.11	GW460_nc_scaffold_266	D5 N terminal like	DNA replication, recombination, repair; nucleotide metabolism
DUF5420	PF17457.2	GW460_nc_scaffold_266	Family of Unknownnown function (DUF5420)	#Not categorized
Terminase_GpA	PF05876.12	GW460_nc_scaffold_266	Phage terminase large subunit (GpA)	structural
Phage_portal_2	PF05136.13	GW460_nc_scaffold_266	Phage portal protein, lambda family	structural
Peptidase_S49	PF01343.18	GW460_nc_scaffold_266	Peptidase family S49	transcription, translation, protein synthesis
Peptidase_S49	PF01343.18	GW460_nc_scaffold_266	Peptidase family S49	transcription, translation, protein synthesis
DUF3310	PF11753.8	GW460_nc_scaffold_450	Protein of Unknownnwon function (DUF3310)	Unknown
Trypsin_2	PF13365.6	GW460_nc_scaffold_450	Trypsin-like peptidase domain	transcription, translation, protein synthesis
Terminase_3	PF04466.13	GW460_nc_scaffold_450	Phage terminase large subunit	structural
Glyco_hydro_108	PF05838.12	GW456_nc_scaffold_1162	Glycosyl hydrolase 108	other
DUF2335	PF10097.9	GW456_nc_scaffold_1162	Predicted membrane protein (DUF2335)	#Not categorized
Phage_pRha	PF09669.10	GW456_nc_scaffold_1162	Phage regulatory protein Rha (Phage_pRha)	transcription, translation, protein synthesis
KilA-N	PF04383.13	GW456_nc_scaffold_1162	KilA-N domain	other
Phage_Mu_Gam	PF07352.12	GW456_nc_scaffold_1162	Bacteriophage Mu Gam like protein	DNA replication, recombination, repair; nucleotide metabolism
DUF1018	PF06252.12	GW456_nc_scaffold_1162	Protein of Unknownnown function (DUF1018)	Unknown
AAA_22	PF13401.6	GW456_nc_scaffold_1162	AAA domain	other
Mu-transpos_C	PF09299.11	GW456_nc_scaffold_1162	Mu transposase, C-terminal	#Not categorized
Phage_integrase	PF00589.22	GW456_nc_scaffold_1162	Phage integrase family	DNA replication, recombination, repair; nucleotide metabolism
Phg_2220_C	PF09524.10	GW456_nc_scaffold_1162	Conserved phage C-terminus (Phg_2220_C)	other
Phage_rep_O	PF04492.13	GW456_nc_scaffold_1162	Bacteriophage replication protein O	DNA replication, recombination, repair; nucleotide metabolism
DnaB_C	PF03796.15	GW456_nc_scaffold_1162	DnaB-like helicase C terminal domain	DNA replication, recombination, repair; nucleotide metabolism
DnaB	PF00772.21	GW456_nc_scaffold_1162	DnaB-like helicase N terminal domain	DNA replication, recombination, repair; nucleotide metabolism
HNH_3	PF13392.6	FW104_nc_contig-100_210	HNH endonuclease	DNA replication, recombination, repair; nucleotide metabolism
HNH_3	PF13392.6	FW104_nc_contig-100_210	HNH endonuclease	DNA replication, recombination, repair; nucleotide metabolism
DUF2283	PF10049.9	FW104_nc_contig-100_210	Protein of Unknownnown function (DUF2283)	Not categorized
RtcB	PF01139.17	FW104_nc_contig-100_210	tRNA-splicing ligase RtcB	transcription, translation, protein synthesis
RtcB	PF01139.17	FW104_nc_contig-100_210	tRNA-splicing ligase RtcB	transcription, translation, protein synthesis
RCC1	PF00415.18	GW456_nc_scaffold_1234	Regulator of chromosome condensation (RCC1) repeat	other
PmoA	PF14100.6	GW456_nc_scaffold_1234	Methane oxygenase PmoA	AMG (metabolism)
Big_7	PF17957.1	GW456_nc_scaffold_1234	Bacterial Ig domain	Not categorized
Big_7	PF17957.1	GW456_nc_scaffold_1234	Bacterial Ig domain	Not categorized
Terminase_1	PF03354.15	GW460_nc_scaffold_718	Phage Terminase	structural
Terminase_4	PF05119.12	GW460_nc_scaffold_718	Phage terminase, small subunit	structural
Phage_integrase	PF00589.22	GW460_nc_scaffold_718	Phage integrase family	DNA replication, recombination, repair; nucleotide metabolism
VRR_NUC	PF08774.11	GW460_nc_scaffold_718	VRR-NUC domain	DNA replication, recombination, repair; nucleotide metabolism
DUF1364	PF07102.12	GW460_nc_scaffold_718	Protein of Unknownnown function (DUF1364)	Unknown
Phage_lambda_P	PF06992.11	GW460_nc_scaffold_718	Replication protein P	DNA replication, recombination, repair; nucleotide metabolism
ANT	PF03374.14	GW460_nc_scaffold_718	Phage antirepressor protein KilAC domain	transcription, translation, protein synthesis
Phage_pRha	PF09669.10	GW460_nc_scaffold_718	Phage regulatory protein Rha (Phage_pRha)	transcription, translation, protein synthesis
Peptidase_S24	PF00717.23	GW460_nc_scaffold_718	Peptidase S24-like	transcription, translation, protein synthesis
HTH_3	PF01381.22	GW460_nc_scaffold_718	Helix-turn-helix	other
DUF1654	PF07867.11	GW460_nc_scaffold_718	Protein of Unknownnown function (DUF1654)	Unknown
N6_N4_Mtase	PF01555.18	GW460_nc_scaffold_718	DNA methylase	DNA replication, recombination, repair; nucleotide metabolism
FGE-sulfatase	PF03781.16	GW456_nc_scaffold_1341	Sulfatase-modifying factor enzyme 1	other
Sel1	PF08238.12	GW456_nc_scaffold_1341	Sel1 repeat	transcription, translation, protein synthesis
DUF4190	PF13828.6	GW456_nc_scaffold_1341	Domain of Unknownnown function (DUF4190)	Not categorized
GYF_2	PF14237.6	GW456_nc_scaffold_1341	GYF domain 2	Not categorized
HTH_3	PF01381.22	GW456_nc_scaffold_1341	Helix-turn-helix	other
HTH_19	PF12844.7	GW456_nc_scaffold_1341	Helix-turn-helix domain	other
ERF	PF04404.12	GW456_nc_scaffold_1341	ERF superfamily	DNA replication, recombination, repair; nucleotide metabolism
ResIII	PF04851.15	GW456_nc_scaffold_1341	Type III restriction enzyme, res subunit	DNA replication, recombination, repair; nucleotide metabolism
Helicase_C	PF00271.31	GW456_nc_scaffold_1341	Helicase conserved C-terminal domain	DNA replication, recombination, repair; nucleotide metabolism
DUF1376	PF07120.11	GW456_nc_scaffold_1341	Protein of Unknownnown function (DUF1376)	Unknown
Phage_portal	PF04860.12	FW104_nc_contig-100_252	Phage portal protein	structural
Peptidase_S78_2	PF14550.6	FW104_nc_contig-100_252	Putative phage serine protease XkdF	#Not categorized
Phage_Mu_F	PF04233.14	FW104_nc_contig-100_259	Phage Mu protein F like protein	structural
DUF2213	PF09979.9	FW104_nc_contig-100_259	Uncharacterized protein conserved in bacteria (DUF2213)	Unknown
DUF2184	PF09950.9	FW104_nc_contig-100_259	Uncharacterized protein conserved in bacteria (DUF2184)	Unknown
DUF4054	PF13262.6	FW104_nc_contig-100_259	Protein of Unknownnown function (DUF4054)	Unknown
DUF3383	PF11863.8	FW104_nc_contig-100_259	Protein of Unknownnown function (DUF3383)	Unknown
Gp138_N	PF18352.1	FW104_nc_contig-100_259	Phage protein Gp138 N-terminal domain	#Not categorized
DUF2612	PF11041.8	FW104_nc_contig-100_259	Protein of Unknownnown function (DUF2612)	Unknown
Phage_integrase	PF00589.22	FW104_nc_contig-100_259	Phage integrase family	DNA replication, recombination, repair; nucleotide metabolism
RcpC	PF16976.5	FW104_nc_contig-100_259	Flp pilus assembly protein RcpC/CpaB	#Not categorized
Glycos_transf_2	PF00535.26	FW104_nc_contig-100_271	Glycosyl transferase family 2	other
Methyltransf_23	PF13489.6	FW104_nc_contig-100_271	Methyltransferase domain	DNA replication, recombination, repair; nucleotide metabolism
Methyltransf_21	PF05050.12	FW104_nc_contig-100_271	Methyltransferase FkbM domain	DNA replication, recombination, repair; nucleotide metabolism
NeuB	PF03102.14	FW104_nc_contig-100_271	NeuB family	other
TPP_enzyme_N	PF02776.18	FW104_nc_contig-100_271	Thiamine pyrophosphate enzyme, N-terminal TPP binding domain	other
TPP_enzyme_M	PF00205.22	FW104_nc_contig-100_271	Thiamine pyrophosphate enzyme, central domain	#Not categorized
TPP_enzyme_C	PF02775.21	FW104_nc_contig-100_271	Thiamine pyrophosphate enzyme, C-terminal TPP binding domain	other
Epimerase	PF01370.21	FW104_nc_contig-100_271	NAD dependent epimerase/dehydratase family	AMG (metabolism)
DegT_DnrJ_EryC1	PF01041.17	FW104_nc_contig-100_271	DegT/DnrJ/EryC1/StrS aminotransferase family	other
Epimerase	PF01370.21	FW104_nc_contig-100_271	NAD dependent epimerase/dehydratase family	AMG (metabolism)
GDP_Man_Dehyd	PF16363.5	FW104_nc_contig-100_271	GDP-mannose 4,6 dehydratase	#Not categorized
Polysacc_synt_2	PF02719.15	FW104_nc_contig-100_271	Polysaccharide biosynthesis protein	other
NAD_binding_4	PF07993.12	FW104_nc_contig-100_271	Male sterility protein	other
3Beta_HSD	PF01073.19	FW104_nc_contig-100_271	3-beta hydroxysteroid dehydrogenase/isomerase family	AMG (metabolism)
RmlD_sub_bind	PF04321.17	FW104_nc_contig-100_271	RmlD substrate binding domain	AMG (metabolism)
NTP_transferase	PF00483.23	FW104_nc_contig-100_271	Nucleotidyl transferase	other
N_methyl	PF07963.12	FW104_nc_contig-100_271	Prokaryotic N-terminal methylation motif	Not categorized
AAA	PF00004.29	GW456_nc_scaffold_1335	ATPase family associated with various cellular activities (AAA)	other
DNA_pol3_delta2	PF13177.6	GW456_nc_scaffold_1335	DNA polymerase III, delta subunit	DNA replication, recombination, repair; nucleotide metabolism
Translat_reg	PF01818.17	GW456_nc_scaffold_1335	Bacteriophage translational regulator	transcription, translation, protein synthesis
NUDIX	PF00293.28	GW456_nc_scaffold_1335	NUDIX domain	other
Thymidylat_synt	PF00303.19	GW456_nc_scaffold_1335	Thymidylate synthase	DNA replication, recombination, repair; nucleotide metabolism
Methyltransf_21	PF05050.12	GW456_nc_scaffold_1335	Methyltransferase FkbM domain	DNA replication, recombination, repair; nucleotide metabolism
Methyltransf_21	PF05050.12	GW456_nc_scaffold_1335	Methyltransferase FkbM domain	DNA replication, recombination, repair; nucleotide metabolism
Methyltransf_24	PF13578.6	GW456_nc_scaffold_1335	Methyltransferase domain	DNA replication, recombination, repair; nucleotide metabolism
adh_short_C2	PF13561.6	GW456_nc_scaffold_1335	Enoyl-(Acyl carrier protein) reductase	AMG (metabolism)
adh_short	PF00106.25	GW456_nc_scaffold_1335	short chain dehydrogenase	AMG (metabolism)
Phage-tail_3	PF13550.6	GW456_nc_scaffold_889	Putative phage tail protein	structural
Tape_meas_lam_C	PF09718.10	GW456_nc_scaffold_889	Lambda phage tail tape-measure protein (Tape_meas_lam_C)	structural
Phage_cap_E	PF03864.15	GW456_nc_scaffold_889	Phage major capsid protein E	structural
HDPD	PF02924.14	GW456_nc_scaffold_889	Bacteriophage lambda head decoration protein D	structural
Peptidase_S49	PF01343.18	GW456_nc_scaffold_889	Peptidase family S49	transcription, translation, protein synthesis
Phage_portal_2	PF05136.13	GW456_nc_scaffold_889	Phage portal protein, lambda family	structural
Terminase_GpA	PF05876.12	GW456_nc_scaffold_889	Phage terminase large subunit (GpA)	structural
YqaJ	PF09588.10	FW104_nc_contig-100_316	YqaJ-like viral recombinase domain	DNA replication, recombination, repair; nucleotide metabolism
Glyco_hydro_25	PF01183.20	FW104_nc_contig-100_316	Glycosyl hydrolases family 25	other
Terminase_3	PF04466.13	FW104_nc_contig-100_316	Phage terminase large subunit	structural
Phage_portal	PF04860.12	FW104_nc_contig-100_316	Phage portal protein	structural
ART-PolyVal	PF18760.1	FW104_nc_contig-100_321	ADP-Ribosyltransferase in polyvalent proteins	#Not categorized
LPD22	PF18834.1	FW104_nc_contig-100_321	Large polyvalent protein associated domain 22	#Not categorized
Bgal_small_N	PF02929.17	GW460_nc_scaffold_701	Beta galactosidase small chain	#Not categorized
DUF4981	PF16353.5	GW460_nc_scaffold_701	Domain of Unknownnown function(DUF4981)	#Not categorized
Glyco_hydro_2_C	PF02836.17	GW460_nc_scaffold_701	Glycosyl hydrolases family 2, TIM barrel domain	#Not categorized
LacY_symp	PF01306.19	GW460_nc_scaffold_701	LacY proton/sugar symporter	#Not categorized
MFS_1	PF07690.16	GW460_nc_scaffold_701	Major Facilitator Superfamily	membrane transport
MFS_1_like	PF12832.7	GW460_nc_scaffold_701	MFS_1 like family	#Not categorized
Hexapep	PF00132.24	GW460_nc_scaffold_701	Bacterial transferase hexapeptide (six repeats)	AMG (metabolism)
MFS_1	PF07690.16	GW460_nc_scaffold_701	Major Facilitator Superfamily	membrane transport
Phage_cap_E	PF03864.15	GW460_nc_scaffold_701	Phage major capsid protein E	structural
Cyanate_lyase	PF02560.14	GW460_nc_scaffold_701	Cyanate lyase C-terminal domain	#Not categorized
HDPD	PF02924.14	GW460_nc_scaffold_701	Bacteriophage lambda head decoration protein D	structural
Peptidase_S49	PF01343.18	GW460_nc_scaffold_701	Peptidase family S49	transcription, translation, protein synthesis
Phage_portal_2	PF05136.13	GW460_nc_scaffold_701	Phage portal protein, lambda family	structural
gpW	PF02831.15	GW460_nc_scaffold_701	gpW	DNA replication, recombination, repair; nucleotide metabolism
Terminase_GpA	PF05876.12	GW460_nc_scaffold_701	Phage terminase large subunit (GpA)	structural
Phage_Nu1	PF07471.12	GW460_nc_scaffold_701	Phage DNA packaging protein Nu1	structural
Phage_pRha	PF09669.10	GW460_nc_scaffold_701	Phage regulatory protein Rha (Phage_pRha)	transcription, translation, protein synthesis
Phage_lysis	PF03245.13	GW460_nc_scaffold_701	Bacteriophage Rz lysis protein	lysis
Phage_lysozyme	PF00959.19	GW460_nc_scaffold_701	Phage lysozyme	lysis
Phage_holin_2_1	PF04971.12	GW460_nc_scaffold_701	Bacteriophage P21 holin S	#Not categorized
Antiterm	PF03589.13	GW460_nc_scaffold_701	Antitermination protein	#Not categorized
Antiterm	PF03589.13	GW460_nc_scaffold_701	Antitermination protein	#Not categorized
NinG	PF05766.12	GW460_nc_scaffold_701	Bacteriophage Lambda NinG protein	DNA replication, recombination, repair; nucleotide metabolism
Metallophos	PF00149.28	GW460_nc_scaffold_701	Calcineurin-like phosphoesterase	transcription, translation, protein synthesis
Phage_lambda_P	PF06992.11	GW460_nc_scaffold_701	Replication protein P	DNA replication, recombination, repair; nucleotide metabolism
HTH_17	PF12728.7	GW456_nc_scaffold_1485	Helix-turn-helix domain	other
DnaB	PF00772.21	GW456_nc_scaffold_1485	DnaB-like helicase N terminal domain	DNA replication, recombination, repair; nucleotide metabolism
DnaB_C	PF03796.15	GW456_nc_scaffold_1485	DnaB-like helicase C terminal domain	DNA replication, recombination, repair; nucleotide metabolism
Phage_capsid	PF05065.13	GW456_nc_scaffold_1485	Phage capsid family	structural
HTH_17	PF12728.7	GW456_nc_scaffold_1485	Helix-turn-helix domain	other
RVT_1	PF00078.27	GW456_nc_scaffold_1485	Reverse transcriptase (RNA-dependent DNA polymerase)	transcription, translation, protein synthesis
GIIM	PF08388.11	GW456_nc_scaffold_1485	Group II intron, maturase-specific domain	other
Epimerase	PF01370.21	GW456_nc_scaffold_392	NAD dependent epimerase/dehydratase family	AMG (metabolism)
GDP_Man_Dehyd	PF16363.5	GW456_nc_scaffold_392	GDP-mannose 4,6 dehydratase	#Not categorized
RmlD_sub_bind	PF04321.17	GW456_nc_scaffold_392	RmlD substrate binding domain	AMG (metabolism)
3Beta_HSD	PF01073.19	GW456_nc_scaffold_392	3-beta hydroxysteroid dehydrogenase/isomerase family	AMG (metabolism)
Polysacc_synt_2	PF02719.15	GW456_nc_scaffold_392	Polysaccharide biosynthesis protein	other
Phage_portal	PF04860.12	GW456_nc_scaffold_392	Phage portal protein	structural
Phage_capsid	PF05065.13	GW456_nc_scaffold_392	Phage capsid family	structural
Peptidase_S78	PF04586.17	GW456_nc_scaffold_392	Caudovirus prohead serine protease	#Not categorized
DUF3168	PF11367.8	GW456_nc_scaffold_392	Protein of Unknownnown function (DUF3168)	Unknown
Terminase_4	PF05119.12	GW456_nc_scaffold_392	Phage terminase, small subunit	structural
Terminase_1	PF03354.15	GW456_nc_scaffold_392	Phage Terminase	structural
F5_F8_type_C	PF00754.25	GW456_nc_scaffold_392	F5/8 type C domain	other
Phage_lysozyme	PF00959.19	GW456_nc_scaffold_392	Phage lysozyme	lysis
Arc	PF03869.14	GW456_nc_scaffold_392	Arc-like DNA binding domain	other
DUF2312	PF10073.9	GW456_nc_scaffold_392	Uncharacterized protein conserved in bacteria (DUF2312)	Unknown
DUF5309	PF17236.2	FW104_nc_contig-100_388	Family of Unknownnown function (DUF5309)	#Not categorized
IstB_IS21	PF01695.17	FW104_nc_contig-100_388	IstB-like ATP binding protein	DNA replication, recombination, repair; nucleotide metabolism
NinB	PF05772.12	FW104_nc_contig-100_388	NinB protein	DNA replication, recombination, repair; nucleotide metabolism
HNH_3	PF13392.6	FW104_nc_contig-100_388	HNH endonuclease	DNA replication, recombination, repair; nucleotide metabolism
DNA_pol3_beta	PF00712.19	GW460_nc_scaffold_2423	DNA polymerase III beta subunit, N-terminal domain	DNA replication, recombination, repair; nucleotide metabolism
DNA_pol3_beta_3	PF02768.15	GW460_nc_scaffold_2423	DNA polymerase III beta subunit, C-terminal domain	DNA replication, recombination, repair; nucleotide metabolism
DNA_pol3_beta_2	PF02767.16	GW460_nc_scaffold_2423	DNA polymerase III beta subunit, central domain	DNA replication, recombination, repair; nucleotide metabolism
Terminase_GpA	PF05876.12	GW460_nc_scaffold_2423	Phage terminase large subunit (GpA)	structural
Phage_portal_2	PF05136.13	GW460_nc_scaffold_2423	Phage portal protein, lambda family	structural
Peptidase_S49	PF01343.18	GW460_nc_scaffold_2423	Peptidase family S49	transcription, translation, protein synthesis
Phage_cap_E	PF03864.15	GW460_nc_scaffold_2423	Phage major capsid protein E	structural
Mu-transpos_C	PF09299.11	GW456_nc_scaffold_1663	Mu transposase, C-terminal	#Not categorized
AAA_22	PF13401.6	GW456_nc_scaffold_1663	AAA domain	other
DUF1018	PF06252.12	GW456_nc_scaffold_1663	Protein of Unknownnown function (DUF1018)	Unknown
Bac_DNA_binding	PF00216.21	GW456_nc_scaffold_1663	Bacterial DNA-binding protein	other
HNH_3	PF13392.6	GW456_nc_scaffold_1663	HNH endonuclease	DNA replication, recombination, repair; nucleotide metabolism
DUF2335	PF10097.9	GW456_nc_scaffold_1663	Predicted membrane protein (DUF2335)	#Not categorized
Phage_tail_S	PF05069.13	GW456_nc_scaffold_1663	Phage virion morphogenesis family	structural
Phage_Mu_F	PF04233.14	GW456_nc_scaffold_1663	Phage Mu protein F like protein	structural
DUF935	PF06074.12	GW456_nc_scaffold_1663	Protein of Unknownnown function (DUF935)	Unknown
Terminase_6	PF03237.15	GW456_nc_scaffold_1663	Terminase-like family	structural
DUF5403	PF17395.2	GW460_nc_scaffold_1211	Family of Unknownnown function (DUF5403)	Not categorized
Phage_cap_E	PF03864.15	GW460_nc_scaffold_1211	Phage major capsid protein E	structural
Phage_portal_2	PF05136.13	GW456_nc_scaffold_1780	Phage portal protein, lambda family	structural
Phage_capsid	PF05065.13	GW456_nc_scaffold_1780	Phage capsid family	structural
SLT	PF01464.20	FW104_nc_contig-100_450	Transglycosylase SLT domain	lysis
DUF3383	PF11863.8	FW104_nc_contig-100_450	Protein of Unknownnown function (DUF3383)	Unknown
DUF4054	PF13262.6	FW104_nc_contig-100_450	Protein of Unknownnown function (DUF4054)	Unknown
DUF2213	PF09979.9	FW104_nc_contig-100_450	Uncharacterized protein conserved in bacteria (DUF2213)	Unknown
DUF1073	PF06381.11	FW104_nc_contig-100_450	Protein of Unknownnown function (DUF1073)	Unknown
Terminase_3	PF04466.13	FW104_nc_contig-100_450	Phage terminase large subunit	structural
NinB	PF05772.12	FW104_nc_contig-100_450	NinB protein	DNA replication, recombination, repair; nucleotide metabolism
DUF4406	PF14359.6	FW104_nc_contig-100_450	Domain of Unknownnown function (DUF4406)	Unknown
Bro-N	PF02498.17	GW460_nc_scaffold_1611	BRO family, N-terminal domain	other
DUF2460	PF09343.10	GW460_nc_scaffold_1611	Conserved hypothetical protein 2217 (DUF2460)	Unknown
DnaJ	PF00226.31	FW104_nc_contig-100_465	DnaJ domain	transcription, translation, protein synthesis
DUF559	PF04480.12	FW104_nc_contig-100_465	Protein of Unknownnown function (DUF559)	Unknown
Phage_portal_2	PF05136.13	GW460_nc_scaffold_1306	Phage portal protein, lambda family	structural
Phage_capsid	PF05065.13	GW460_nc_scaffold_1306	Phage capsid family	structural
Terminase_1	PF03354.15	GW460_nc_scaffold_501	Phage Terminase	structural
Terminase_4	PF05119.12	GW460_nc_scaffold_501	Phage terminase, small subunit	structural
DUF2514	PF10721.9	GW460_nc_scaffold_501	Protein of Unknownnown function (DUF2514)	Unknown
Phage_integrase	PF00589.22	GW460_nc_scaffold_501	Phage integrase family	DNA replication, recombination, repair; nucleotide metabolism
DnaB_C	PF03796.15	GW460_nc_scaffold_501	DnaB-like helicase C terminal domain	DNA replication, recombination, repair; nucleotide metabolism
DnaB	PF00772.21	GW460_nc_scaffold_501	DnaB-like helicase N terminal domain	DNA replication, recombination, repair; nucleotide metabolism
AAA_25	PF13481.6	GW460_nc_scaffold_501	AAA domain	other
IstB_IS21	PF01695.17	GW460_nc_scaffold_501	IstB-like ATP binding protein	DNA replication, recombination, repair; nucleotide metabolism
Phage_pRha	PF09669.10	GW460_nc_scaffold_501	Phage regulatory protein Rha (Phage_pRha)	transcription, translation, protein synthesis
HTH_3	PF01381.22	GW460_nc_scaffold_501	Helix-turn-helix	other
HTH_19	PF12844.7	GW460_nc_scaffold_501	Helix-turn-helix domain	other
CsrA	PF02599.16	GW460_nc_scaffold_501	Global regulator protein family	transcription, translation, protein synthesis
Phage_integrase	PF00589.22	GW460_nc_scaffold_501	Phage integrase family	DNA replication, recombination, repair; nucleotide metabolism
AAA_25	PF13481.6	FW104_nc_contig-100_593	AAA domain	other
Endonuclease_7	PF02945.15	FW104_nc_contig-100_593	Recombination endonuclease VII	DNA replication, recombination, repair; nucleotide metabolism
DUF2800	PF10926.8	FW104_nc_contig-100_593	Protein of Unknownnown function (DUF2800)	Unknown
DUF2815	PF10991.8	FW104_nc_contig-100_593	Protein of Unknownnown function (DUF2815)	Unknown
Hydrolase_2	PF07486.12	GW460_nc_scaffold_381	Cell Wall Hydrolase	lysis
DUF1983	PF09327.11	GW460_nc_scaffold_381	Domain of Unknownnown function (DUF1983)	Unknown
Phage-tail_3	PF13550.6	GW460_nc_scaffold_381	Putative phage tail protein	structural
Prok-JAB	PF14464.6	GW460_nc_scaffold_381	Prokaryotic homologs of the JAB domain	transcription, translation, protein synthesis
Phage_tail_L	PF05100.12	GW460_nc_scaffold_381	Phage minor tail protein L	structural
Phage_min_tail	PF05939.13	GW460_nc_scaffold_381	Phage minor tail protein	structural
Tape_meas_lam_C	PF09718.10	GW460_nc_scaffold_381	Lambda phage tail tape-measure protein (Tape_meas_lam_C)	structural
Phage_TAC_13	PF16459.5	GW460_nc_scaffold_381	Phage tail assembly chaperone, TAC	#Not categorized
Phage_TTP_11	PF16460.5	GW460_nc_scaffold_381	Phage tail tube, TTP, lambda-like	#Not categorized
DUF3168	PF11367.8	GW460_nc_scaffold_381	Protein of Unknownnown function (DUF3168)	Unknown
Phage_H_T_join	PF05521.11	GW460_nc_scaffold_381	Phage head-tail joining protein	structural
Phage_integrase	PF00589.22	GW460_nc_scaffold_3569	Phage integrase family	DNA replication, recombination, repair; nucleotide metabolism
Peptidase_S49	PF01343.18	GW460_nc_scaffold_3569	Peptidase family S49	transcription, translation, protein synthesis
Phage_portal_2	PF05136.13	GW460_nc_scaffold_3569	Phage portal protein, lambda family	structural
Terminase_GpA	PF05876.12	GW460_nc_scaffold_3569	Phage terminase large subunit (GpA)	structural
Peptidase_S74	PF13884.6	FW106_nc_contig-100_250	Chaperone of endosialidase	transcription, translation, protein synthesis
PhageMin_Tail	PF10145.9	FW106_nc_contig-100_250	Phage-related minor tail protein	structural
DUF4128	PF13554.6	FW106_nc_contig-100_250	Bacteriophage related domain of Unknownnown function	Unknown
N6_N4_Mtase	PF01555.18	GW456_nc_scaffold_1260	DNA methylase	DNA replication, recombination, repair; nucleotide metabolism
DUF4055	PF13264.6	GW456_nc_scaffold_1260	Domain of Unknownnown function (DUF4055)	Unknown
His_biosynth	PF00977.21	GW460_nc_scaffold_4719	Histidine biosynthesis protein	AMG (metabolism)
Phage_integrase	PF00589.22	GW460_nc_scaffold_4719	Phage integrase family	DNA replication, recombination, repair; nucleotide metabolism
P22_CoatProtein	PF11651.8	GW456_nc_scaffold_2359	P22 coat protein - gene protein 5	structural
Glucosaminidase	PF01832.20	FW106_nc_contig-100_330	Mannosyl-glycoprotein endo-beta-N-acetylglucosaminidase	AMG (metabolism)
DUF4376	PF14301.6	FW106_nc_contig-100_330	Domain of Unknownnown function (DUF4376)	Unknown
ABC_tran	PF00005.27	GW456_nc_scaffold_1718	ABC transporter	membrane transport
ABC_tran	PF00005.27	GW456_nc_scaffold_1718	ABC transporter	membrane transport
Bmp	PF02608.14	GW456_nc_scaffold_1718	ABC transporter substrate-binding protein PnrA-like	membrane transport
bPH_1	PF08000.11	GW456_nc_scaffold_1718	Bacterial PH domain	#Not categorized
N6_Mtase	PF02384.16	GW456_nc_scaffold_1718	N-6 DNA Methylase	DNA replication, recombination, repair; nucleotide metabolism
Methylase_S	PF01420.19	GW456_nc_scaffold_1718	Type I restriction modification DNA specificity domain	DNA replication, recombination, repair; nucleotide metabolism
Amidase_2	PF01510.25	GW456_nc_scaffold_1718	N-acetylmuramoyl-L-alanine amidase	lysis
DUF859	PF05895.12	GW456_nc_scaffold_1718	Siphovirus protein of Unknownnown function (DUF859)	#Not categorized
Bro-N	PF02498.17	GW456_nc_scaffold_2468	BRO family, N-terminal domain	other
DUF1353	PF07087.11	FW104_nc_contig-100_995	Protein of Unknownnown function (DUF1353)	Unknown
DUF4113	PF13438.6	FW104_nc_contig-100_995	Domain of Unknownnown function (DUF4113)	Unknown
DnaJ	PF00226.31	GW456_nc_scaffold_2498	DnaJ domain	transcription, translation, protein synthesis
Prophage_tail	PF06605.11	GW456_nc_scaffold_2498	Prophage endopeptidase tail	Not categorized
DUF859	PF05895.12	GW456_nc_scaffold_2498	Siphovirus protein of Unknownnown function (DUF859)	#Not categorized
Holin_SPP1	PF04688.13	GW456_nc_scaffold_2498	SPP1 phage holin	Not categorized
Amidase_2	PF01510.25	GW456_nc_scaffold_2498	N-acetylmuramoyl-L-alanine amidase	lysis
HTH_5	PF01022.20	GW456_nc_scaffold_2498	Bacterial regulatory protein, arsR family	transcription, translation, protein synthesis
HTH_20	PF12840.7	GW456_nc_scaffold_2498	Helix-turn-helix domain	other
HEAT_2	PF13646.6	GW456_nc_scaffold_4380	HEAT repeats	membrane transport
PIF1	PF05970.14	GW456_nc_scaffold_4380	PIF1-like helicase	transcription, translation, protein synthesis
AAA_30	PF13604.6	GW456_nc_scaffold_4380	AAA domain	other
Terminase_1	PF03354.15	GW456_nc_scaffold_3372	Phage Terminase	structural
HigB-like_toxin	PF05015.13	GW456_nc_scaffold_3372	RelE-like toxin of type II toxin-antitoxin system HigB	#Not categorized
HNH	PF01844.23	GW456_nc_scaffold_3372	HNH endonuclease	DNA replication, recombination, repair; nucleotide metabolism
DUF3489	PF11994.8	GW456_nc_scaffold_3372	Protein of Unknownnown function (DUF3489)	Unknown
N6_N4_Mtase	PF01555.18	GW456_nc_scaffold_3372	DNA methylase	DNA replication, recombination, repair; nucleotide metabolism
D5_N	PF08706.11	GW456_nc_scaffold_3372	D5 N terminal like	DNA replication, recombination, repair; nucleotide metabolism
AAA_24	PF13479.6	GW456_nc_scaffold_3372	AAA domain	other
Bro-N	PF02498.17	GW456_nc_scaffold_3372	BRO family, N-terminal domain	other
DUF772	PF05598.11	GW456_nc_scaffold_3372	Transposase domain (DUF772)	Unknown
Terminase_GpA	PF05876.12	GW456_nc_scaffold_770	Phage terminase large subunit (GpA)	structural
Terminase_GpA	PF05876.12	GW456_nc_scaffold_770	Phage terminase large subunit (GpA)	structural
N6_N4_Mtase	PF01555.18	GW456_nc_scaffold_770	DNA methylase	DNA replication, recombination, repair; nucleotide metabolism
N6_N4_Mtase	PF01555.18	GW460_nc_scaffold_351	DNA methylase	DNA replication, recombination, repair; nucleotide metabolism
Terminase_GpA	PF05876.12	GW460_nc_scaffold_351	Phage terminase large subunit (GpA)	structural
Terminase_GpA	PF05876.12	GW460_nc_scaffold_351	Phage terminase large subunit (GpA)	structural
YafQ_toxin	PF15738.5	gw460_c_scaffold_1945_cov=8	Bacterial toxin of type II toxin-antitoxin system, YafQ	Not categorized
Phage_capsid	PF05065.13	gw460_c_scaffold_1945_cov=8	Phage capsid family	structural
DUF4055	PF13264.6	GW460_nc_scaffold_1970	Domain of Unknownnown function (DUF4055)	Unknown
DUF5309	PF17236.2	FW104_nc_contig-100_1195	Family of Unknownnown function (DUF5309)	#Not categorized
DS	PF01916.17	FW104_nc_contig-100_1195	Deoxyhypusine synthase	other
DUF5072	PF16807.5	GW456_nc_scaffold_6678	Domain of Unknownnown function (DUF5072)	Not categorized
Phage_tail_2	PF06199.11	GW456_nc_scaffold_6678	Phage tail tube protein	structural
PhageMin_Tail	PF10145.9	GW456_nc_scaffold_6678	Phage-related minor tail protein	structural
DUF859	PF05895.12	GW456_nc_scaffold_6678	Siphovirus protein of Unknownnown function (DUF859)	#Not categorized
Amidase_2	PF01510.25	GW456_nc_scaffold_6678	N-acetylmuramoyl-L-alanine amidase	lysis
DNA_methylase	PF00145.17	GW456_nc_scaffold_6678	C-5 cytosine-specific DNA methylase	DNA replication, recombination, repair; nucleotide metabolism
Head-tail_con	PF12236.8	FW106_nc_contig-100_437	Bacteriophage head to tail connecting protein	structural
LPD22	PF18834.1	FW106_nc_contig-100_437	Large polyvalent protein associated domain 22	#Not categorized
HNH_3	PF13392.6	FW106_nc_contig-100_438	HNH endonuclease	DNA replication, recombination, repair; nucleotide metabolism
Thy1	PF02511.15	FW106_nc_contig-100_438	Thymidylate synthase complementing protein	DNA replication, recombination, repair; nucleotide metabolism
AAA_19	PF13245.6	FW106_nc_contig-100_438	AAA domain	other
DNA_pol_A	PF00476.20	FW106_nc_contig-100_438	DNA polymerase family A	DNA replication, recombination, repair; nucleotide metabolism
Band_7	PF01145.25	FW106_nc_contig-100_438	SPFH domain / Band 7 family	AMG (metabolism)
P22_CoatProtein	PF11651.8	GW460_nc_scaffold_2017	P22 coat protein - gene protein 5	structural
P22_portal	PF16510.5	GW460_nc_scaffold_2017	Phage P22-like portal protein	#Not categorized
Terminase_6C	PF17289.2	GW460_nc_scaffold_2017	Terminase RNaseH-like domain	#Not categorized
Terminase_6	PF03237.15	GW460_nc_scaffold_2017	Terminase-like family	structural
AAA_25	PF13481.6	GW460_nc_scaffold_2017	AAA domain	other
Secretin	PF00263.21	GW460_nc_scaffold_28	Bacterial type II and III secretion system protein	other
Zot	PF05707.12	GW460_nc_scaffold_28	Zonular occludens toxin (Zot)	other
DUF2523	PF10734.9	GW460_nc_scaffold_28	Protein of Unknownnown function (DUF2523)	Unknown
Rep_trans	PF02486.19	GW460_nc_scaffold_28	Replication initiation factor	#Not categorized
Phage_AlpA	PF05930.12	GW460_nc_scaffold_28	Prophage CP4-57 regulatory protein (AlpA)	transcription, translation, protein synthesis
Phage_integrase	PF00589.22	GW460_nc_scaffold_28	Phage integrase family	DNA replication, recombination, repair; nucleotide metabolism
Arm-DNA-bind_3	PF13356.6	GW460_nc_scaffold_28	Arm DNA-binding domain	#Not categorized
YchF-GTPase_C	PF06071.13	GW460_nc_scaffold_28	Protein of Unknownnown function (DUF933)	#Not categorized
MMR_HSR1	PF01926.23	GW460_nc_scaffold_28	50S ribosome-binding GTPase	other
Peptidase_M15_4	PF13539.6	FW106_nc_contig-100_472	D-alanyl-D-alanine carboxypeptidase	transcription, translation, protein synthesis
GTA_holin_3TM	PF11351.8	FW106_nc_contig-100_472	Holin of 3TMs, for gene-transfer release	#Not categorized
Terminase_6	PF03237.15	FW106_nc_contig-100_472	Terminase-like family	structural
Phage_integrase	PF00589.22	GW460_nc_scaffold_2234	Phage integrase family	DNA replication, recombination, repair; nucleotide metabolism
Arm-DNA-bind_3	PF13356.6	GW460_nc_scaffold_2234	Arm DNA-binding domain	#Not categorized
DUF4060	PF13269.6	GW460_nc_scaffold_2234	Protein of Unknownnown function (DUF4060)	#Not categorized
MethyltransfD12	PF02086.15	GW460_nc_scaffold_2234	D12 class N6 adenine-specific DNA methyltransferase	DNA replication, recombination, repair; nucleotide metabolism
MethyltransfD12	PF02086.15	GW460_nc_scaffold_2234	D12 class N6 adenine-specific DNA methyltransferase	DNA replication, recombination, repair; nucleotide metabolism
YqaJ	PF09588.10	GW460_nc_scaffold_2234	YqaJ-like viral recombinase domain	DNA replication, recombination, repair; nucleotide metabolism
RecT	PF03837.14	GW460_nc_scaffold_2234	RecT family	DNA replication, recombination, repair; nucleotide metabolism
Peptidase_S24	PF00717.23	GW460_nc_scaffold_2234	Peptidase S24-like	transcription, translation, protein synthesis
YdaT_toxin	PF06254.11	GW460_nc_scaffold_2234	Putative bacterial toxin ydaT	#Not categorized
Phage_rep_O	PF04492.13	GW460_nc_scaffold_2234	Bacteriophage replication protein O	DNA replication, recombination, repair; nucleotide metabolism
Phage_tail_3	PF08813.11	FW104_nc_contig-100_1564	Phage tail tube protein, TTP	structural
Phage_H_T_join	PF05521.11	FW104_nc_contig-100_1564	Phage head-tail joining protein	structural
Phage_portal	PF04860.12	FW104_nc_contig-100_1564	Phage portal protein	structural
Phage_capsid	PF05065.13	FW104_nc_contig-100_1564	Phage capsid family	structural
Peptidase_S78	PF04586.17	FW104_nc_contig-100_1564	Caudovirus prohead serine protease	#Not categorized
Terminase_1	PF03354.15	FW104_nc_contig-100_1564	Phage Terminase	structural
Dus	PF01207.17	GW460_nc_scaffold_3570	Dihydrouridine synthase (Dus)	other
Terminase_6C	PF17289.2	GW460_nc_scaffold_3570	Terminase RNaseH-like domain	#Not categorized
Phage_portal	PF04860.12	GW460_nc_scaffold_3570	Phage portal protein	structural
Colicin	PF01024.19	GW460_nc_scaffold_3570	Colicin pore forming domain	#Not categorized
MFS_1	PF07690.16	GW460_nc_scaffold_3570	Major Facilitator Superfamily	membrane transport
HNH	PF01844.23	FW106_nc_contig-100_597	HNH endonuclease	DNA replication, recombination, repair; nucleotide metabolism
HNH_5	PF14279.6	FW106_nc_contig-100_597	HNH endonuclease	DNA replication, recombination, repair; nucleotide metabolism
AAA_25	PF13481.6	FW106_nc_contig-100_597	AAA domain	other
Prim-Pol	PF09250.11	FW106_nc_contig-100_597	Bifunctional DNA primase/polymerase, N-terminal	DNA replication, recombination, repair; nucleotide metabolism
HNH	PF01844.23	FW106_nc_contig-100_597	HNH endonuclease	DNA replication, recombination, repair; nucleotide metabolism
Terminase_1	PF03354.15	FW106_nc_contig-100_597	Phage Terminase	structural
Phage_portal	PF04860.12	FW106_nc_contig-100_597	Phage portal protein	structural
Peptidase_S78	PF04586.17	FW106_nc_contig-100_597	Caudovirus prohead serine protease	#Not categorized
Phage_GPA	PF05840.13	GW460_nc_scaffold_3648	Bacteriophage replication gene A protein (GPA)	DNA replication, recombination, repair; nucleotide metabolism
P2_N	PF18628.1	GW460_nc_scaffold_3648	Viral coat protein P2 N-terminal domain	Not categorized
Terminase_4	PF05119.12	GW460_nc_scaffold_3457	Phage terminase, small subunit	structural
Terminase_1	PF03354.15	GW460_nc_scaffold_3457	Phage Terminase	structural
Phage_portal	PF04860.12	GW460_nc_scaffold_3457	Phage portal protein	structural
Peptidase_S78	PF04586.17	GW460_nc_scaffold_3457	Caudovirus prohead serine protease	#Not categorized
Phage_capsid	PF05065.13	GW460_nc_scaffold_3457	Phage capsid family	structural
Phage_H_T_join	PF05521.11	GW460_nc_scaffold_3457	Phage head-tail joining protein	structural
DUF1799	PF08809.11	GW460_nc_scaffold_3457	Phage related hypothetical protein (DUF1799)	Unknown
Phage_integrase	PF00589.22	GW460_nc_scaffold_18	Phage integrase family	DNA replication, recombination, repair; nucleotide metabolism
Phage_integrase	PF00589.22	GW460_nc_scaffold_18	Phage integrase family	DNA replication, recombination, repair; nucleotide metabolism
Phage_rep_org_N	PF09681.10	GW460_nc_scaffold_18	N-terminal phage replisome organiser (Phage_rep_org_N)	other
Terminase_GpA	PF05876.12	GW460_nc_scaffold_18	Phage terminase large subunit (GpA)	structural
DUF5309	PF17236.2	FW104_nc_contig-100_1679	Family of Unknownnown function (DUF5309)	#Not categorized
Phage_cap_E	PF03864.15	GW456_nc_scaffold_3312	Phage major capsid protein E	structural
Peptidase_S49	PF01343.18	GW456_nc_scaffold_3312	Peptidase family S49	transcription, translation, protein synthesis
Phage_portal_2	PF05136.13	GW456_nc_scaffold_3312	Phage portal protein, lambda family	structural
Terminase_GpA	PF05876.12	GW456_nc_scaffold_3312	Phage terminase large subunit (GpA)	structural
Sigma70_r2	PF04542.14	GW460_nc_scaffold_3902	Sigma-70 region 2	transcription, translation, protein synthesis
Sigma70_r4_2	PF08281.12	GW460_nc_scaffold_3902	Sigma-70, region 4	transcription, translation, protein synthesis
HTH_3	PF01381.22	GW460_nc_scaffold_3902	Helix-turn-helix	other
Phage_capsid	PF05065.13	GW460_nc_scaffold_3902	Phage capsid family	structural
Phage_AlpA	PF05930.12	GW460_nc_scaffold_3902	Prophage CP4-57 regulatory protein (AlpA)	transcription, translation, protein synthesis
Phage_integrase	PF00589.22	GW460_nc_scaffold_3902	Phage integrase family	DNA replication, recombination, repair; nucleotide metabolism
Arm-DNA-bind_3	PF13356.6	GW460_nc_scaffold_3902	Arm DNA-binding domain	#Not categorized
HigB-like_toxin	PF05015.13	FW104_nc_contig-100_1898	RelE-like toxin of type II toxin-antitoxin system HigB	#Not categorized
DnaB_C	PF03796.15	FW104_nc_contig-100_1898	DnaB-like helicase C terminal domain	DNA replication, recombination, repair; nucleotide metabolism
AAA_25	PF13481.6	FW104_nc_contig-100_1898	AAA domain	other
DnaB	PF00772.21	FW104_nc_contig-100_1898	DnaB-like helicase N terminal domain	DNA replication, recombination, repair; nucleotide metabolism
RusA	PF05866.11	FW104_nc_contig-100_1898	Endodeoxyribonuclease RusA	DNA replication, recombination, repair; nucleotide metabolism
N6_N4_Mtase	PF01555.18	FW104_nc_contig-100_1898	DNA methylase	DNA replication, recombination, repair; nucleotide metabolism
HNH_3	PF13392.6	FW104_nc_contig-100_1898	HNH endonuclease	DNA replication, recombination, repair; nucleotide metabolism
Terminase_3	PF04466.13	FW104_nc_contig-100_1898	Phage terminase large subunit	structural
Phage_portal_2	PF05136.13	GW456_nc_scaffold_3517	Phage portal protein, lambda family	structural
Terminase_GpA	PF05876.12	GW456_nc_scaffold_3517	Phage terminase large subunit (GpA)	structural
RES	PF08808.11	GW456_nc_scaffold_3519	RES domain	other
Terminase_6	PF03237.15	GW456_nc_scaffold_3519	Terminase-like family	structural
Terminase_6C	PF17289.2	GW456_nc_scaffold_3519	Terminase RNaseH-like domain	#Not categorized
Phage_portal	PF04860.12	GW456_nc_scaffold_3519	Phage portal protein	structural
Peptidase_S78	PF04586.17	GW456_nc_scaffold_3519	Caudovirus prohead serine protease	#Not categorized
RNAse_A_bac	PF18431.1	GW456_nc_scaffold_3519	Bacterial CdiA-CT RNAse A domain	#Not categorized
Phage_capsid	PF05065.13	GW456_nc_scaffold_3519	Phage capsid family	structural
DUF1073	PF06381.11	FW104_nc_contig-100_1925	Protein of Unknownnown function (DUF1073)	Unknown
Terminase_6C	PF17289.2	FW104_nc_contig-100_1925	Terminase RNaseH-like domain	#Not categorized
Terminase_2	PF03592.16	FW104_nc_contig-100_1925	Terminase small subunit	structural
RusA	PF05866.11	FW104_nc_contig-100_1925	Endodeoxyribonuclease RusA	DNA replication, recombination, repair; nucleotide metabolism
KTSC	PF13619.6	FW104_nc_contig-100_1925	KTSC domain	transcription, translation, protein synthesis
HTH_19	PF12844.7	FW104_nc_contig-100_1925	Helix-turn-helix domain	other
HTH_31	PF13560.6	FW104_nc_contig-100_1925	Helix-turn-helix domain	other
DUF4055	PF13264.6	GW460_nc_scaffold_5832	Domain of Unknownnown function (DUF4055)	Unknown
Mtd_N	PF18454.1	GW460_nc_scaffold_5832	Major tropism determinant N-terminal domain	#Not categorized
HNH_3	PF13392.6	FW104_nc_contig-100_1939	HNH endonuclease	DNA replication, recombination, repair; nucleotide metabolism
Glyco_hydro_25	PF01183.20	FW104_nc_contig-100_1939	Glycosyl hydrolases family 25	other
N6_N4_Mtase	PF01555.18	FW104_nc_contig-100_1939	DNA methylase	DNA replication, recombination, repair; nucleotide metabolism
LAGLIDADG_2	PF03161.13	GW456_nc_scaffold_3609	LAGLIDADG DNA endonuclease family	DNA replication, recombination, repair; nucleotide metabolism
Peptidase_C14	PF00656.22	GW456_nc_scaffold_3609	Caspase domain	transcription, translation, protein synthesis
Glycos_transf_1	PF00534.20	FW104_nc_contig-100_2088	Glycosyl transferases group 1	AMG (metabolism)
Glyco_trans_1_4	PF13692.6	FW104_nc_contig-100_2088	Glycosyl transferases group 1	AMG (metabolism)
Phage_lysozyme	PF00959.19	FW104_nc_contig-100_2293	Phage lysozyme	lysis
DUF4055	PF13264.6	GW460_nc_scaffold_1518	Domain of Unknownnown function (DUF4055)	Unknown
Pim	PF16765.5	GW460_nc_scaffold_1518	Pesticin immunity protein	#Not categorized
DUF4055	PF13264.6	GW456_nc_scaffold_859	Domain of Unknownnown function (DUF4055)	Unknown
Holin_2-3	PF13272.6	GW456_nc_scaffold_8627	Putative 43499 transmembrane domain holin	#Not categorized
SLT	PF01464.20	GW456_nc_scaffold_8627	Transglycosylase SLT domain	lysis
zf-dskA_traR	PF01258.17	GW456_nc_scaffold_8627	Prokaryotic dksA/traR C4-type zinc finger	other
DUF3486	PF11985.8	GW456_nc_scaffold_8627	Protein of Unknownnown function (DUF3486)	Unknown
Terminase_6C	PF17289.2	GW456_nc_scaffold_8627	Terminase RNaseH-like domain	#Not categorized
MerR_1	PF13411.6	GW460_nc_scaffold_2967	MerR HTH family regulatory protein	transcription, translation, protein synthesis
MT-A70	PF05063.14	GW456_nc_scaffold_2564	MT-A70	other
DUF4747	PF15931.5	GW456_nc_scaffold_2564	Domain of Unknownnown function (DUF4747)	Not categorized
Head-tail_con	PF12236.8	FW104_nc_contig-100_2559	Bacteriophage head to tail connecting protein	structural
VirE	PF05272.11	FW104_nc_contig-100_2559	Virulence-associated protein E	other
Bro-N	PF02498.17	FW104_nc_contig-100_2603	BRO family, N-terminal domain	other
Phage_lysozyme	PF00959.19	FW104_nc_contig-100_2603	Phage lysozyme	lysis
Endonuclease_7	PF02945.15	FW104_nc_contig-100_2701	Recombination endonuclease VII	DNA replication, recombination, repair; nucleotide metabolism
IstB_IS21	PF01695.17	FW104_nc_contig-100_2704	IstB-like ATP binding protein	DNA replication, recombination, repair; nucleotide metabolism
HTH_36	PF13730.6	FW104_nc_contig-100_2704	Helix-turn-helix domain	other
NinB	PF05772.12	FW104_nc_contig-100_2704	NinB protein	DNA replication, recombination, repair; nucleotide metabolism
KilA-N	PF04383.13	FW104_nc_contig-100_2704	KilA-N domain	other
PDDEXK_1	PF12705.7	FW104_nc_contig-100_2704	PD-(D/E)XK nuclease superfamily	DNA replication, recombination, repair; nucleotide metabolism
Bgal_small_N	PF02929.17	GW456_nc_scaffold_4344	Beta galactosidase small chain	#Not categorized
LacY_symp	PF01306.19	GW456_nc_scaffold_4344	LacY proton/sugar symporter	#Not categorized
MFS_1	PF07690.16	GW456_nc_scaffold_4344	Major Facilitator Superfamily	membrane transport
MFS_1_like	PF12832.7	GW456_nc_scaffold_4344	MFS_1 like family	#Not categorized
Hexapep	PF00132.24	GW456_nc_scaffold_4344	Bacterial transferase hexapeptide (six repeats)	AMG (metabolism)
MFS_1	PF07690.16	GW456_nc_scaffold_4344	Major Facilitator Superfamily	membrane transport
Phage_cap_E	PF03864.15	GW456_nc_scaffold_4344	Phage major capsid protein E	structural
Cyanate_lyase	PF02560.14	GW456_nc_scaffold_4344	Cyanate lyase C-terminal domain	#Not categorized
HDPD	PF02924.14	GW456_nc_scaffold_4344	Bacteriophage lambda head decoration protein D	structural
Peptidase_S49	PF01343.18	GW456_nc_scaffold_4344	Peptidase family S49	transcription, translation, protein synthesis
Phage_portal_2	PF05136.13	GW456_nc_scaffold_4344	Phage portal protein, lambda family	structural
gpW	PF02831.15	GW456_nc_scaffold_4344	gpW	DNA replication, recombination, repair; nucleotide metabolism
Terminase_GpA	PF05876.12	GW456_nc_scaffold_4344	Phage terminase large subunit (GpA)	structural
Terminase_6C	PF17289.2	FW104_nc_contig-100_2789	Terminase RNaseH-like domain	#Not categorized
GTA_TIM	PF13547.6	GW456_nc_scaffold_4428	GTA TIM-barrel-like domain	other
NLPC_P60	PF00877.19	GW456_nc_scaffold_4428	NlpC/P60 family	other
DUF2163	PF09931.9	GW456_nc_scaffold_4428	Uncharacterized conserved protein (DUF2163)	Unknown
Phage_BR0599	PF09356.10	GW456_nc_scaffold_4428	Phage conserved hypothetical protein BR0599	other
DUF2460	PF09343.10	GW456_nc_scaffold_4428	Conserved hypothetical protein 2217 (DUF2460)	Unknown
Phage_TAC_11	PF11836.8	GW456_nc_scaffold_4428	Phage tail tube protein, GTA-gp10	#Not categorized
Phage_tail_2	PF06199.11	GW456_nc_scaffold_4428	Phage tail tube protein	structural
DUF3168	PF11367.8	GW456_nc_scaffold_4428	Protein of Unknownnown function (DUF3168)	Unknown
Phage_H_T_join	PF05521.11	GW456_nc_scaffold_4428	Phage head-tail joining protein	structural
Phage_capsid	PF05065.13	GW456_nc_scaffold_4428	Phage capsid family	structural
Peptidase_S78	PF04586.17	GW456_nc_scaffold_4428	Caudovirus prohead serine protease	#Not categorized
Phage_portal	PF04860.12	GW456_nc_scaffold_4428	Phage portal protein	structural
Terminase_GpA	PF05876.12	FW104_nc_contig-100_2812	Phage terminase large subunit (GpA)	structural
Phage_portal_2	PF05136.13	FW104_nc_contig-100_2812	Phage portal protein, lambda family	structural
Peptidase_S49	PF01343.18	FW104_nc_contig-100_2812	Peptidase family S49	transcription, translation, protein synthesis
DUF2190	PF09956.9	FW104_nc_contig-100_2812	Uncharacterized conserved protein (DUF2190)	Unknown
DNA_methylase	PF00145.17	FW104_nc_contig-100_2836	C-5 cytosine-specific DNA methylase	DNA replication, recombination, repair; nucleotide metabolism
RecU	PF03838.14	FW104_nc_contig-100_2836	Recombination protein U	DNA replication, recombination, repair; nucleotide metabolism
Prim-Pol	PF09250.11	FW104_nc_contig-100_2836	Bifunctional DNA primase/polymerase, N-terminal	DNA replication, recombination, repair; nucleotide metabolism
HNH_3	PF13392.6	FW104_nc_contig-100_2836	HNH endonuclease	DNA replication, recombination, repair; nucleotide metabolism
YqaJ	PF09588.10	FW104_nc_contig-100_2836	YqaJ-like viral recombinase domain	DNA replication, recombination, repair; nucleotide metabolism
DUF3334	PF11813.8	FW104_nc_contig-100_2840	Protein of Unknownnown function (DUF3334)	Not categorized
DUF4224	PF13986.6	FW104_nc_contig-100_2840	Domain of Unknownnown function (DUF4224)	Unknown
DUF3310	PF11753.8	FW104_nc_contig-100_2840	Protein of Unknownnwon function (DUF3310)	Unknown
dCMP_cyt_deam_1	PF00383.23	FW104_nc_contig-100_2840	Cytidine and deoxycytidylate deaminase zinc-binding region	other
MafB19-deam	PF14437.6	FW104_nc_contig-100_2840	MafB19-like deaminase	#Not categorized
DUF2815	PF10991.8	FW104_nc_contig-100_2840	Protein of Unknownnown function (DUF2815)	Unknown
DUF2800	PF10926.8	FW104_nc_contig-100_2840	Protein of Unknownnown function (DUF2800)	Unknown
Phage_TAC_11	PF11836.8	FW106_nc_contig-100_1245	Phage tail tube protein, GTA-gp10	#Not categorized
Phage_tail_2	PF06199.11	FW106_nc_contig-100_1245	Phage tail tube protein	structural
DUF3168	PF11367.8	FW106_nc_contig-100_1245	Protein of Unknownnown function (DUF3168)	Unknown
Phage_H_T_join	PF05521.11	FW106_nc_contig-100_1245	Phage head-tail joining protein	structural
Phage_capsid	PF05065.13	FW106_nc_contig-100_1245	Phage capsid family	structural
Peptidase_S49	PF01343.18	FW106_nc_contig-100_1245	Peptidase family S49	transcription, translation, protein synthesis
Phage_portal	PF04860.12	FW106_nc_contig-100_1245	Phage portal protein	structural
DUF3383	PF11863.8	FW106_nc_contig-100_1280	Protein of Unknownnown function (DUF3383)	Unknown
DUF4054	PF13262.6	FW106_nc_contig-100_1280	Protein of Unknownnown function (DUF4054)	Unknown
DUF2213	PF09979.9	FW106_nc_contig-100_1280	Uncharacterized protein conserved in bacteria (DUF2213)	Unknown
DUF1320	PF07030.12	GW456_nc_scaffold_4557	Protein of Unknownnown function (DUF1320)	Unknown
DUF1018	PF06252.12	GW456_nc_scaffold_4557	Protein of Unknownnown function (DUF1018)	Unknown
DUF4924	PF16271.5	GW456_nc_scaffold_400	Domain of Unknownnown function (DUF4924)	Not categorized
Resolvase	PF00239.21	GW456_nc_scaffold_400	Resolvase, N terminal domain	DNA replication, recombination, repair; nucleotide metabolism
Recombinase	PF07508.13	GW456_nc_scaffold_400	Recombinase	DNA replication, recombination, repair; nucleotide metabolism
Phage_capsid	PF05065.13	GW456_nc_scaffold_400	Phage capsid family	structural
DUF5309	PF17236.2	FW104_nc_contig-100_3016	Family of Unknownnown function (DUF5309)	#Not categorized
Trypsin_2	PF13365.6	FW104_nc_contig-100_3016	Trypsin-like peptidase domain	transcription, translation, protein synthesis
Terminase_1	PF03354.15	FW106_nc_contig-100_1326	Phage Terminase	structural
Terminase_4	PF05119.12	FW106_nc_contig-100_1326	Phage terminase, small subunit	structural
Phage_TTP_12	PF16461.5	FW106_nc_contig-100_1326	Lambda phage tail tube protein, TTP	#Not categorized
DUF3168	PF11367.8	FW106_nc_contig-100_1326	Protein of Unknownnown function (DUF3168)	Unknown
N6_N4_Mtase	PF01555.18	FW104_nc_contig-100_3104	DNA methylase	DNA replication, recombination, repair; nucleotide metabolism
ParBc	PF02195.18	FW104_nc_contig-100_3104	ParB-like nuclease domain	other
Phage_portal	PF04860.12	FW104_nc_contig-100_3104	Phage portal protein	structural
Phage_Mu_F	PF04233.14	FW104_nc_contig-100_3104	Phage Mu protein F like protein	structural
Peptidase_S78	PF04586.17	FW104_nc_contig-100_3104	Caudovirus prohead serine protease	#Not categorized
Phage_capsid	PF05065.13	FW104_nc_contig-100_3104	Phage capsid family	structural
Phage_integrase	PF00589.22	GW460_nc_scaffold_3616	Phage integrase family	DNA replication, recombination, repair; nucleotide metabolism
DUF2442	PF10387.9	GW460_nc_scaffold_3616	Protein of Unknownnown function (DUF2442)	Not categorized
DUF4160	PF13711.6	GW460_nc_scaffold_3616	Domain of Unknownnown function (DUF4160)	Unknown
Zot	PF05707.12	GW460_nc_scaffold_3616	Zonular occludens toxin (Zot)	other
DUF5455	PF17537.2	GW460_nc_scaffold_3616	Family of Unknownnown function (DUF5455)	Not categorized
Secretin	PF00263.21	GW460_nc_scaffold_3622	Bacterial type II and III secretion system protein	other
Secretin	PF00263.21	GW460_nc_scaffold_3628	Bacterial type II and III secretion system protein	other
Zot	PF05707.12	GW460_nc_scaffold_3628	Zonular occludens toxin (Zot)	other
Secretin	PF00263.21	gw460_c_scaffold_3592_cov=49	Bacterial type II and III secretion system protein	other
DUF5455	PF17537.2	gw460_c_scaffold_3592_cov=49	Family of Unknownnown function (DUF5455)	Not categorized
Phage_CRI	PF05144.14	gw460_c_scaffold_3592_cov=49	Phage replication protein CRI	DNA replication, recombination, repair; nucleotide metabolism
Terminase_6	PF03237.15	FW106_nc_contig-100_1590	Terminase-like family	structural
Baseplate_J	PF04865.14	GW456_nc_scaffold_5210	Baseplate J-like protein	structural
GP46	PF07409.12	GW456_nc_scaffold_5210	Phage protein GP46	other
Phage_Mu_Gp45	PF06890.12	GW456_nc_scaffold_5210	Bacteriophage Mu Gp45 protein	other
DNA_circ_N	PF07157.12	GW456_nc_scaffold_5210	DNA circularisation protein N-terminus	other
Phage_sheath_1	PF04984.14	GW456_nc_scaffold_5210	Phage tail sheath protein subtilisin-like domain	structural
Phage_sheath_1C	PF17482.2	GW456_nc_scaffold_5210	Phage tail sheath C-terminal domain	#Not categorized
DUF2635	PF10948.8	GW456_nc_scaffold_5210	Protein of Unknownnown function (DUF2635)	Unknown
Caudo_TAP	PF02413.17	GW456_nc_scaffold_893	Caudovirales tail fibre assembly protein, lambda gpK	#Not categorized
Caudo_TAP	PF02413.17	GW456_nc_scaffold_893	Caudovirales tail fibre assembly protein, lambda gpK	#Not categorized
Dam	PF05869.11	GW456_nc_scaffold_893	DNA N-6-adenine-methyltransferase (Dam)	DNA replication, recombination, repair; nucleotide metabolism
DUF2303	PF10065.9	GW456_nc_scaffold_893	Uncharacterized conserved protein (DUF2303)	Unknown
DUF4128	PF13554.6	FW106_nc_contig-100_1653	Bacteriophage related domain of Unknownnown function	Unknown
Rep_trans	PF02486.19	gw460_c_scaffold_3845_cov=8	Replication initiation factor	#Not categorized
Zot	PF05707.12	gw460_c_scaffold_3845_cov=8	Zonular occludens toxin (Zot)	other
Secretin	PF00263.21	gw460_c_scaffold_3845_cov=8	Bacterial type II and III secretion system protein	other
Caudo_TAP	PF02413.17	GW460_nc_scaffold_398	Caudovirales tail fibre assembly protein, lambda gpK	#Not categorized
Caudo_TAP	PF02413.17	GW460_nc_scaffold_398	Caudovirales tail fibre assembly protein, lambda gpK	#Not categorized
Dam	PF05869.11	GW460_nc_scaffold_398	DNA N-6-adenine-methyltransferase (Dam)	DNA replication, recombination, repair; nucleotide metabolism
DUF2303	PF10065.9	GW460_nc_scaffold_398	Uncharacterized conserved protein (DUF2303)	Unknown
NinG	PF05766.12	GW456_nc_scaffold_5429	Bacteriophage Lambda NinG protein	DNA replication, recombination, repair; nucleotide metabolism
Antiterm	PF03589.13	GW456_nc_scaffold_5429	Antitermination protein	#Not categorized
Antiterm	PF03589.13	GW456_nc_scaffold_5429	Antitermination protein	#Not categorized
Phage_holin_2_1	PF04971.12	GW456_nc_scaffold_5429	Bacteriophage P21 holin S	#Not categorized
Phage_lysozyme	PF00959.19	GW456_nc_scaffold_5429	Phage lysozyme	lysis
Phage_lysis	PF03245.13	GW456_nc_scaffold_5429	Bacteriophage Rz lysis protein	lysis
Phage_pRha	PF09669.10	GW456_nc_scaffold_5429	Phage regulatory protein Rha (Phage_pRha)	transcription, translation, protein synthesis
Phage_Nu1	PF07471.12	GW456_nc_scaffold_5429	Phage DNA packaging protein Nu1	structural
Terminase_GpA	PF05876.12	GW456_nc_scaffold_5429	Phage terminase large subunit (GpA)	structural
Zot	PF05707.12	GW460_nc_scaffold_4002	Zonular occludens toxin (Zot)	other
Secretin	PF00263.21	GW460_nc_scaffold_4002	Bacterial type II and III secretion system protein	other
Rep_trans	PF02486.19	GW460_nc_scaffold_4002	Replication initiation factor	#Not categorized
Phage_capsid	PF05065.13	GW460_nc_scaffold_4303	Phage capsid family	structural
Peptidase_S78	PF04586.17	GW460_nc_scaffold_4303	Caudovirus prohead serine protease	#Not categorized
Phage_TAC_11	PF11836.8	GW460_nc_scaffold_4303	Phage tail tube protein, GTA-gp10	#Not categorized
Phage_portal	PF04860.12	GW460_nc_scaffold_4303	Phage portal protein	structural
HTH_Tnp_1	PF01527.20	GW460_nc_scaffold_4303	Transposase	DNA replication, recombination, repair; nucleotide metabolism
rve_3	PF13683.6	GW460_nc_scaffold_4303	Integrase core domain	DNA replication, recombination, repair; nucleotide metabolism
rve	PF00665.26	GW460_nc_scaffold_4303	Integrase core domain	DNA replication, recombination, repair; nucleotide metabolism
Phage_capsid	PF05065.13	GW456_nc_scaffold_5634	Phage capsid family	structural
Phage_AlpA	PF05930.12	GW456_nc_scaffold_5634	Prophage CP4-57 regulatory protein (AlpA)	transcription, translation, protein synthesis
Phage_integrase	PF00589.22	GW456_nc_scaffold_5634	Phage integrase family	DNA replication, recombination, repair; nucleotide metabolism
Arm-DNA-bind_3	PF13356.6	GW456_nc_scaffold_5634	Arm DNA-binding domain	#Not categorized
Glucokinase	PF02685.16	GW456_nc_scaffold_5634	Glucokinase	#Not categorized
Phage_portal_2	PF05136.13	GW460_nc_scaffold_4612	Phage portal protein, lambda family	structural
Phage_portal_2	PF05136.13	GW460_nc_scaffold_4612	Phage portal protein, lambda family	structural
Head-tail_con	PF12236.8	FW104_nc_contig-100_4215	Bacteriophage head to tail connecting protein	structural
Terminase_6	PF03237.15	FW104_nc_contig-100_4215	Terminase-like family	structural
Terminase_6C	PF17289.2	GW460_nc_scaffold_4339	Terminase RNaseH-like domain	#Not categorized
DUF935	PF06074.12	GW460_nc_scaffold_4339	Protein of Unknownnown function (DUF935)	Unknown
Phage_Mu_F	PF04233.14	GW460_nc_scaffold_4339	Phage Mu protein F like protein	structural
Phage_tail_S	PF05069.13	GW460_nc_scaffold_4339	Phage virion morphogenesis family	structural
4HBT	PF03061.22	FW104_nc_contig-100_4330	Thioesterase superfamily	other
Phage_portal	PF04860.12	FW104_nc_contig-100_4330	Phage portal protein	structural
Phage_Mu_F	PF04233.14	FW104_nc_contig-100_4330	Phage Mu protein F like protein	structural
Phage_holin_2_4	PF16082.5	GW460_nc_scaffold_12837	Bacteriophage holin family, superfamily II-like	#Not categorized
HTH_Tnp_1	PF01527.20	GW456_nc_scaffold_6198	Transposase	DNA replication, recombination, repair; nucleotide metabolism
rve_3	PF13683.6	GW456_nc_scaffold_6198	Integrase core domain	DNA replication, recombination, repair; nucleotide metabolism
rve	PF00665.26	GW456_nc_scaffold_6198	Integrase core domain	DNA replication, recombination, repair; nucleotide metabolism
Resolvase	PF00239.21	GW456_nc_scaffold_6198	Resolvase, N terminal domain	DNA replication, recombination, repair; nucleotide metabolism
Recombinase	PF07508.13	GW456_nc_scaffold_6198	Recombinase	DNA replication, recombination, repair; nucleotide metabolism
DUF2924	PF11149.8	GW456_nc_scaffold_6198	Protein of Unknownnown function (DUF2924)	Unknown
DUF3489	PF11994.8	GW456_nc_scaffold_6198	Protein of Unknownnown function (DUF3489)	Unknown
Terminase_6C	PF17289.2	GW456_nc_scaffold_6198	Terminase RNaseH-like domain	#Not categorized
HTH_19	PF12844.7	GW460_nc_scaffold_4565	Helix-turn-helix domain	other
HTH_31	PF13560.6	GW460_nc_scaffold_4565	Helix-turn-helix domain	other
HTH_3	PF01381.22	GW460_nc_scaffold_4565	Helix-turn-helix	other
RVT_1	PF00078.27	GW460_nc_scaffold_4565	Reverse transcriptase (RNA-dependent DNA polymerase)	transcription, translation, protein synthesis
dCMP_cyt_deam_1	PF00383.23	GW460_nc_scaffold_4565	Cytidine and deoxycytidylate deaminase zinc-binding region	other
MafB19-deam	PF14437.6	GW460_nc_scaffold_4565	MafB19-like deaminase	#Not categorized
MvaI_BcnI	PF15515.6	GW460_nc_scaffold_4565	MvaI/BcnI restriction endonuclease family	DNA replication, recombination, repair; nucleotide metabolism
Vsr	PF03852.15	GW460_nc_scaffold_4565	DNA mismatch endonuclease Vsr	DNA replication, recombination, repair; nucleotide metabolism
DNA_methylase	PF00145.17	GW460_nc_scaffold_4565	C-5 cytosine-specific DNA methylase	DNA replication, recombination, repair; nucleotide metabolism
VirC1	PF07015.11	GW460_nc_scaffold_4565	VirC1 protein	other
CbiA	PF01656.23	GW460_nc_scaffold_4565	CobQ/CobB/MinD/ParA nucleotide binding domain	other
DUF2523	PF10734.9	gw456_c_scaffold_6372	Protein of Unknownnown function (DUF2523)	Unknown
Zot	PF05707.12	gw456_c_scaffold_6372	Zonular occludens toxin (Zot)	other
CoatB	PF10389.9	gw460_c_scaffold_4703_cov=32	Bacteriophage coat protein B	structural
Zot	PF05707.12	gw460_c_scaffold_4703_cov=32	Zonular occludens toxin (Zot)	other
DUF1073	PF06381.11	FW106_nc_contig-100_2572	Protein of Unknownnown function (DUF1073)	Unknown
DUF2213	PF09979.9	FW106_nc_contig-100_2572	Uncharacterized protein conserved in bacteria (DUF2213)	Unknown
Head-tail_con	PF12236.8	FW104_nc_contig-100_5122	Bacteriophage head to tail connecting protein	structural
PhageMin_Tail	PF10145.9	FW104_nc_contig-100_5166	Phage-related minor tail protein	structural
N6_Mtase	PF02384.16	FW104_nc_contig-100_5166	N-6 DNA Methylase	DNA replication, recombination, repair; nucleotide metabolism
PIN	PF01850.21	GW456_nc_scaffold_3279	PIN domain	transcription, translation, protein synthesis
SLT	PF01464.20	FW106_nc_contig-100_2716	Transglycosylase SLT domain	lysis
DUF2523	PF10734.9	gw460_c_scaffold_5098_cov=32	Protein of Unknownnown function (DUF2523)	Unknown
Zot	PF05707.12	gw460_c_scaffold_5098_cov=32	Zonular occludens toxin (Zot)	other
Phage_X	PF05155.15	gw460_c_scaffold_5098_cov=32	Phage X family	#Not categorized
CoatB	PF10389.9	gw460_c_scaffold_5098_cov=32	Bacteriophage coat protein B	structural
DUF2312	PF10073.9	FW106_nc_contig-100_2898	Uncharacterized protein conserved in bacteria (DUF2312)	Unknown
DnaB_C	PF03796.15	FW106_nc_contig-100_2898	DnaB-like helicase C terminal domain	DNA replication, recombination, repair; nucleotide metabolism
DnaB	PF00772.21	FW106_nc_contig-100_2898	DnaB-like helicase N terminal domain	DNA replication, recombination, repair; nucleotide metabolism
GP3_package	PF16677.5	FW106_nc_contig-100_2898	DNA-packaging protein gp3	#Not categorized
Terminase_6C	PF17289.2	FW106_nc_contig-100_2898	Terminase RNaseH-like domain	#Not categorized
Phage_X	PF05155.15	gw460_c_scaffold_5271_cov=17	Phage X family	#Not categorized
Zot	PF05707.12	gw460_c_scaffold_5271_cov=17	Zonular occludens toxin (Zot)	other
Pentapeptide	PF00805.22	FW104_nc_contig-100_5774	Pentapeptide repeats (8 copies)	other
Pentapeptide	PF00805.22	FW104_nc_contig-100_5774	Pentapeptide repeats (8 copies)	other
SSB	PF00436.25	FW104_nc_contig-100_5774	Single-strand binding protein family	other
Zot	PF05707.12	gw460_c_scaffold_5534_cov=105	Zonular occludens toxin (Zot)	other
DUF2523	PF10734.9	gw460_c_scaffold_5534_cov=105	Protein of Unknownnown function (DUF2523)	Unknown
CoatB	PF10389.9	gw460_c_scaffold_5534_cov=105	Bacteriophage coat protein B	structural
DNA_pol_B_2	PF03175.13	FW104_nc_contig-100_5952	DNA polymerase type B, organellar and viral	DNA replication, recombination, repair; nucleotide metabolism
Phage_capsid	PF05065.13	GW456_nc_scaffold_10448	Phage capsid family	structural
Phage_H_T_join	PF05521.11	GW456_nc_scaffold_10448	Phage head-tail joining protein	structural
DUF3168	PF11367.8	GW456_nc_scaffold_10448	Protein of Unknownnown function (DUF3168)	Unknown
rve	PF00665.26	GW456_nc_scaffold_10448	Integrase core domain	DNA replication, recombination, repair; nucleotide metabolism
HTH_21	PF13276.6	GW456_nc_scaffold_10448	HTH-like domain	other
rve_2	PF13333.6	GW456_nc_scaffold_10448	Integrase core domain	DNA replication, recombination, repair; nucleotide metabolism
HTH_Tnp_1	PF01527.20	GW456_nc_scaffold_10448	Transposase	DNA replication, recombination, repair; nucleotide metabolism
Phage_TTP_12	PF16461.5	GW456_nc_scaffold_10448	Lambda phage tail tube protein, TTP	#Not categorized
Terminase_2	PF03592.16	FW104_nc_contig-100_6027	Terminase small subunit	structural
Zot	PF05707.12	fw104_contig-100_6089	Zonular occludens toxin (Zot)	other
CoatB	PF10389.9	fw104_contig-100_6089	Bacteriophage coat protein B	structural
Rep_trans	PF02486.19	fw104_contig-100_6089	Replication initiation factor	#Not categorized
RVT_1	PF00078.27	FW104_nc_contig-100_6591	Reverse transcriptase (RNA-dependent DNA polymerase)	transcription, translation, protein synthesis
Phage_GPL	PF05926.11	GW460_nc_scaffold_6762	Phage head completion protein (GPL)	structural
Phage_tail_X	PF05489.12	GW460_nc_scaffold_6762	Phage Tail Protein X	structural
Phage_holin_3_1	PF05106.12	GW460_nc_scaffold_6762	Phage holin family (Lysis protein S)	Not categorized
Muraidase	PF11860.8	GW460_nc_scaffold_6762	N-acetylmuramidase	Not categorized
PG_binding_1	PF01471.18	GW460_nc_scaffold_6762	Putative peptidoglycan binding domain	lysis
P2_Phage_GpR	PF06891.11	GW460_nc_scaffold_6762	P2 phage tail completion protein R (GpR)	structural
Phage_tail_S	PF05069.13	GW460_nc_scaffold_6762	Phage virion morphogenesis family	structural
Phage_base_V	PF04717.12	GW460_nc_scaffold_6762	Type VI secretion system, phage-baseplate injector	structural
GPW_gp25	PF04965.14	GW460_nc_scaffold_6762	Gene 25-like lysozyme	structural
DUF4375	PF14300.6	GW456_nc_scaffold_9474	Domain of Unknownnown function (DUF4375)	Unknown
DUF4375	PF14300.6	GW456_nc_scaffold_9474	Domain of Unknownnown function (DUF4375)	Unknown
Phage_Mu_Gam	PF07352.12	GW460_nc_scaffold_8732	Bacteriophage Mu Gam like protein	DNA replication, recombination, repair; nucleotide metabolism
HNHc_6	PF16784.5	GW460_nc_scaffold_8732	Putative HNHc nuclease	Not categorized
Phage_integrase	PF00589.22	GW456_nc_scaffold_10435	Phage integrase family	DNA replication, recombination, repair; nucleotide metabolism
DUF4060	PF13269.6	GW456_nc_scaffold_10435	Protein of Unknownnown function (DUF4060)	#Not categorized
MethyltransfD12	PF02086.15	GW456_nc_scaffold_10435	D12 class N6 adenine-specific DNA methyltransferase	DNA replication, recombination, repair; nucleotide metabolism
MethyltransfD12	PF02086.15	GW456_nc_scaffold_10435	D12 class N6 adenine-specific DNA methyltransferase	DNA replication, recombination, repair; nucleotide metabolism
DUF1317	PF07026.11	GW456_nc_scaffold_10435	Protein of Unknownnown function (DUF1317)	#Not categorized
YqaJ	PF09588.10	GW456_nc_scaffold_10435	YqaJ-like viral recombinase domain	DNA replication, recombination, repair; nucleotide metabolism
RecT	PF03837.14	GW456_nc_scaffold_10435	RecT family	DNA replication, recombination, repair; nucleotide metabolism
Phage_F	PF02305.17	gw460_c_scaffold_7390_cov=15	Capsid protein (F protein)	structural
Chlamy_scaf	PF09675.10	gw460_c_scaffold_7390_cov=15	Chlamydia-phage Chp2 scaffold (Chlamy_scaf)	Not categorized
Phage_F	PF02305.17	gw460_c_scaffold_7390_cov=15	Capsid protein (F protein)	structural
Chlamy_scaf	PF09675.10	gw460_c_scaffold_8056_cov=910	Chlamydia-phage Chp2 scaffold (Chlamy_scaf)	Not categorized
Phage_F	PF02305.17	gw460_c_scaffold_8056_cov=910	Capsid protein (F protein)	structural
Phage_F	PF02305.17	gw460_c_scaffold_8490_cov=10	Capsid protein (F protein)	structural
Chlamy_scaf	PF09675.10	gw460_c_scaffold_8490_cov=10	Chlamydia-phage Chp2 scaffold (Chlamy_scaf)	Not categorized
Phage_F	PF02305.17	gw460_c_scaffold_8490_cov=10	Capsid protein (F protein)	structural
DUF3486	PF11985.8	FW104_nc_contig-100_9686	Protein of Unknownnown function (DUF3486)	Unknown
Amidase_2	PF01510.25	FW104_nc_contig-100_9686	N-acetylmuramoyl-L-alanine amidase	lysis
P22_AR_N	PF10547.9	FW104_nc_contig-100_9686	P22_AR N-terminal domain	transcription, translation, protein synthesis

## Sheet: Resistance genes encoded
Viral Sequence	Pfam Domain	Pfam Domain Description	Metal Resistance	Toxin/Anti-toxin	Antibiotic Resistance
gw456_c_scaffold_130	Cu-oxidase_3	Multicopper oxidase	Yes
gw456_c_scaffold_130	Cu-oxidase_2	Multicopper oxidase	Yes
GW460_nc_scaffold_2967	MerR_1	MerR HTH family regulatory protein	Yes
gw456_c_scaffold_130	AbiEii	Nucleotidyl transferase AbiEii toxin, Type IV TA system		Yes
fw106_contig-100_3	YdaS_antitoxin	Putative antitoxin of bacterial toxin-antitoxin system, YdaS/YdaT		Yes
gw460_c_scaffold_1258_cov=15	HicB	HicB family		Yes
gw460_c_scaffold_1258_cov=15	YdaS_antitoxin	Putative antitoxin of bacterial toxin-antitoxin system, YdaS/YdaT		Yes
GW456_nc_scaffold_792	Tox-GHH	GHH signature containing HNH/Endo VII superfamily nuclease toxin		Yes
GW456_nc_scaffold_3372	HigB-like_toxin	RelE-like toxin of type II toxin-antitoxin system HigB		Yes
gw460_c_scaffold_1945_cov=8	YafQ_toxin	Bacterial toxin of type II toxin-antitoxin system, YafQ		Yes
GW460_nc_scaffold_28	Zot	Zonular occludens toxin (Zot)		Yes
GW460_nc_scaffold_2234	YdaT_toxin	Putative bacterial toxin ydaT		Yes
FW104_nc_contig-100_1898	HigB-like_toxin	RelE-like toxin of type II toxin-antitoxin system HigB		Yes
GW460_nc_scaffold_3616	Zot	Zonular occludens toxin (Zot)		Yes
GW460_nc_scaffold_3628	Zot	Zonular occludens toxin (Zot)		Yes
gw460_c_scaffold_3845_cov=8	Zot	Zonular occludens toxin (Zot)		Yes
GW460_nc_scaffold_4002	Zot	Zonular occludens toxin (Zot)		Yes
gw456_c_scaffold_6372	Zot	Zonular occludens toxin (Zot)		Yes
gw460_c_scaffold_4703_cov=32	Zot	Zonular occludens toxin (Zot)		Yes
gw460_c_scaffold_5098_cov=32	Zot	Zonular occludens toxin (Zot)		Yes
gw460_c_scaffold_5271_cov=17	Zot	Zonular occludens toxin (Zot)		Yes
gw460_c_scaffold_5534_cov=105	Zot	Zonular occludens toxin (Zot)		Yes
fw104_contig-100_6089	Zot	Zonular occludens toxin (Zot)		Yes
gw456_c_scaffold_130	ACR_tran	AcrB/AcrD/AcrF family			Yes
gw456_c_scaffold_130	ACR_tran	AcrB/AcrD/AcrF family			Yes
gw456_c_scaffold_130	Adenyl_transf	Streptomycin adenylyltransferase			Yes
GW456_nc_scaffold_344	Lactamase_B	Metallo-beta-lactamase superfamily			Yes
GW460_nc_scaffold_3570	Colicin	Colicin pore forming domain			Yes

## Sheet: Select Pfam domains 
Pfam domains related to metal resistance, antibiotic resistance and toxin-antitoxin encoding genes
Feature	Location	Size	Directionality	Description
hypothetical protein	3..716	714	<=	CDS
hypothetical protein	805..1461	657	<=	CDS
CDS	1491..1877	387	<=	CDS
CDS	1893..2516	624	<=	CDS
CDS	2526..2996	471	<=	CDS
phage related	3006..3761	756	<=	CDS
phage related	3785..5767	1983	<=	CDS
phage related	5764..6126	363	<=	CDS
phage related	6142..6768	627	<=	CDS
Pfam-B_9082	6765..7628	864	<=	CDS
phage related	7629..7949	321	<=	CDS
phage related	7949..8593	645	<=	CDS
phage related	8593..9695	1103	<=	CDS
CDS	9696..9827	132	<=	CDS
phage related	9857..10,333	477	<=	CDS
phage related	10,334..10,764	431	<=	CDS
DUF3383	10,782..12,665	1884	<=	CDS
phage related	12,674..13,190	517	<=	CDS
CDS	13,191..13,373	183	<=	CDS
phage related	13,374..13,726	353	<=	CDS
phage related	13,727..14,212	486	<=	CDS
hypothetical protein	14,213..14,603	391	<=	CDS
DUF2184	14,947..15,876	930	<=	CDS
CDS	15,889..16,658	770	<=	CDS
DUF2213	16,659..17,936	1278	<=	CDS
Phage Mu F-like protein	18,076..18,810	735	<=	CDS
DUF1073	18,949..20,319	1371	<=	CDS
CDS	20,588..20,734	147	=>	CDS
CDS	20,766..20,888	123	<=	CDS
hypothetical protein	21,478..22,335	858	<=	CDS
hypothetical protein	22,336..22,925	590	<=	CDS
CDS	23,082..23,315	234	=>	CDS
Heavy metal RND efflux outer membrane protein, CzcC family	23,350..24,606	1257	=>	CDS
Cobalt/zinc/cadmium efflux RND transporter, membrane fusion protein, CzcB family	24,607..25,822	1216	=>	CDS
Cobalt-zinc-cadmium resistance protein CzcA, Cation efflux system protein CusA	25,823..29,080	3258	=>	CDS
Lead, cadmium, zinc and mercury transporting ATPase	29,081..30,954	1874	=>	CDS
Copper tolerance protein	30,955..32,406	1452	=>	CDS
Multicopper oxidase	32,407..34,077	1671	=>	CDS
CDS	34,079..34,645	567	=>	CDS
hypothetical protein	34,666..36,072	1407	=>	CDS
Probable Co/Zn/Cd efflux system membrane fusion protein	36,073..37,520	1448	=>	CDS
Cobalt-zinc-cadmium resistance protein CzcA, Cation efflux system protein CusA	37,521..40,691	3171	=>	CDS
Lead, cadmium, zinc and mercury transporting ATPase	40,699..42,993	2295	<=	CDS
CDS	43,027..43,185	159	<=	CDS
CDS	43,227..43,424	198	=>	CDS
CDS	43,447..43,686	240	=>	CDS
CDS	43,861..44,031	171	=>	CDS
Arsenate reductase	44,067..44,498	432	<=	CDS
Arsenical-resistance protein ACR3	44,513..45,571	1059	<=	CDS
ABC transporter	45,576..46,238	663	<=	CDS
hypothetical protein	46,241..47,461	1221	<=	CDS
CDS	47,471..48,226	756	<=	CDS
CDS	48,240..48,599	360	<=	CDS
CDS	48,940..49,353	414	<=	CDS
Putative cytoplasmic protein	49,381..50,463	1083	<=	CDS
Virulence plasmid integrase pGP8-D	50,472..51,445	974	<=	CDS
CDS	51,446..51,631	186	<=	CDS
CDS	51,860..52,114	255	=>	CDS
Terminase 6	52,401..53,742	1342	<=	CDS
CDS	53,743..53,988	246	<=	CDS
CDS	54,024..54,191	168	<=	CDS
Adenine-specific methyltransferase	54,212..55,534	1323	<=	CDS
CDS	55,697..56,038	342	<=	CDS
CDS	56,039..56,179	141	=>	CDS
Acetyltransferase (GNAT) domain	56,213..56,785	573	=>	CDS
probable short chain dehydrogenase	56,787..57,582	796	=>	CDS
CDS	57,583..58,101	519	=>	CDS
L-lactate dehydrogenase	58,112..59,272	1161	=>	CDS
CDS	59,278..59,694	417	=>	CDS
hypothetical protein	59,695..60,766	1072	=>	CDS
CDS	60,767..61,434	668	=>	CDS
hypothetical protein	61,435..61,965	531	=>	CDS
Lipid A export ATP-binding/permease protein MsbA	61,966..63,713	1748	=>	CDS
Fosfomycin resistance protein FosX	63,715..64,152	438	=>	CDS
hypothetical protein	64,579..65,160	582	<=	CDS
Spectinomycin phosphotransferase	65,161..66,163	1003	<=	CDS
CDS	66,164..67,000	837	<=	CDS
hypothetical protein	67,003..67,800	798	<=	CDS
Protein export cytoplasm protein SecA ATPase RNA helicase	67,818..68,534	717	<=	CDS
hypothetical protein	68,578..69,225	648	<=	CDS
CDS	69,484..69,861	378	<=	CDS
CDS	69,862..70,061	200	<=	CDS
CDS	70,074..70,466	393	<=	CDS
hypothetical protein	70,476..71,837	1362	<=	CDS
Acetyltransferase (GNAT) domain	72,097..73,092	996	=>	CDS
CDS	73,094..73,630	537	=>	CDS
CDS	73,640..75,049	1410	=>	CDS
CDS	75,055..75,788	734	=>	CDS
hypothetical protein	75,789..76,865	1077	=>	CDS
CDS	76,866..77,253	388	=>	CDS
phage related	77,344..77,562	219	=>	CDS
CDS	77,566..77,814	249	<=	CDS
CDS	77,830..78,531	702	<=	CDS
CDS	78,540..78,815	276	<=	CDS
CDS	78,819..79,028	210	<=	CDS
CDS	79,140..79,496	357	<=	CDS
CDS	79,532..79,654	123	<=	CDS
CDS	79,736..80,002	267	<=	CDS
phage related	80,060..80,455	396	<=	CDS
phage related	80,574..81,026	453	<=	CDS
CDS	81,027..81,301	275	<=	CDS
CDS	81,476..81,703	228	=>	CDS
CDS	81,732..81,998	267	=>	CDS
phage related	82,061..82,627	567	=>	CDS
FIG00761345: hypothetical protein	82,768..82,929	162	=>	CDS
phage related	82,938..83,537	600	=>	CDS
CDS	83,549..84,475	927	=>	CDS
CDS	84,635..84,862	228	<=	CDS
CDS	84,978..85,094	117	<=	CDS
CDS	85,207..85,350	144	=>	CDS
CDS	85,375..86,004	630	<=	CDS
CDS	86,066..86,434	369	=>	CDS
CDS	86,714..86,866	153	=>	CDS
hypothetical protein	87,312..87,527	216	<=	CDS
hypothetical protein	87,870..89,514	1645	<=	CDS
DnaB-like helicase with C terminal domain	89,516..91,861	2346	<=	CDS
CDS	91,905..92,388	484	<=	CDS
CbiA	92,389..93,168	780	<=	CDS
CDS	93,325..93,510	186	=>	CDS
CDS	93,670..93,792	123	=>	CDS
hypothetical protein	94,095..94,433	339	<=	CDS
