# Supplementary material for: Ecogenomics of Groundwater Phages Suggests Niche Differentiation Linked to Specific Environmental Tolerance
Source: mSystems. 2021 Jun 29;6(3):e00537-21. doi: 10.1128/mSystems.00537-21 (PMC8269241; doi:10.1128/mSystems.00537-21)
Supplement: TABLE S6 [file msystems.00537-21-st006.xlsx]

## Sheet: Sheet1
Viral sequence name	Virus Size	Well	Groundwater Type	Category	Host predicted?	Host predicted based on ORFRC?	ORFRC	Host predicted based on NCBI?	NCBI	VC	Circular or non-circular	AMG detected via Pfam?	Metal Resistance	Toxin/Anti-toxin	Antibiotic Resistance
FW104_contig-100_6089	5957	FW104	contaminated	Category2	No	No	-	No	-		circular	yes
FW104_nc_contig-100_1	101205	FW104	contaminated	Category2	No	No	-	No	-	VC_320_0	non-circular	no
FW104_nc_contig-100_1108	13868	FW104	contaminated	Category2	No	No	-	No	-		non-circular	no
FW104_nc_contig-100_112	28698	FW104	contaminated	Category2	Yes	No	-	Yes	Proteobacteria,Betaproteobacteria,Nitrosomonadales,Nitrosomonadaceae,Nitrosomonas		non-circular	no
FW104_nc_contig-100_1195	13451	FW104	contaminated	Category2	No	No	-	No	-	VC_188_0	non-circular	no
FW104_nc_contig-100_123	28190	FW104	contaminated	Category2	Yes	Yes	Proteobacteria,Betaproteobacteria,Burkholderiales,Oxalobacteraceae,Massilia	Yes	Proteobacteria,Betaproteobacteria,Burkholderiales	VC_138_0	non-circular	no
FW104_nc_contig-100_143	27281	FW104	contaminated	Category2	Yes	Yes	Proteobacteria,Betaproteobacteria,Burkholderiales,Alcaligenaceae,Castellaniella AND Proteobacteria,Gammaproteobacteria,Pseudomonadales,Pseudomonadaceae,Pseudomonas	Yes	Proteobacteria,Gammaproteobacteria,Pseudomonadales,Pseudomonadaceae,Pseudomonas	VC_138_0	non-circular	no
FW104_nc_contig-100_155	26748	FW104	contaminated	Category1	Yes	Yes	Proteobacteria,Betaproteobacteria,Burkholderiales,Alcaligenaceae,Castellaniella	No	-	VC_138_0	non-circular	no
FW104_nc_contig-100_1564	12016	FW104	contaminated	Category1	No	No	-	No	-		non-circular	no
FW104_nc_contig-100_1670	11691	FW104	contaminated	Category2	No	No	-	No	-		non-circular	no
FW104_nc_contig-100_1679	11662	FW104	contaminated	Category2	No	No	-	No	-		non-circular	no		Yes
FW104_nc_contig-100_1898	11055	FW104	contaminated	Category2	Yes	Yes	Proteobacteria,Gammaproteobacteria,Xanthomonadales,Xanthomonadaceae,Rhodanobacter	Yes	Proteobacteria		non-circular	yes
FW104_nc_contig-100_1925	10977	FW104	contaminated	Category2	Yes	No	-	Yes	Proteobacteria		non-circular	no
FW104_nc_contig-100_1939	10935	FW104	contaminated	Category2	Yes	No	-	Yes	Actinobacteria,Actinobacteria,Actinomycetales,Microbacteriaceae,Clavibacter		non-circular	no
FW104_nc_contig-100_2088	10558	FW104	contaminated	Category2	No	No	-	No	-		non-circular	no
FW104_nc_contig-100_21	45127	FW104	contaminated	Category2	No	No	-	No	-		non-circular	no
FW104_nc_contig-100_210	24572	FW104	contaminated	Category2	No	No	-	No	-		non-circular	no
FW104_nc_contig-100_2293	10193	FW104	contaminated	Category2	Yes	No	-	Yes	Proteobacteria		non-circular	no
FW104_nc_contig-100_25	28992	FW104	contaminated	Category5	No	No	-	No	-		non-circular	no
FW104_nc_contig-100_252	23125	FW104	contaminated	Category2	Yes	No	-	Yes	Bacteroidetes,Sphingobacteria,Sphingobacteriales,Sphingobacteriaceae,Solitalea		non-circular	no
FW104_nc_contig-100_2559	9685	FW104	contaminated	Category1	No	No	-	No	-		non-circular	no
FW104_nc_contig-100_259	22853	FW104	contaminated	Category2	Yes	No	-	Yes	Proteobacteria,Betaproteobacteria,Burkholderiales,Alcaligenaceae,Bordetella	VC_148_0	non-circular	no
FW104_nc_contig-100_2603	9603	FW104	contaminated	Category2	Yes	No	-	Yes	Proteobacteria,Betaproteobacteria,Burkholderiales,Comamonadaceae,Acidovorax	VC_185_0	non-circular	no
FW104_nc_contig-100_2701	9404	FW104	contaminated	Category2	No	No	-	No	-		non-circular	no
FW104_nc_contig-100_2704	9402	FW104	contaminated	Category2	No	No	-	No	-		non-circular	no
FW104_nc_contig-100_271	22613	FW104	contaminated	Category2	No	No	-	No	-		non-circular	no
FW104_nc_contig-100_2789	9275	FW104	contaminated	Category2	No	No	-	No	-		non-circular	no
FW104_nc_contig-100_2812	9232	FW104	contaminated	Category2	Yes	Yes	Proteobacteria,Betaproteobacteria,Burkholderiales,Comamonadaceae	Yes	Proteobacteria,Betaproteobacteria,Burkholderiales,Comamonadaceae AND Proteobacteria,Betaproteobacteria,Burkholderiales,Comamonadaceae,Delftia		non-circular	no
FW104_nc_contig-100_2836	9198	FW104	contaminated	Category2	No	No	-	No	-		non-circular	no
FW104_nc_contig-100_2840	9197	FW104	contaminated	Category2	No	No	-	No	-		non-circular	no
FW104_nc_contig-100_3016	8949	FW104	contaminated	Category1	Yes	No	-	Yes	Proteobacteria	VC_188_0	non-circular	no
FW104_nc_contig-100_3104	8821	FW104	contaminated	Category2	No	No	-	No	-		non-circular	no
FW104_nc_contig-100_316	21502	FW104	contaminated	Category2	No	No	-	No	-		non-circular	no
FW104_nc_contig-100_32	39218	FW104	contaminated	Category2	Yes	No	-	Yes	Firmicutes,Bacilli,Bacillales,Paenibacillaceae,Paenibacillus		non-circular	no
FW104_nc_contig-100_321	21440	FW104	contaminated	Category2	No	No	-	No	-	VC_138_0	non-circular	no
FW104_nc_contig-100_3649	8135	FW104	contaminated	Category2	No	No	-	No	-		non-circular	no
FW104_nc_contig-100_388	20134	FW104	contaminated	Category2	Yes	No	-	Yes	Proteobacteria	VC_188_0	non-circular	no
FW104_nc_contig-100_4215	7529	FW104	contaminated	Category2	No	No	-	No	-		non-circular	no
FW104_nc_contig-100_4330	7433	FW104	contaminated	Category2	No	No	-	No	-		non-circular	no
FW104_nc_contig-100_4360	7407	FW104	contaminated	Category2	No	No	-	No	-		non-circular	no
FW104_nc_contig-100_450	18988	FW104	contaminated	Category2	Yes	Yes	Proteobacteria,Gammaproteobacteria,Pseudomonadales,Pseudomonadaceae,Pseudomonas	Yes	Proteobacteria,Betaproteobacteria,Burkholderiales	VC_103_0	non-circular	no
FW104_nc_contig-100_465	18813	FW104	contaminated	Category2	Yes	No	-	Yes	Proteobacteria,Alphaproteobacteria,Rhizobiales		non-circular	no
FW104_nc_contig-100_5122	6731	FW104	contaminated	Category2	No	No	-	No	-	VC_249_0	non-circular	no
FW104_nc_contig-100_5166	6694	FW104	contaminated	Category2	No	No	-	No	-		non-circular	no
FW104_nc_contig-100_5774	6262	FW104	contaminated	Category2	No	No	-	No	-		non-circular	no
FW104_nc_contig-100_593	17354	FW104	contaminated	Category2	No	No	-	No	-		non-circular	no
FW104_nc_contig-100_5952	6149	FW104	contaminated	Category2	No	No	-	No	-		non-circular	no
FW104_nc_contig-100_6003	6116	FW104	contaminated	Category2	No	No	-	No	-		non-circular	no
FW104_nc_contig-100_6027	6100	FW104	contaminated	Category2	No	No	-	No	-		non-circular	no
FW104_nc_contig-100_6591	5776	FW104	contaminated	Category2	No	No	-	No	-		non-circular	no
FW104_nc_contig-100_67	33417	FW104	contaminated	Category2	Yes	Yes	Proteobacteria,Gammaproteobacteria,Pseudomonadales,Pseudomonadaceae,Pseudomonas	Yes	Proteobacteria,Betaproteobacteria,Burkholderiales,Alcaligenaceae,Bordetella		non-circular	no
FW104_nc_contig-100_9686	4497	FW104	contaminated	Category2	No	No	-	No	-		non-circular	no
FW104_nc_contig-100_995	14320	FW104	contaminated	Category2	Yes	No	-	Yes	Proteobacteria,Betaproteobacteria,Burkholderiales,Comamonadaceae		non-circular	no		Yes
FW106_contig-100_3	40778	FW106	contaminated	Category2	Yes	No	-	Yes	Proteobacteria,Betaproteobacteria,Burkholderiales,Comamonadaceae		circular	yes
FW106_nc_contig-100_1245	9167	FW106	contaminated	Category2	Yes	No	-	Yes	Proteobacteria	VC_325_0	non-circular	no
FW106_nc_contig-100_1280	9053	FW106	contaminated	Category2	No	No	-	No	-	VC_103_0	non-circular	no
FW106_nc_contig-100_1326	8925	FW106	contaminated	Category2	Yes	Yes	Actinobacteria,Actinobacteria,Actinomycetales,Micrococcaceae,Arthrobacter	No	-		non-circular	no
FW106_nc_contig-100_1590	8286	FW106	contaminated	Category2	No	No	-	No	-		non-circular	no
FW106_nc_contig-100_1630	8201	FW106	contaminated	Category2	No	No	-	No	-		non-circular	no
FW106_nc_contig-100_1653	8151	FW106	contaminated	Category2	Yes	No	-	Yes	Proteobacteria,Alphaproteobacteria,Sphingomonadales,Sphingomonadaceae	VC_247_0	non-circular	no
FW106_nc_contig-100_250	15856	FW106	contaminated	Category2	No	No	-	No	-		non-circular	no
FW106_nc_contig-100_2572	6745	FW106	contaminated	Category1	No	No	-	No	-		non-circular	no
FW106_nc_contig-100_2716	6589	FW106	contaminated	Category2	No	No	-	No	-		non-circular	no
FW106_nc_contig-100_2898	6386	FW106	contaminated	Category2	Yes	No	-	Yes	Proteobacteria,Alphaproteobacteria,Sphingomonadales,Sphingomonadaceae,Sphingobium		non-circular	no
FW106_nc_contig-100_330	14598	FW106	contaminated	Category2	Yes	No	-	Yes	Proteobacteria	VC_334_0	non-circular	no
FW106_nc_contig-100_437	13325	FW106	contaminated	Category2	Yes	No	-	Yes	Proteobacteria,Betaproteobacteria,Burkholderiales,Comamonadaceae,Acidovorax	VC_138_0	non-circular	no
FW106_nc_contig-100_438	13321	FW106	contaminated	Category2	No	No	-	No	-		non-circular	no
FW106_nc_contig-100_472	13009	FW106	contaminated	Category2	Yes	No	-	Yes	Proteobacteria,Gammaproteobacteria,Methylococcales,Methylococcaceae,Methylomicrobium	VC_307_0	non-circular	no
FW106_nc_contig-100_5	38302	FW106	contaminated	Category2	No	No	-	No	-	VC_307_0	non-circular	no
FW106_nc_contig-100_597	11869	FW106	contaminated	Category2	No	No	-	No	-		non-circular	no
FW106_nc_contig-100_7003	4018	FW106	contaminated	Category2	No	No	-	No	-		non-circular	no
GW456_c_scaffold_117	287339	GW456	background	Category5	No	No	-	No	-	VC_141_0	circular	no	Yes	Yes	Yes
GW456_c_scaffold_130	94335	GW456	background	Category2	Yes	No	-	Yes	bacteria (Chlamydiae and Firmicutes)	VC_292_0	circular	yes		Yes
GW456_c_scaffold_6372	6978	GW456	background	Category2	Yes	No	-	Yes	Proteobacteria,Gammaproteobacteria,Xanthomonadales,Xanthomonadaceae,Xanthomonas		circular	yes
GW456_c_scaffold_77	296322	GW456	background	Category2	No	No	-	No	-	VC_141_0	circular	no
GW456_nc_scaffold_1013	27846	GW456	background	Category2	No	No	-	No	-		non-circular	no
GW456_nc_scaffold_10448	6119	GW456	background	Category2	Yes	No	-	Yes	Proteobacteria,Gammaproteobacteria,Pseudomonadales,Pseudomonadaceae,Pseudomonas	VC_325_0	non-circular	no
GW456_nc_scaffold_1162	24916	GW456	background	Category2	No	No	-	No	-		non-circular	no
GW456_nc_scaffold_12	43111	GW456	background	Category5	No	No	-	No	-	VC_263_0	non-circular	no
GW456_nc_scaffold_1234	24009	GW456	background	Category2	No	No	-	No	-		non-circular	no
GW456_nc_scaffold_1260	15108	GW456	background	Category5	No	No	-	No	-		non-circular	no
GW456_nc_scaffold_1333	35983	GW456	background	Category2	No	No	-	No	-		non-circular	no
GW456_nc_scaffold_1335	22428	GW456	background	Category2	No	No	-	No	-		non-circular	no
GW456_nc_scaffold_1341	23134	GW456	background	Category2	No	No	-	No	-	VC_326_0	non-circular	no
GW456_nc_scaffold_1359	26180	GW456	background	Category5	Yes	No	-	Yes	Proteobacteria,Alphaproteobacteria,Rhodobacterales,Rhodobacteraceae	VC_248_0	non-circular	no
GW456_nc_scaffold_1485	20944	GW456	background	Category2	No	No	-	No	-		non-circular	no
GW456_nc_scaffold_1505	26268	GW456	background	Category5	Yes	No	-	Yes	Proteobacteria,Alphaproteobacteria,Rhizobiales,Brucellaceae,Ochrobactrum	VC_295_0	non-circular	no
GW456_nc_scaffold_166	42497	GW456	background	Category5	No	No	-	No	-		non-circular	no
GW456_nc_scaffold_1663	19348	GW456	background	Category2	No	No	-	No	-		non-circular	no
GW456_nc_scaffold_1718	14522	GW456	background	Category5	Yes	No	-	Yes	Firmicutes	VC_302_0	non-circular	no
GW456_nc_scaffold_1780	19057	GW456	background	Category2	No	No	-	No	-	VC_327_0	non-circular	no
GW456_nc_scaffold_2359	14833	GW456	background	Category2	No	No	-	No	-		non-circular	no
GW456_nc_scaffold_2468	14392	GW456	background	Category2	No	No	-	No	-	VC_244_0	non-circular	no
GW456_nc_scaffold_2498	14215	GW456	background	Category2	No	No	-	No	-		non-circular	no
GW456_nc_scaffold_2525	14140	GW456	background	Category2	No	No	-	No	-	VC_244_0	non-circular	no
GW456_nc_scaffold_2564	9866	GW456	background	Category5	No	No	-	No	-		non-circular	no
GW456_nc_scaffold_267	63078	GW456	background	Category2	Yes	No	-	Yes	Proteobacteria,Alphaproteobacteria,Rhodospirillales,Acetobacteraceae,Acetobacter		non-circular	no
GW456_nc_scaffold_3279	6656	GW456	background	Category5	Yes	No	-	Yes	Proteobacteria,Betaproteobacteria		non-circular	no
GW456_nc_scaffold_3312	11566	GW456	background	Category2	No	No	-	No	-	VC_303_0	non-circular	no		Yes
GW456_nc_scaffold_3372	14162	GW456	background	Category1	Yes	No	-	Yes	Proteobacteria	VC_304_0	non-circular	yes			Yes
GW456_nc_scaffold_344	87884	GW456	background	Category2	Yes	No	-	Yes	bacteria (Bacteroidetes and Firmicutes)		non-circular	yes
GW456_nc_scaffold_3517	11035	GW456	background	Category2	No	No	-	No	-	VC_281_0	non-circular	no
GW456_nc_scaffold_3519	11025	GW456	background	Category2	Yes	No	-	Yes	Proteobacteria,Alphaproteobacteria,Rhizobiales		non-circular	no
GW456_nc_scaffold_3586	32450	GW456	background	Category2	No	No	-	No	-	VC_328_0	non-circular	no
GW456_nc_scaffold_3609	10818	GW456	background	Category2	No	No	-	No	-		non-circular	no
GW456_nc_scaffold_392	20571	GW456	background	Category5	No	No	-	No	-		non-circular	no
GW456_nc_scaffold_399	35148	GW456	background	Category5	No	No	-	No	-	VC_194_0	non-circular	no
GW456_nc_scaffold_400	8998	GW456	background	Category5	No	No	-	No	-		non-circular	no
GW456_nc_scaffold_422	49063	GW456	background	Category2	Yes	No	-	Yes	Bacteria (Chloroflexi and Proteobacteria)	VC_243_0	non-circular	no
GW456_nc_scaffold_4380	14168	GW456	background	Category2	No	No	-	No	-	VC_326_0	non-circular	no
GW456_nc_scaffold_4428	9246	GW456	background	Category2	No	No	-	No	-		non-circular	no
GW456_nc_scaffold_4557	9053	GW456	background	Category2	Yes	Yes	Proteobacteria,Betaproteobacteria,Burkholderiales,Comamonadaceae,Acidovorax	Yes	Proteobacteria,Betaproteobacteria,Burkholderiales,Comamonadaceae,Acidovorax		non-circular	no
GW456_nc_scaffold_493	59064	GW456	background	Category2	No	No	-	No	-		non-circular	no
GW456_nc_scaffold_515	44803	GW456	background	Category2	No	No	-	No	-	VC_329_0	non-circular	no
GW456_nc_scaffold_5178	8264	GW456	background	Category2	No	No	-	No	-		non-circular	no
GW456_nc_scaffold_5210	8220	GW456	background	Category2	No	No	-	No	-		non-circular	no
GW456_nc_scaffold_5634	7765	GW456	background	Category2	Yes	No	-	Yes	Proteobacteria,Betaproteobacteria	VC_330_0	non-circular	no
GW456_nc_scaffold_602	39802	GW456	background	Category2	No	No	-	No	-		non-circular	no
GW456_nc_scaffold_603	42417	GW456	background	Category2	Yes	No	-	Yes	Firmicutes,Bacilli,Lactobacillales	VC_331_0	non-circular	no
GW456_nc_scaffold_6198	7210	GW456	background	Category2	Yes	No	-	Yes	Proteobacteria,Alphaproteobacteria,Rhizobiales,Rhizobiaceae		non-circular	no
GW456_nc_scaffold_640	39513	GW456	background	Category2	Yes	No	-	Yes	Proteobacteria,Gammaproteobacteria,Xanthomonadales,Xanthomonadaceae,Xylella	VC_282_0	non-circular	no
GW456_nc_scaffold_6678	13365	GW456	background	Category2	No	No	-	No	-	VC_302_0	non-circular	no
GW456_nc_scaffold_67	38348	GW456	background	Category5	Yes	No	-	Yes	Proteobacteria,Gammaproteobacteria		non-circular	no
GW456_nc_scaffold_725	35550	GW456	background	Category2	No	No	-	No	-		non-circular	no
GW456_nc_scaffold_760	34382	GW456	background	Category2	Yes	No	-	Yes	Bacteria (Chloroflexi and Proteobacteria)	VC_199_0	non-circular	no
GW456_nc_scaffold_770	13944	GW456	background	Category5	No	No	-	No	-	VC_280_0	non-circular	no		Yes
GW456_nc_scaffold_792	33332	GW456	background	Category2	Yes	Yes	Firmicutes,Bacilli,Bacillales,Paenibacillaceae,Paenibacillus	Yes	Firmicutes		non-circular	yes
GW456_nc_scaffold_811	32761	GW456	background	Category2	Yes	No	-	Yes	Proteobacteria	VC_304_0	non-circular	no
GW456_nc_scaffold_859	9967	GW456	background	Category5	No	No	-	No	-	VC_305_0	non-circular	no
GW456_nc_scaffold_8627	9888	GW456	background	Category2	Yes	Yes	Proteobacteria,Betaproteobacteria,Burkholderiales,Comamonadaceae,Acidovorax	No	-		non-circular	no
GW456_nc_scaffold_889	22230	GW456	background	Category5	Yes	No	-	Yes	Proteobacteria,Alphaproteobacteria,Rhodobacterales,Rhodobacteraceae	VC_248_0	non-circular	no
GW456_nc_scaffold_924	46900	GW456	background	Category5	No	No	-	No	-	VC_284_0	non-circular	no
GW456_nc_scaffold_9474	5360	GW456	background	Category2	No	No	-	No	-		non-circular	no
GW460_c_scaffold_1049_cov=15	44649	GW460	background	Category2	No	No	-	No	-		circular	no		Yes
GW460_c_scaffold_1258_cov=15	38320	GW460	background	Category2	Yes	No	-	Yes	Proteobacteria,Gammaproteobacteria,Cellvibrionales,Cellvibrionaceae,Agarilytica		circular	yes		Yes
GW460_c_scaffold_1945_cov=8	13529	GW460	background	Category2	No	No	-	No	-		circular	yes
GW460_c_scaffold_2575_cov=53	10902	GW460	background	Category2	No	No	-	No	-		circular	no
GW460_c_scaffold_335_cov=138	85838	GW460	background	Category2	Yes	No	-	Yes	Proteobacteria,Betaproteobacteria,Burkholderiales	VC_334_0	circular	no
GW460_c_scaffold_3592_cov=49	8471	GW460	background	Category2	No	No	-	No	-		circular	no		Yes
GW460_c_scaffold_3845_cov=8	8083	GW460	background	Category2	No	No	-	No	-	VC_283_0	circular	yes		Yes
GW460_c_scaffold_4703_cov=32	6937	GW460	background	Category2	No	No	-	No	-	VC_306_0	circular	yes
GW460_c_scaffold_49_cov=88	37902	GW460	background	Category5	Yes	No	-	Yes	bacteria (Chlamydiae and Firmicutes)	VC_292_0	circular	no		Yes
GW460_c_scaffold_5098_cov=32	6524	GW460	background	Category2	Yes	No	-	Yes	Proteobacteria,Gammaproteobacteria,Pseudomonadales,Pseudomonadaceae,Pseudomonas	VC_306_0	circular	yes		Yes
GW460_c_scaffold_5271_cov=17	6348	GW460	background	Category2	No	No	-	No	-	VC_333_0	circular	yes		Yes
GW460_c_scaffold_5534_cov=105	6154	GW460	background	Category2	No	No	-	No	-		circular	yes
GW460_c_scaffold_7390_cov=15	4993	GW460	background	Category1	No	No	-	No	-	VC_147_0	circular	no
GW460_c_scaffold_8056_cov=910	4683	GW460	background	Category1	No	No	-	No	-	VC_147_0	circular	no
GW460_c_scaffold_8490_cov=10	4512	GW460	background	Category1	No	No	-	No	-	VC_147_0	circular	no
GW460_nc_scaffold_10	46988	GW460	background	Category5	No	No	-	No	-	VC_199_0	non-circular	no
GW460_nc_scaffold_1150	30461	GW460	background	Category4	Yes	Yes	Proteobacteria,Gammaproteobacteria,Pseudomonadales,Pseudomonadaceae,Pseudomonas	Yes	Proteobacteria,Gammaproteobacteria,Pseudomonadales,Pseudomonadaceae,Pseudomonas		non-circular	no
GW460_nc_scaffold_1211	19268	GW460	background	Category2	No	No	-	No	-		non-circular	no
GW460_nc_scaffold_12837	7358	GW460	background	Category2	Yes	No	-	Yes	Proteobacteria,Gammaproteobacteria,Xanthomonadales,Xanthomonadaceae,Stenotrophomonas		non-circular	no
GW460_nc_scaffold_1285	32886	GW460	background	Category2	No	No	-	No	-	VC_328_0	non-circular	no
GW460_nc_scaffold_1306	18619	GW460	background	Category2	No	No	-	No	-	VC_327_0	non-circular	no
GW460_nc_scaffold_15	35030	GW460	background	Category5	No	No	-	No	-	VC_263_0	non-circular	no
GW460_nc_scaffold_1518	10184	GW460	background	Category5	Yes	No	-	Yes	Proteobacteria,Gammaproteobacteria,Pseudomonadales,Pseudomonadaceae,Pseudomonas		non-circular	no
GW460_nc_scaffold_159	40504	GW460	background	Category5	No	No	-	No	-		non-circular	no
GW460_nc_scaffold_1611	18939	GW460	background	Category2	No	No	-	No	-	VC_244_0	non-circular	no
GW460_nc_scaffold_1727	28462	GW460	background	Category2	Yes	Yes	Proteobacteria,Betaproteobacteria	Yes	Proteobacteria,Betaproteobacteria,Burkholderiales		non-circular	no
GW460_nc_scaffold_18	11675	GW460	background	Category5	No	No	-	No	-		non-circular	no
GW460_nc_scaffold_189	87194	GW460	background	Category5	Yes	No	-	Yes	Bacteria (Chloroflexi and Proteobacteria)	VC_243_0	non-circular	no
GW460_nc_scaffold_1970	13527	GW460	background	Category2	No	No	-	No	-	VC_305_0	non-circular	no
GW460_nc_scaffold_2017	13302	GW460	background	Category2	Yes	Yes	Proteobacteria,Alphaproteobacteria,Sphingomonadales,Sphingomonadaceae,Sphingomonas	Yes	Proteobacteria,Alphaproteobacteria		non-circular	no
GW460_nc_scaffold_2423	19849	GW460	background	Category2	No	No	-	No	-	VC_303_0	non-circular	no
GW460_nc_scaffold_246	43380	GW460	background	Category4	Yes	Yes	Proteobacteria,Gammaproteobacteria,Pseudomonadales,Pseudomonadaceae,Pseudomonas	Yes	Proteobacteria		non-circular	no
GW460_nc_scaffold_266	25785	GW460	background	Category5	Yes	No	-	Yes	Proteobacteria,Gammaproteobacteria,Enterobacterales,Enterobacteriaceae,Klebsiella	VC_332_0	non-circular	no		Yes
GW460_nc_scaffold_28	13214	GW460	background	Category5	Yes	No	-	Yes	Proteobacteria,Betaproteobacteria,Burkholderiales,Burkholderiaceae,Burkholderia	VC_283_0	non-circular	yes	Yes
GW460_nc_scaffold_2967	9886	GW460	background	Category2	No	No	-	No	-		non-circular	yes
GW460_nc_scaffold_3266	12657	GW460	background	Category2	No	No	-	No	-	VC_244_0	non-circular	no
GW460_nc_scaffold_329	36088	GW460	background	Category5	Yes	No	-	Yes	Proteobacteria,Gammaproteobacteria,Xanthomonadales,Xanthomonadaceae,Xylella	VC_282_0	non-circular	no
GW460_nc_scaffold_3356	7671	GW460	background	Category5	No	No	-	No	-		non-circular	no
GW460_nc_scaffold_3457	11712	GW460	background	Category1	Yes	Yes	Proteobacteria,Gammaproteobacteria,Pseudomonadales,Pseudomonadaceae,Pseudomonas	Yes	Proteobacteria AND Proteobacteria,Betaproteobacteria,Burkholderiales,Comamonadaceae,Delftia		non-circular	no
GW460_nc_scaffold_351	13944	GW460	background	Category5	No	No	-	No	-	VC_280_0	non-circular	no
GW460_nc_scaffold_3569	17014	GW460	background	Category2	Yes	No	-	Yes	Proteobacteria,Betaproteobacteria,Burkholderiales,Burkholderiaceae,Burkholderia	VC_332_0	non-circular	no			Yes
GW460_nc_scaffold_3570	11994	GW460	background	Category2	Yes	No	-	Yes	Proteobacteria,Gammaproteobacteria,Pseudomonadales,Pseudomonadaceae,Pseudomonas		non-circular	yes
GW460_nc_scaffold_358	38528	GW460	background	Category5	No	No	-	No	-	VC_194_0	non-circular	no		Yes
GW460_nc_scaffold_3616	8520	GW460	background	Category2	No	No	-	No	-	VC_278_0	non-circular	yes
GW460_nc_scaffold_3622	8514	GW460	background	Category2	No	No	-	No	-		non-circular	no		Yes
GW460_nc_scaffold_3628	8506	GW460	background	Category2	No	No	-	No	-	VC_333_0	non-circular	yes
GW460_nc_scaffold_363	44723	GW460	background	Category2	Yes	No	-	Yes	bacteria (Bacteroidetes and Firmicutes)	VC_331_0	non-circular	no
GW460_nc_scaffold_3648	11751	GW460	background	Category2	No	No	-	No	-		non-circular	no
GW460_nc_scaffold_381	17323	GW460	background	Category5	Yes	Yes	Proteobacteria,Gammaproteobacteria,Pseudomonadales,Pseudomonadaceae,Pseudomonas	Yes	Proteobacteria,Gammaproteobacteria,Pseudomonadales,Pseudomonadaceae,Pseudomonas		non-circular	no
GW460_nc_scaffold_3902	11403	GW460	background	Category5	Yes	No	-	Yes	Proteobacteria,Betaproteobacteria	VC_330_0	non-circular	no		Yes
GW460_nc_scaffold_4002	7907	GW460	background	Category2	No	No	-	No	-		non-circular	yes
GW460_nc_scaffold_4303	7842	GW460	background	Category2	No	No	-	No	-		non-circular	no
GW460_nc_scaffold_4339	7463	GW460	background	Category2	No	No	-	No	-		non-circular	no
GW460_nc_scaffold_450	25320	GW460	background	Category5	Yes	No	-	Yes	Proteobacteria,Alphaproteobacteria	VC_295_0	non-circular	no
GW460_nc_scaffold_4565	7190	GW460	background	Category2	No	No	-	No	-		non-circular	no
GW460_nc_scaffold_4612	7734	GW460	background	Category2	No	No	-	No	-	VC_281_0	non-circular	no
GW460_nc_scaffold_4719	14903	GW460	background	Category2	Yes	No	-	Yes	Bacteroidetes,Bacteroidia,Bacteroidales,Bacteroidaceae,Bacteroides		non-circular	no
GW460_nc_scaffold_495	50961	GW460	background	Category5	No	No	-	No	-	VC_284_0	non-circular	no
GW460_nc_scaffold_501	17397	GW460	background	Category5	Yes	Yes	Proteobacteria,Gammaproteobacteria,Pseudomonadales,Pseudomonadaceae,Pseudomonas	Yes	Proteobacteria,Gammaproteobacteria	VC_242_0	non-circular	no
GW460_nc_scaffold_504	43151	GW460	background	Category2	No	No	-	No	-	VC_329_0	non-circular	no
GW460_nc_scaffold_545	35086	GW460	background	Category5	No	No	-	No	-		non-circular	no
GW460_nc_scaffold_5832	10953	GW460	background	Category2	No	No	-	No	-	VC_305_0	non-circular	no
GW460_nc_scaffold_6762	5432	GW460	background	Category1	No	No	-	No	-		non-circular	no
GW460_nc_scaffold_718	23143	GW460	background	Category5	Yes	Yes	Proteobacteria,Gammaproteobacteria,Pseudomonadales,Pseudomonadaceae,Pseudomonas	Yes	Proteobacteria,Gammaproteobacteria,Pseudomonadales,Pseudomonadaceae,Pseudomonas	VC_242_0	non-circular	no
GW460_nc_scaffold_722	27759	GW460	background	Category2	Yes	No	-	Yes	Proteobacteria,Betaproteobacteria,Burkholderiales,Burkholderiaceae,Burkholderia	VC_138_0	non-circular	no
GW460_nc_scaffold_84	36202	GW460	background	Category5	Yes	Yes	Proteobacteria,Gammaproteobacteria,Pseudomonadales,Pseudomonadaceae,Pseudomonas	Yes	Proteobacteria,Gammaproteobacteria,Pseudomonadales,Pseudomonadaceae,Pseudomonas		non-circular	no
GW460_nc_scaffold_8732	5235	GW460	background	Category2	No	No	-	No	-		non-circular	no
												AMG
												AMG
												no
