# Supplementary material for: Ecogenomics of Groundwater Phages Suggests Niche Differentiation Linked to Specific Environmental Tolerance
Source: mSystems. 2021 Jun 29;6(3):e00537-21. doi: 10.1128/mSystems.00537-21 (PMC8269241; doi:10.1128/mSystems.00537-21)
Supplement: TABLE S7 [file msystems.00537-21-st007.xlsx]

## Sheet: Sheet1
Feature	Location	Size	Directionality	Description
hypothetical protein	3..716	714	<=	CDS
hypothetical protein	805..1461	657	<=	CDS
CDS	1491..1877	387	<=	CDS
CDS	1893..2516	624	<=	CDS
CDS	2526..2996	471	<=	CDS
phage related	3006..3761	756	<=	CDS
phage related	3785..5767	1983	<=	CDS
phage related	5764..6126	363	<=	CDS
phage related	6142..6768	627	<=	CDS
Pfam-B_9082	6765..7628	864	<=	CDS
phage related	7629..7949	321	<=	CDS
phage related	7949..8593	645	<=	CDS
phage related	8593..9695	1103	<=	CDS
CDS	9696..9827	132	<=	CDS
phage related	9857..10,333	477	<=	CDS
phage related	10,334..10,764	431	<=	CDS
DUF3383	10,782..12,665	1884	<=	CDS
phage related	12,674..13,190	517	<=	CDS
CDS	13,191..13,373	183	<=	CDS
phage related	13,374..13,726	353	<=	CDS
phage related	13,727..14,212	486	<=	CDS
hypothetical protein	14,213..14,603	391	<=	CDS
DUF2184	14,947..15,876	930	<=	CDS
CDS	15,889..16,658	770	<=	CDS
DUF2213	16,659..17,936	1278	<=	CDS
Phage Mu F-like protein	18,076..18,810	735	<=	CDS
DUF1073	18,949..20,319	1371	<=	CDS
CDS	20,588..20,734	147	=>	CDS
CDS	20,766..20,888	123	<=	CDS
hypothetical protein	21,478..22,335	858	<=	CDS
hypothetical protein	22,336..22,925	590	<=	CDS
CDS	23,082..23,315	234	=>	CDS
Heavy metal RND efflux outer membrane protein, CzcC family	23,350..24,606	1257	=>	CDS
Cobalt/zinc/cadmium efflux RND transporter, membrane fusion protein, CzcB family	24,607..25,822	1216	=>	CDS
Cobalt-zinc-cadmium resistance protein CzcA, Cation efflux system protein CusA	25,823..29,080	3258	=>	CDS
Lead, cadmium, zinc and mercury transporting ATPase	29,081..30,954	1874	=>	CDS
Copper tolerance protein	30,955..32,406	1452	=>	CDS
Multicopper oxidase	32,407..34,077	1671	=>	CDS
CDS	34,079..34,645	567	=>	CDS
hypothetical protein	34,666..36,072	1407	=>	CDS
Probable Co/Zn/Cd efflux system membrane fusion protein	36,073..37,520	1448	=>	CDS
Cobalt-zinc-cadmium resistance protein CzcA, Cation efflux system protein CusA	37,521..40,691	3171	=>	CDS
Lead, cadmium, zinc and mercury transporting ATPase	40,699..42,993	2295	<=	CDS
CDS	43,027..43,185	159	<=	CDS
CDS	43,227..43,424	198	=>	CDS
CDS	43,447..43,686	240	=>	CDS
CDS	43,861..44,031	171	=>	CDS
Arsenate reductase	44,067..44,498	432	<=	CDS
Arsenical-resistance protein ACR3	44,513..45,571	1059	<=	CDS
ABC transporter	45,576..46,238	663	<=	CDS
hypothetical protein	46,241..47,461	1221	<=	CDS
CDS	47,471..48,226	756	<=	CDS
CDS	48,240..48,599	360	<=	CDS
CDS	48,940..49,353	414	<=	CDS
Putative cytoplasmic protein	49,381..50,463	1083	<=	CDS
Virulence plasmid integrase pGP8-D	50,472..51,445	974	<=	CDS
CDS	51,446..51,631	186	<=	CDS
CDS	51,860..52,114	255	=>	CDS
Terminase 6	52,401..53,742	1342	<=	CDS
CDS	53,743..53,988	246	<=	CDS
CDS	54,024..54,191	168	<=	CDS
Adenine-specific methyltransferase	54,212..55,534	1323	<=	CDS
CDS	55,697..56,038	342	<=	CDS
CDS	56,039..56,179	141	=>	CDS
Acetyltransferase (GNAT) domain	56,213..56,785	573	=>	CDS
probable short chain dehydrogenase	56,787..57,582	796	=>	CDS
CDS	57,583..58,101	519	=>	CDS
L-lactate dehydrogenase	58,112..59,272	1161	=>	CDS
CDS	59,278..59,694	417	=>	CDS
hypothetical protein	59,695..60,766	1072	=>	CDS
CDS	60,767..61,434	668	=>	CDS
hypothetical protein	61,435..61,965	531	=>	CDS
Lipid A export ATP-binding/permease protein MsbA	61,966..63,713	1748	=>	CDS
Fosfomycin resistance protein FosX	63,715..64,152	438	=>	CDS
hypothetical protein	64,579..65,160	582	<=	CDS
Spectinomycin phosphotransferase	65,161..66,163	1003	<=	CDS
CDS	66,164..67,000	837	<=	CDS
hypothetical protein	67,003..67,800	798	<=	CDS
Protein export cytoplasm protein SecA ATPase RNA helicase	67,818..68,534	717	<=	CDS
hypothetical protein	68,578..69,225	648	<=	CDS
CDS	69,484..69,861	378	<=	CDS
CDS	69,862..70,061	200	<=	CDS
CDS	70,074..70,466	393	<=	CDS
hypothetical protein	70,476..71,837	1362	<=	CDS
Acetyltransferase (GNAT) domain	72,097..73,092	996	=>	CDS
CDS	73,094..73,630	537	=>	CDS
CDS	73,640..75,049	1410	=>	CDS
CDS	75,055..75,788	734	=>	CDS
hypothetical protein	75,789..76,865	1077	=>	CDS
CDS	76,866..77,253	388	=>	CDS
phage related	77,344..77,562	219	=>	CDS
CDS	77,566..77,814	249	<=	CDS
CDS	77,830..78,531	702	<=	CDS
CDS	78,540..78,815	276	<=	CDS
CDS	78,819..79,028	210	<=	CDS
CDS	79,140..79,496	357	<=	CDS
CDS	79,532..79,654	123	<=	CDS
CDS	79,736..80,002	267	<=	CDS
phage related	80,060..80,455	396	<=	CDS
phage related	80,574..81,026	453	<=	CDS
CDS	81,027..81,301	275	<=	CDS
CDS	81,476..81,703	228	=>	CDS
CDS	81,732..81,998	267	=>	CDS
phage related	82,061..82,627	567	=>	CDS
FIG00761345: hypothetical protein	82,768..82,929	162	=>	CDS
phage related	82,938..83,537	600	=>	CDS
CDS	83,549..84,475	927	=>	CDS
CDS	84,635..84,862	228	<=	CDS
CDS	84,978..85,094	117	<=	CDS
CDS	85,207..85,350	144	=>	CDS
CDS	85,375..86,004	630	<=	CDS
CDS	86,066..86,434	369	=>	CDS
CDS	86,714..86,866	153	=>	CDS
hypothetical protein	87,312..87,527	216	<=	CDS
hypothetical protein	87,870..89,514	1645	<=	CDS
DnaB-like helicase with C terminal domain	89,516..91,861	2346	<=	CDS
CDS	91,905..92,388	484	<=	CDS
CbiA	92,389..93,168	780	<=	CDS
CDS	93,325..93,510	186	=>	CDS
CDS	93,670..93,792	123	=>	CDS
hypothetical protein	94,095..94,433	339	<=	CDS
