# Supplementary material for: Ecogenomics of Groundwater Phages Suggests Niche Differentiation Linked to Specific Environmental Tolerance
Source: mSystems. 2021 Jun 29;6(3):e00537-21. doi: 10.1128/mSystems.00537-21 (PMC8269241; doi:10.1128/mSystems.00537-21)
Supplement: TABLE S1 [file msystems.00537-21-st001.xlsx]

## Sheet: VirSorter Categories.csv
## 1 - Complete phage contigs - category 1 (pretty sure)
## Contig_id	Nb genes contigs	Fragment	Nb genes	Category	Nb phage hallmark genes	Phage gene enrichment sig	Non-Caudovirales phage gene enrichment sig	Pfam depletion sig	Uncharacterized enrichment sig	Strand switch depletion sig	Short genes enrichment sig
VIRSorter_FW104_nc_contig-100_155_length_26748_read_count_738819	25	VIRSorter_FW104_nc_contig-100_155_length_26748_read_count_738819	25	1	4	13.138		11.6879
VIRSorter_FW104_nc_contig-100_1564_length_12016_read_count_326365	19	VIRSorter_FW104_nc_contig-100_1564_length_12016_read_count_326365	19	1	4	2.38738		8.76394
VIRSorter_FW104_nc_contig-100_2559_length_9685_read_count_480815	12	VIRSorter_FW104_nc_contig-100_2559_length_9685_read_count_480815	12	1	2	8.40051		5.85614
VIRSorter_FW104_nc_contig-100_3016_length_8949_read_count_236143	12	VIRSorter_FW104_nc_contig-100_3016_length_8949_read_count_236143	12	1	4	2.93321		5.85614
VIRSorter_FW106_nc_contig-100_2572_length_6745_read_count_55704	10	VIRSorter_FW106_nc_contig-100_2572_length_6745_read_count_55704	10	1	3	3.48667		5.52858
VIRSorter_GW456_nc_scaffold_3372	22	VIRSorter_GW456_nc_scaffold_3372	22	1	2	3.84983		5.7602
VIRSorter_GW460_nc_scaffold_3457	16	VIRSorter_GW460_nc_scaffold_3457	16	1	3	2.73888		gene_1-gene_14:4.72462810267931
VIRSorter_GW460_nc_scaffold_6762	13	VIRSorter_GW460_nc_scaffold_6762	13	1	1	5.67044		4.65021
VIRSorter_gw460_c_scaffold_7390_cov=15_-circular	6	VIRSorter_gw460_c_scaffold_7390_cov=15_-circular	6	1	2	2.01145	11.1161	3.31715
VIRSorter_gw460_c_scaffold_8056_cov=910_-circular	8	VIRSorter_gw460_c_scaffold_8056_cov=910_-circular	8	1	2	2.27656	13.6173	4.42286			2.29892
VIRSorter_gw460_c_scaffold_8490_cov=10_-circular	5	VIRSorter_gw460_c_scaffold_8490_cov=10_-circular	5	1	2	2.42481	11.593	2.76429
## 2 - Complete phage contigs - category 2 (quite sure)
## Contig_id	Nb genes contigs	Fragment	Nb genes	Category	Nb phage hallmark genes	Phage gene enrichment sig	Non-Caudovirales phage gene enrichment sig	Pfam depletion sig	Uncharacterized enrichment sig	Strand switch depletion sig	Short genes enrichment sig
VIRSorter_FW104_nc_contig-100_1108_length_13868_read_count_68053	14	VIRSorter_FW104_nc_contig-100_1108_length_13868_read_count_68053	14	2	1			6.56392	gene_2-gene_13:2.78766796416306
VIRSorter_FW104_nc_contig-100_112_length_28698_read_count_389722	47	VIRSorter_FW104_nc_contig-100_112_length_28698_read_count_389722	47	2	3			gene_3-gene_47:19.94163715422517	gene_17-gene_41:3.18981814220884
VIRSorter_FW104_nc_contig-100_1195_length_13451_read_count_1746454	17	VIRSorter_FW104_nc_contig-100_1195_length_13451_read_count_1746454	17	2	4	gene_1-gene_10:4.40065439449939		6.19181
VIRSorter_FW104_nc_contig-100_123_length_28190_read_count_2390722	37	VIRSorter_FW104_nc_contig-100_123_length_28190_read_count_2390722	37	2	3	gene_1-gene_25:7.13989845252261		15.8643
VIRSorter_FW104_nc_contig-100_143_length_27281_read_count_694609	27	VIRSorter_FW104_nc_contig-100_143_length_27281_read_count_694609	27	2	4	gene_1-gene_25:8.72710765821885		12.6942
VIRSorter_FW104_nc_contig-100_1670_length_11691_read_count_72204	16	VIRSorter_FW104_nc_contig-100_1670_length_11691_read_count_72204	16	2	2			7.39857	gene_2-gene_14:4.20305306449704
VIRSorter_FW104_nc_contig-100_1679_length_11662_read_count_52308	15	VIRSorter_FW104_nc_contig-100_1679_length_11662_read_count_52308	15	2	2			6.97065	3.04269
VIRSorter_FW104_nc_contig-100_1898_length_11055_read_count_82906	21	VIRSorter_FW104_nc_contig-100_1898_length_11055_read_count_82906	21	2	1			gene_3-gene_21:8.61220367490563			gene_3-gene_18:2.32026463284977
VIRSorter_FW104_nc_contig-100_1925_length_10977_read_count_273726	20	VIRSorter_FW104_nc_contig-100_1925_length_10977_read_count_273726	20	2	2	gene_1-gene_11:3.46986774368815		6.12071			gene_8-gene_17:4.60804919690008
VIRSorter_FW104_nc_contig-100_1939_length_10935_read_count_64959	21	VIRSorter_FW104_nc_contig-100_1939_length_10935_read_count_64959	21	2	1			7.97753	gene_3-gene_19:5.85602026756887		gene_1-gene_15:2.58124455128673
VIRSorter_FW104_nc_contig-100_1_length_101205_read_count_1364534	105	VIRSorter_FW104_nc_contig-100_1_length_101205_read_count_1364534	105	2	3			gene_10-gene_105:43.01677631262824	gene_25-gene_95:11.65074568303912
VIRSorter_FW104_nc_contig-100_2088_length_10558_read_count_59892	13	VIRSorter_FW104_nc_contig-100_2088_length_10558_read_count_59892	13	2	1			6.18715
VIRSorter_FW104_nc_contig-100_210_length_24572_read_count_141240	35	VIRSorter_FW104_nc_contig-100_210_length_24572_read_count_141240	35	2	1			gene_1-gene_34:14.30524386860145	gene_9-gene_34:9.99737855072264
VIRSorter_FW104_nc_contig-100_21_length_45127_read_count_616338	55	VIRSorter_FW104_nc_contig-100_21_length_45127_read_count_616338	55	2		gene_29-gene_54:4.16473971268713		17.4294	gene_1-gene_25:3.97011108726058
VIRSorter_FW104_nc_contig-100_2293_length_10193_read_count_423907	16	VIRSorter_FW104_nc_contig-100_2293_length_10193_read_count_423907	16	2		gene_1-gene_11:2.66988201846427		7.39857
VIRSorter_FW104_nc_contig-100_252_length_23125_read_count_1084820	27	VIRSorter_FW104_nc_contig-100_252_length_23125_read_count_1084820	27	2	2			9.31548	4.71416
VIRSorter_FW104_nc_contig-100_259_length_22853_read_count_602692	32	VIRSorter_FW104_nc_contig-100_259_length_22853_read_count_602692	32	2		gene_1-gene_23:11.37419807461326		10.3075
VIRSorter_FW104_nc_contig-100_2603_length_9603_read_count_162071	17	VIRSorter_FW104_nc_contig-100_2603_length_9603_read_count_162071	17	2	1			7.84228
VIRSorter_FW104_nc_contig-100_2701_length_9404_read_count_429945	11	VIRSorter_FW104_nc_contig-100_2701_length_9404_read_count_429945	11	2	3			5.60431
VIRSorter_FW104_nc_contig-100_2704_length_9402_read_count_251369	17	VIRSorter_FW104_nc_contig-100_2704_length_9402_read_count_251369	17	2		2.31736		6.19181			gene_6-gene_15:2.27666801688248
VIRSorter_FW104_nc_contig-100_271_length_22613_read_count_1035281	18	VIRSorter_FW104_nc_contig-100_271_length_22613_read_count_1035281	18	2		gene_1-gene_11:2.46382753603115		gene_4-gene_15:4.98108113523273
VIRSorter_FW104_nc_contig-100_2789_length_9275_read_count_52776	12	VIRSorter_FW104_nc_contig-100_2789_length_9275_read_count_52776	12	2	1			5.85614	gene_3-gene_12:3.32366205370828
VIRSorter_FW104_nc_contig-100_2812_length_9232_read_count_81804	12	VIRSorter_FW104_nc_contig-100_2812_length_9232_read_count_81804	12	2	2			gene_2-gene_12:5.30328459454042
VIRSorter_FW104_nc_contig-100_2836_length_9198_read_count_78222	14	VIRSorter_FW104_nc_contig-100_2836_length_9198_read_count_78222	14	2		gene_4-gene_13:2.31057889083722		6.56392
VIRSorter_FW104_nc_contig-100_2840_length_9197_read_count_810905	14	VIRSorter_FW104_nc_contig-100_2840_length_9197_read_count_810905	14	2		gene_2-gene_14:4.23735091400094		gene_2-gene_12:4.90534458586838			gene_1-gene_12:2.09052541770330
VIRSorter_FW104_nc_contig-100_3104_length_8821_read_count_97960	10	VIRSorter_FW104_nc_contig-100_3104_length_8821_read_count_97960	10	2	2			4.10181
VIRSorter_FW104_nc_contig-100_316_length_21502_read_count_525674	31	VIRSorter_FW104_nc_contig-100_316_length_21502_read_count_525674	31	2	1			12.8285	gene_4-gene_26:3.68903782805342
VIRSorter_FW104_nc_contig-100_321_length_21440_read_count_667838	18	VIRSorter_FW104_nc_contig-100_321_length_21440_read_count_667838	18	2	3	gene_6-gene_18:3.76022965928128		8.29823
VIRSorter_FW104_nc_contig-100_32_length_39218_read_count_578160	50	VIRSorter_FW104_nc_contig-100_32_length_39218_read_count_578160	50	2	2			22.5954	gene_2-gene_50:9.12870760261094		gene_2-gene_18:2.00564415444583
VIRSorter_FW104_nc_contig-100_3649_length_8135_read_count_172805	11	VIRSorter_FW104_nc_contig-100_3649_length_8135_read_count_172805	11	2	2			5.60431	gene_2-gene_11:3.62469204937227
VIRSorter_FW104_nc_contig-100_388_length_20134_read_count_526922	32	VIRSorter_FW104_nc_contig-100_388_length_20134_read_count_526922	32	2	4	gene_3-gene_26:9.14070627550889		15.2505
VIRSorter_FW104_nc_contig-100_4215_length_7529_read_count_349945	14	VIRSorter_FW104_nc_contig-100_4215_length_7529_read_count_349945	14	2	1			6.56392	gene_1-gene_13:2.27755716232665
VIRSorter_FW104_nc_contig-100_4330_length_7433_read_count_39482	10	VIRSorter_FW104_nc_contig-100_4330_length_7433_read_count_39482	10	2	1			4.10181	3.01764
VIRSorter_FW104_nc_contig-100_4360_length_7407_read_count_56740	11	VIRSorter_FW104_nc_contig-100_4360_length_7407_read_count_56740	11	2	1			5.60431	gene_1-gene_10:5.05145678612040
VIRSorter_FW104_nc_contig-100_450_length_18988_read_count_127701	27	VIRSorter_FW104_nc_contig-100_450_length_18988_read_count_127701	27	2	4	gene_2-gene_16:9.24032493323538		gene_1-gene_26:12.14130679579200
VIRSorter_FW104_nc_contig-100_465_length_18813_read_count_137030	31	VIRSorter_FW104_nc_contig-100_465_length_18813_read_count_137030	31	2	1			9.83458	4.49805
VIRSorter_FW104_nc_contig-100_5122_length_6731_read_count_704881	11	VIRSorter_FW104_nc_contig-100_5122_length_6731_read_count_704881	11	2	3			4.13764
VIRSorter_FW104_nc_contig-100_5166_length_6694_read_count_30132	13	VIRSorter_FW104_nc_contig-100_5166_length_6694_read_count_30132	13	2	1			gene_1-gene_12:5.63429364900807	gene_2-gene_11:2.01763544853722
VIRSorter_FW104_nc_contig-100_5774_length_6262_read_count_165135	11	VIRSorter_FW104_nc_contig-100_5774_length_6262_read_count_165135	11	2		gene_2-gene_11:2.06512502186521		5.60431
VIRSorter_FW104_nc_contig-100_593_length_17354_read_count_530859	29	VIRSorter_FW104_nc_contig-100_593_length_17354_read_count_530859	29	2	1			8.89842	gene_7-gene_21:2.04269096888139		gene_1-gene_25:2.61029951495381
VIRSorter_FW104_nc_contig-100_5952_length_6149_read_count_55885	14	VIRSorter_FW104_nc_contig-100_5952_length_6149_read_count_55885	14	2			gene_3-gene_14:3.15262965609250	6.56392	gene_1-gene_13:4.47411983678358		gene_2-gene_13:3.12337515867596
VIRSorter_FW104_nc_contig-100_6003_length_6116_read_count_69905	13	VIRSorter_FW104_nc_contig-100_6003_length_6116_read_count_69905	13	2	1			6.18715	3.4466		gene_2-gene_13:3.29946641773164
VIRSorter_FW104_nc_contig-100_6027_length_6100_read_count_461494	11	VIRSorter_FW104_nc_contig-100_6027_length_6100_read_count_461494	11	2	1			3.00992	gene_1-gene_10:2.54051419381755
VIRSorter_FW104_nc_contig-100_6591_length_5776_read_count_246000	10	VIRSorter_FW104_nc_contig-100_6591_length_5776_read_count_246000	10	2		3.48667		5.52858
VIRSorter_FW104_nc_contig-100_67_length_33417_read_count_889995	49	VIRSorter_FW104_nc_contig-100_67_length_33417_read_count_889995	49	2	4	gene_10-gene_48:3.74868631023866		12.2075
VIRSorter_FW104_nc_contig-100_9686_length_4497_read_count_25007	10	VIRSorter_FW104_nc_contig-100_9686_length_4497_read_count_25007	10	2		2.54225		3.01764
VIRSorter_FW104_nc_contig-100_995_length_14320_read_count_133045	12	VIRSorter_FW104_nc_contig-100_995_length_14320_read_count_133045	12	2	3			gene_1-gene_10:4.75042679045642
VIRSorter_FW106_nc_contig-100_1245_length_9167_read_count_142562	17	VIRSorter_FW106_nc_contig-100_1245_length_9167_read_count_142562	17	2	2			6.19181
VIRSorter_FW106_nc_contig-100_1280_length_9053_read_count_51745	12	VIRSorter_FW106_nc_contig-100_1280_length_9053_read_count_51745	12	2	2	gene_2-gene_12:7.63561751494322		5.85614
VIRSorter_FW106_nc_contig-100_1326_length_8925_read_count_52261	18	VIRSorter_FW106_nc_contig-100_1326_length_8925_read_count_52261	18	2	1			5.27331	gene_1-gene_17:2.67872101355910
VIRSorter_FW106_nc_contig-100_1590_length_8286_read_count_433738	14	VIRSorter_FW106_nc_contig-100_1590_length_8286_read_count_433738	14	2	1			6.56392	gene_1-gene_12:3.95497426378861		gene_1-gene_12:2.09052541770330
VIRSorter_FW106_nc_contig-100_1630_length_8201_read_count_98929	14	VIRSorter_FW106_nc_contig-100_1630_length_8201_read_count_98929	14	2	1			6.56392
VIRSorter_FW106_nc_contig-100_1653_length_8151_read_count_37293	14	VIRSorter_FW106_nc_contig-100_1653_length_8151_read_count_37293	14	2	2			4.99569
VIRSorter_FW106_nc_contig-100_250_length_15856_read_count_123728	11	VIRSorter_FW106_nc_contig-100_250_length_15856_read_count_123728	11	2		gene_1-gene_10:2.06512502186521		3.00992
VIRSorter_FW106_nc_contig-100_2716_length_6589_read_count_20801	11	VIRSorter_FW106_nc_contig-100_2716_length_6589_read_count_20801	11	2		gene_1-gene_10:2.06512502186521		5.60431
VIRSorter_FW106_nc_contig-100_2898_length_6386_read_count_22502	11	VIRSorter_FW106_nc_contig-100_2898_length_6386_read_count_22502	11	2	2			5.60431
VIRSorter_FW106_nc_contig-100_330_length_14598_read_count_204788	14	VIRSorter_FW106_nc_contig-100_330_length_14598_read_count_204788	14	2		gene_3-gene_14:2.53526817532516		gene_2-gene_14:4.47411983678358
VIRSorter_FW106_nc_contig-100_437_length_13325_read_count_345813	16	VIRSorter_FW106_nc_contig-100_437_length_13325_read_count_345813	16	2	4	gene_1-gene_14:3.49560227157265		5.77382
VIRSorter_FW106_nc_contig-100_438_length_13321_read_count_114441	21	VIRSorter_FW106_nc_contig-100_438_length_13321_read_count_114441	21	2		gene_1-gene_12:2.86792393660533		9.71792			gene_9-gene_20:4.88822920220071
VIRSorter_FW106_nc_contig-100_472_length_13009_read_count_297357	16	VIRSorter_FW106_nc_contig-100_472_length_13009_read_count_297357	16	2	2			7.39857
VIRSorter_FW106_nc_contig-100_597_length_11869_read_count_73238	17	VIRSorter_FW106_nc_contig-100_597_length_11869_read_count_73238	17	2	2			6.19181
VIRSorter_FW106_nc_contig-100_5_length_38302_read_count_1532625	59	VIRSorter_FW106_nc_contig-100_5_length_38302_read_count_1532625	59	2	1			27.3292	8.84443	gene_1-gene_55:2.11769465266273	gene_21-gene_58:4.33689306626861
VIRSorter_FW106_nc_contig-100_7003_length_4018_read_count_15881	12	VIRSorter_FW106_nc_contig-100_7003_length_4018_read_count_15881	12	2	1			5.85614	gene_2-gene_12:2.70889485964252		gene_2-gene_11:4.26177772595630
VIRSorter_GW456_nc_scaffold_1013	27	VIRSorter_GW456_nc_scaffold_1013	27	2	1			12.6942	gene_2-gene_27:3.39013742626603
VIRSorter_GW456_nc_scaffold_10448	11	VIRSorter_GW456_nc_scaffold_10448	11	2	1	gene_2-gene_11:3.00954889517324		gene_2-gene_11:5.05145678612040
VIRSorter_GW456_nc_scaffold_1162	41	VIRSorter_GW456_nc_scaffold_1162	41	2	1			17.9175	gene_2-gene_38:5.02561127002169
VIRSorter_GW456_nc_scaffold_1234	24	VIRSorter_GW456_nc_scaffold_1234	24	2	1			gene_4-gene_23:4.66210618108615	gene_4-gene_17:4.09260488797391
VIRSorter_GW456_nc_scaffold_1333	36	VIRSorter_GW456_nc_scaffold_1333	36	2	2	gene_3-gene_15:2.83595037321940		gene_3-gene_36:14.27305918523005
VIRSorter_GW456_nc_scaffold_1335	36	VIRSorter_GW456_nc_scaffold_1335	36	2		gene_19-gene_32:3.49816891789116		15.3542
VIRSorter_GW456_nc_scaffold_1341	31	VIRSorter_GW456_nc_scaffold_1341	31	2	1			gene_7-gene_31:9.60348476424935	gene_2-gene_31:2.51683154458284
VIRSorter_GW456_nc_scaffold_1485	25	VIRSorter_GW456_nc_scaffold_1485	25	2	1			gene_1-gene_23:8.80298490192731	gene_2-gene_23:2.63337443590444
VIRSorter_GW456_nc_scaffold_1663	34	VIRSorter_GW456_nc_scaffold_1663	34	2	1			9.95617
VIRSorter_GW456_nc_scaffold_1780	23	VIRSorter_GW456_nc_scaffold_1780	23	2	2			10.6945
VIRSorter_GW456_nc_scaffold_2359	16	VIRSorter_GW456_nc_scaffold_2359	16	2	2			gene_1-gene_14:4.72462810267931	gene_6-gene_16:3.16760075002765
VIRSorter_GW456_nc_scaffold_2468	19	VIRSorter_GW456_nc_scaffold_2468	19	2	1			8.76394	gene_2-gene_17:4.18331452894613
VIRSorter_GW456_nc_scaffold_2498	19	VIRSorter_GW456_nc_scaffold_2498	19	2	2	gene_4-gene_13:2.86932193588802		gene_1-gene_17:6.00775218076511
VIRSorter_GW456_nc_scaffold_2525	19	VIRSorter_GW456_nc_scaffold_2525	19	2	1			8.76394	gene_1-gene_18:4.03685653363556		gene_1-gene_14:2.00109284734045
VIRSorter_GW456_nc_scaffold_267	49	VIRSorter_GW456_nc_scaffold_267	49	2	1	gene_19-gene_39:3.25899549496765		gene_7-gene_49:15.52472273819147
VIRSorter_GW456_nc_scaffold_3312	12	VIRSorter_GW456_nc_scaffold_3312	12	2	3			4.35291
VIRSorter_GW456_nc_scaffold_344	87	VIRSorter_GW456_nc_scaffold_344	87	2	2			gene_2-gene_76:23.16176238243885	gene_2-gene_63:8.06565251918678
VIRSorter_GW456_nc_scaffold_3517	12	VIRSorter_GW456_nc_scaffold_3517	12	2	1			gene_1-gene_10:4.75042679045642
VIRSorter_GW456_nc_scaffold_3519	19	VIRSorter_GW456_nc_scaffold_3519	19	2	3			gene_3-gene_19:6.00775218076511			gene_4-gene_17:3.02386304271579
VIRSorter_GW456_nc_scaffold_3586	41	VIRSorter_GW456_nc_scaffold_3586	41	2	3			17.9175	gene_2-gene_41:5.45012591261751
VIRSorter_GW456_nc_scaffold_3609	10	VIRSorter_GW456_nc_scaffold_3609	10	2	1			4.10181	2.15475
VIRSorter_GW456_nc_scaffold_422	46	VIRSorter_GW456_nc_scaffold_422	46	2	4	gene_12-gene_37:2.57389770541148		gene_1-gene_42:12.36979100149175
VIRSorter_GW456_nc_scaffold_4380	17	VIRSorter_GW456_nc_scaffold_4380	17	2	1			6.19181
VIRSorter_GW456_nc_scaffold_4428	15	VIRSorter_GW456_nc_scaffold_4428	15	2	3	gene_2-gene_15:2.62362383001332		gene_2-gene_15:2.58344692818000
VIRSorter_GW456_nc_scaffold_4557	16	VIRSorter_GW456_nc_scaffold_4557	16	2	1			7.39857
VIRSorter_GW456_nc_scaffold_493	77	VIRSorter_GW456_nc_scaffold_493	77	2	1			gene_2-gene_60:23.49677301376063	gene_2-gene_76:7.32742806638125
VIRSorter_GW456_nc_scaffold_515	48	VIRSorter_GW456_nc_scaffold_515	48	2	2			15.3411	gene_1-gene_47:4.26030946123081	gene_3-gene_45:2.17565551511803
VIRSorter_GW456_nc_scaffold_5178	10	VIRSorter_GW456_nc_scaffold_5178	10	2	1			5.52858	3.01764
VIRSorter_GW456_nc_scaffold_5210	11	VIRSorter_GW456_nc_scaffold_5210	11	2	2	gene_1-gene_10:3.00954889517324		4.13764
VIRSorter_GW456_nc_scaffold_5634	10	VIRSorter_GW456_nc_scaffold_5634	10	2	1			4.10181
VIRSorter_GW456_nc_scaffold_602	47	VIRSorter_GW456_nc_scaffold_602	47	2	4			gene_6-gene_47:18.31276127388678	gene_3-gene_27:6.33713242343887
VIRSorter_GW456_nc_scaffold_603	53	VIRSorter_GW456_nc_scaffold_603	53	2	2			gene_1-gene_51:23.07904729390342	gene_1-gene_51:3.61363033779100	2.00704
VIRSorter_GW456_nc_scaffold_6198	10	VIRSorter_GW456_nc_scaffold_6198	10	2	1			2.15475
VIRSorter_GW456_nc_scaffold_640	52	VIRSorter_GW456_nc_scaffold_640	52	2	4	gene_33-gene_43:3.70536442781701		gene_7-gene_52:22.45556785146248	gene_7-gene_32:8.05263475649329
VIRSorter_GW456_nc_scaffold_6678	15	VIRSorter_GW456_nc_scaffold_6678	15	2	1			5.37324
VIRSorter_GW456_nc_scaffold_725	28	VIRSorter_GW456_nc_scaffold_725	28	2	1			9.79088	gene_1-gene_27:6.73480230722830
VIRSorter_GW456_nc_scaffold_760	51	VIRSorter_GW456_nc_scaffold_760	51	2	1			gene_2-gene_43:16.50070803362877
VIRSorter_GW456_nc_scaffold_792	30	VIRSorter_GW456_nc_scaffold_792	30	2		gene_7-gene_18:2.39640655940366		gene_1-gene_27:6.64994392828898
VIRSorter_GW456_nc_scaffold_811	38	VIRSorter_GW456_nc_scaffold_811	38	2		gene_25-gene_37:2.77495291610199		gene_2-gene_37:9.61024777835379
VIRSorter_GW456_nc_scaffold_8627	21	VIRSorter_GW456_nc_scaffold_8627	21	2	1			6.55844
VIRSorter_GW456_nc_scaffold_9474	10	VIRSorter_GW456_nc_scaffold_9474	10	2	1			3.01764	2.15475
VIRSorter_GW460_nc_scaffold_1211	25	VIRSorter_GW460_nc_scaffold_1211	25	2	4			9.87307
VIRSorter_GW460_nc_scaffold_12837	11	VIRSorter_GW460_nc_scaffold_12837	11	2	2			5.60431
VIRSorter_GW460_nc_scaffold_1285	43	VIRSorter_GW460_nc_scaffold_1285	43	2	3			18.9508	gene_1-gene_42:6.24069712712213
VIRSorter_GW460_nc_scaffold_1306	22	VIRSorter_GW460_nc_scaffold_1306	22	2	2			10.2038
VIRSorter_GW460_nc_scaffold_1611	23	VIRSorter_GW460_nc_scaffold_1611	23	2	1			gene_1-gene_22:10.14168239077819	gene_3-gene_21:4.23614296087180
VIRSorter_GW460_nc_scaffold_1727	44	VIRSorter_GW460_nc_scaffold_1727	44	2	2			17.7223	gene_8-gene_44:2.67686811428632
VIRSorter_GW460_nc_scaffold_1970	10	VIRSorter_GW460_nc_scaffold_1970	10	2	2			5.52858	2.15475
VIRSorter_GW460_nc_scaffold_2017	18	VIRSorter_GW460_nc_scaffold_2017	18	2	3			6.62348
VIRSorter_GW460_nc_scaffold_2423	22	VIRSorter_GW460_nc_scaffold_2423	22	2	3			8.4436
VIRSorter_GW460_nc_scaffold_2967	15	VIRSorter_GW460_nc_scaffold_2967	15	2	1			gene_1-gene_13:5.86493215835816	gene_1-gene_13:4.32799180110534
VIRSorter_GW460_nc_scaffold_3266	17	VIRSorter_GW460_nc_scaffold_3266	17	2	1			7.84228	3.7451		2.41984
VIRSorter_GW460_nc_scaffold_3569	23	VIRSorter_GW460_nc_scaffold_3569	23	2	1			gene_1-gene_21:7.84844030358006	gene_1-gene_18:4.90532896921418
VIRSorter_GW460_nc_scaffold_3570	10	VIRSorter_GW460_nc_scaffold_3570	10	2	2			2.15475
VIRSorter_GW460_nc_scaffold_3616	14	VIRSorter_GW460_nc_scaffold_3616	14	2			gene_5-gene_14:3.31847166381000	gene_3-gene_14:5.45820238995239	gene_4-gene_14:2.31095485097048
VIRSorter_GW460_nc_scaffold_3622	15	VIRSorter_GW460_nc_scaffold_3622	15	2			gene_6-gene_15:3.17234362813176	6.97065	3.04269
VIRSorter_GW460_nc_scaffold_3628	12	VIRSorter_GW460_nc_scaffold_3628	12	2			gene_3-gene_12:6.36332118486966	5.85614
VIRSorter_GW460_nc_scaffold_363	56	VIRSorter_GW460_nc_scaffold_363	56	2	2			gene_1-gene_52:23.56686122976248	gene_1-gene_52:3.91577922889224	2.28135
VIRSorter_GW460_nc_scaffold_3648	22	VIRSorter_GW460_nc_scaffold_3648	22	2	1		gene_10-gene_19:5.18243104293221	10.2038	2.80787
VIRSorter_GW460_nc_scaffold_4002	12	VIRSorter_GW460_nc_scaffold_4002	12	2			gene_3-gene_12:6.36332118486966	5.85614	2.23191		gene_3-gene_12:2.00834762097176
VIRSorter_GW460_nc_scaffold_4303	10	VIRSorter_GW460_nc_scaffold_4303	10	2	2			2.15475
VIRSorter_GW460_nc_scaffold_4339	11	VIRSorter_GW460_nc_scaffold_4339	11	2	1			4.13764
VIRSorter_GW460_nc_scaffold_4565	10	VIRSorter_GW460_nc_scaffold_4565	10	2		2.54225		3.01764
VIRSorter_GW460_nc_scaffold_4612	11	VIRSorter_GW460_nc_scaffold_4612	11	2	2			5.60431
VIRSorter_GW460_nc_scaffold_4719	15	VIRSorter_GW460_nc_scaffold_4719	15	2	2			5.37324
VIRSorter_GW460_nc_scaffold_504	48	VIRSorter_GW460_nc_scaffold_504	48	2	2			15.3411	gene_1-gene_47:4.26030946123081	gene_1-gene_45:2.41136482292308
VIRSorter_GW460_nc_scaffold_5832	16	VIRSorter_GW460_nc_scaffold_5832	16	2	3			7.39857
VIRSorter_GW460_nc_scaffold_722	27	VIRSorter_GW460_nc_scaffold_722	27	2	3	gene_3-gene_14:3.74375173052262		gene_2-gene_27:12.14130679579200
VIRSorter_GW460_nc_scaffold_8732	10	VIRSorter_GW460_nc_scaffold_8732	10	2		4.60968		5.52858
VIRSorter_fw104_contig-100_6089_-circular	9	VIRSorter_fw104_contig-100_6089_-circular	9	2			4.59123	4.97572
VIRSorter_fw106_contig-100_3_-circular	72	VIRSorter_fw106_contig-100_3_-circular	72	2	4			28.8383	gene_11-gene_66:7.40245098270489		gene_14-gene_64:4.93923581860817
VIRSorter_gw456_c_scaffold_130_-circular	104	VIRSorter_gw456_c_scaffold_130_-circular	104	2	3	gene_4-gene_25:6.55414751109947		gene_5-gene_104:10.82276702816110
VIRSorter_gw456_c_scaffold_6372_-circular	11	VIRSorter_gw456_c_scaffold_6372_-circular	11	2			gene_2-gene_11:4.01744166814602	4.13764	2.09931
VIRSorter_gw456_c_scaffold_77_-circular	350	VIRSorter_gw456_c_scaffold_77_-circular	350	2	22	gene_2-gene_77:7.23345192826595;gene_277-gene_338:6.24720418865803		gene_205-gene_304:50.85544730502056;gene_4-gene_103:50.85544730502056;gene_106-gene_205:50.85544730502056	gene_22-gene_121:8.68832598270708;gene_125-gene_224:40.91889399517306;gene_235-gene_276:18.78969466814822;gene_339-gene_350:2.20396054562804	gene_177-gene_276:2.72719120987859
VIRSorter_gw460_c_scaffold_1049_cov=15_-circular	61	VIRSorter_gw460_c_scaffold_1049_cov=15_-circular	61	2	1			26.4966	14.414		3.50929
VIRSorter_gw460_c_scaffold_1258_cov=15_-circular	67	VIRSorter_gw460_c_scaffold_1258_cov=15_-circular	67	2	3			29.6381	gene_5-gene_68:8.34047723993385		gene_18-gene_68:10.46085863186120
VIRSorter_gw460_c_scaffold_1945_cov=8_-circular	24	VIRSorter_gw460_c_scaffold_1945_cov=8_-circular	24	2	1			11.1894	5.48958
VIRSorter_gw460_c_scaffold_2575_cov=53_-circular	19	VIRSorter_gw460_c_scaffold_2575_cov=53_-circular	19	2			gene_2-gene_11:2.75420023337144	8.76394	gene_4-gene_19:7.10536217584985		gene_1-gene_18:5.04850210045946
VIRSorter_gw460_c_scaffold_335_cov=138_-circular	120	VIRSorter_gw460_c_scaffold_335_cov=138_-circular	120	2	1	gene_29-gene_62:3.45845865789903		gene_11-gene_110:51.50719508053763	gene_17-gene_116:12.14008534206333	gene_22-gene_121:2.58496475120744	gene_68-gene_94:5.57749418118842
VIRSorter_gw460_c_scaffold_3592_cov=49_-circular	13	VIRSorter_gw460_c_scaffold_3592_cov=49_-circular	13	2			gene_4-gene_13:3.49456292286568	6.18715	gene_1-gene_12:4.13106552284429
VIRSorter_gw460_c_scaffold_3845_cov=8_-circular	11	VIRSorter_gw460_c_scaffold_3845_cov=8_-circular	11	2			3.93054	4.13764
VIRSorter_gw460_c_scaffold_4703_cov=32_-circular	10	VIRSorter_gw460_c_scaffold_4703_cov=32_-circular	10	2			4.49456	4.10181	2.15475
VIRSorter_gw460_c_scaffold_5098_cov=32_-circular	10	VIRSorter_gw460_c_scaffold_5098_cov=32_-circular	10	2			7.14147	4.10181
VIRSorter_gw460_c_scaffold_5271_cov=17_-circular	11	VIRSorter_gw460_c_scaffold_5271_cov=17_-circular	11	2			gene_1-gene_10:4.01744166814602	5.60431	3.00992		2.08339
VIRSorter_gw460_c_scaffold_5534_cov=105_-circular	11	VIRSorter_gw460_c_scaffold_5534_cov=105_-circular	11	2			gene_3-gene_12:6.66435118053364	4.13764
## 3 - Complete phage contigs - category 3 (not so sure)
## Contig_id	Nb genes contigs	Fragment	Nb genes	Category	Nb phage hallmark genes	Phage gene enrichment sig	Non-Caudovirales phage gene enrichment sig	Pfam depletion sig	Uncharacterized enrichment sig	Strand switch depletion sig	Short genes enrichment sig
VIRSorter_FW104_nc_contig-100_0_length_103080_read_count_1444006	129	VIRSorter_FW104_nc_contig-100_0_length_103080_read_count_1444006	129	3				gene_15-gene_114:39.90345196833091	gene_37-gene_128:19.83039058141903
VIRSorter_FW104_nc_contig-100_1002_length_14304_read_count_141112	34	VIRSorter_FW104_nc_contig-100_1002_length_14304_read_count_141112	34	3				gene_1-gene_32:13.25897412553915	gene_1-gene_30:7.96989821529220
VIRSorter_FW104_nc_contig-100_1027_length_14191_read_count_106715	14	VIRSorter_FW104_nc_contig-100_1027_length_14191_read_count_106715	14	3				4.99569	gene_1-gene_10:4.35248678178438
VIRSorter_FW104_nc_contig-100_10522_length_4260_read_count_41360	11	VIRSorter_FW104_nc_contig-100_10522_length_4260_read_count_41360	11	3				5.60431	4.13764		gene_1-gene_10:3.35584926293010
VIRSorter_FW104_nc_contig-100_10544_length_4253_read_count_23563	10	VIRSorter_FW104_nc_contig-100_10544_length_4253_read_count_23563	10	3				5.52858	4.10181
VIRSorter_FW104_nc_contig-100_1089_length_13934_read_count_102007	10	VIRSorter_FW104_nc_contig-100_1089_length_13934_read_count_102007	10	3				5.52858	5.52858
VIRSorter_FW104_nc_contig-100_10937_length_4144_read_count_57562	10	VIRSorter_FW104_nc_contig-100_10937_length_4144_read_count_57562	10	3				4.10181	3.01764
VIRSorter_FW104_nc_contig-100_11144_length_4089_read_count_88791	11	VIRSorter_FW104_nc_contig-100_11144_length_4089_read_count_88791	11	3				5.60431	4.13764		gene_2-gene_11:4.56280772162028
VIRSorter_FW104_nc_contig-100_1127_length_13752_read_count_346958	37	VIRSorter_FW104_nc_contig-100_1127_length_13752_read_count_346958	37	3				14.194	7.92393		gene_3-gene_32:4.84008749849161
VIRSorter_FW104_nc_contig-100_1151_length_13678_read_count_341620	16	VIRSorter_FW104_nc_contig-100_1151_length_13678_read_count_341620	16	3				gene_4-gene_16:5.73999342174986	gene_4-gene_16:5.73999342174986
VIRSorter_FW104_nc_contig-100_1186_length_13498_read_count_178878	17	VIRSorter_FW104_nc_contig-100_1186_length_13498_read_count_178878	17	3				6.19181	gene_1-gene_16:2.33542825078983
VIRSorter_FW104_nc_contig-100_1207_length_13407_read_count_103764	10	VIRSorter_FW104_nc_contig-100_1207_length_13407_read_count_103764	10	3				5.52858	5.52858
VIRSorter_FW104_nc_contig-100_1216_length_13360_read_count_298330	12	VIRSorter_FW104_nc_contig-100_1216_length_13360_read_count_298330	12	3				gene_1-gene_11:5.30328459454042	gene_1-gene_11:5.30328459454042
VIRSorter_FW104_nc_contig-100_12379_length_3791_read_count_10123	11	VIRSorter_FW104_nc_contig-100_12379_length_3791_read_count_10123	11	3				5.60431			gene_2-gene_11:3.35584926293010
VIRSorter_FW104_nc_contig-100_124_length_28174_read_count_1263026	54	VIRSorter_FW104_nc_contig-100_124_length_28174_read_count_1263026	54	3				gene_4-gene_54:16.74075435715235	gene_5-gene_48:5.18979338034545		gene_14-gene_43:4.43367318227587
VIRSorter_FW104_nc_contig-100_1250_length_13174_read_count_7255064	25	VIRSorter_FW104_nc_contig-100_1250_length_13174_read_count_7255064	25	3				8.37633	3.9261		4.65672
VIRSorter_FW104_nc_contig-100_1252_length_13161_read_count_628110	17	VIRSorter_FW104_nc_contig-100_1252_length_13161_read_count_628110	17	3				gene_4-gene_17:6.18370675640880	gene_6-gene_17:2.40745672245145
VIRSorter_FW104_nc_contig-100_12670_length_3722_read_count_12520	11	VIRSorter_FW104_nc_contig-100_12670_length_3722_read_count_12520	11	3				5.60431	gene_1-gene_10:2.54051419381755
VIRSorter_FW104_nc_contig-100_1326_length_12833_read_count_44557	14	VIRSorter_FW104_nc_contig-100_1326_length_12833_read_count_44557	14	3				6.56392	gene_4-gene_14:4.90534458586838
VIRSorter_FW104_nc_contig-100_1331_length_12824_read_count_108027	10	VIRSorter_FW104_nc_contig-100_1331_length_12824_read_count_108027	10	3				5.52858	5.52858
VIRSorter_FW104_nc_contig-100_1374_length_12652_read_count_123170	14	VIRSorter_FW104_nc_contig-100_1374_length_12652_read_count_123170	14	3				6.56392	6.56392
VIRSorter_FW104_nc_contig-100_137_length_27574_read_count_1044308	40	VIRSorter_FW104_nc_contig-100_137_length_27574_read_count_1044308	40	3				12.7987	gene_1-gene_31:5.10286463641374	2.0187
VIRSorter_FW104_nc_contig-100_1435_length_12486_read_count_125452	14	VIRSorter_FW104_nc_contig-100_1435_length_12486_read_count_125452	14	3				4.99569	2.72957
VIRSorter_FW104_nc_contig-100_153_length_26859_read_count_254304	31	VIRSorter_FW104_nc_contig-100_153_length_26859_read_count_254304	31	3				gene_1-gene_30:12.28970260297891	gene_1-gene_30:6.94466597846152
VIRSorter_FW104_nc_contig-100_157_length_26729_read_count_202442	27	VIRSorter_FW104_nc_contig-100_157_length_26729_read_count_202442	27	3				gene_3-gene_27:5.81440350376431	gene_3-gene_26:4.31289024356748
VIRSorter_FW104_nc_contig-100_15_length_48104_read_count_668166	85	VIRSorter_FW104_nc_contig-100_15_length_48104_read_count_668166	85	3				37.2953	gene_3-gene_85:25.90963977275655	gene_28-gene_85:2.08866881481572
VIRSorter_FW104_nc_contig-100_1637_length_11786_read_count_78545	10	VIRSorter_FW104_nc_contig-100_1637_length_11786_read_count_78545	10	3				5.52858	4.10181
VIRSorter_FW104_nc_contig-100_1650_length_11742_read_count_133482	15	VIRSorter_FW104_nc_contig-100_1650_length_11742_read_count_133482	15	3				gene_1-gene_14:4.84956683928761	gene_1-gene_13:4.32799180110534
VIRSorter_FW104_nc_contig-100_169_length_26012_read_count_181879	57	VIRSorter_FW104_nc_contig-100_169_length_26012_read_count_181879	57	3				gene_1-gene_56:27.88962970696421	gene_2-gene_56:25.18315294550501	3.64731	gene_10-gene_46:10.75548295118900
VIRSorter_FW104_nc_contig-100_1703_length_11591_read_count_42774	17	VIRSorter_FW104_nc_contig-100_1703_length_11591_read_count_42774	17	3				gene_1-gene_14:6.18370675640880	gene_1-gene_14:2.34936372214663
VIRSorter_FW104_nc_contig-100_172_length_25959_read_count_372847	64	VIRSorter_FW104_nc_contig-100_172_length_25959_read_count_372847	64	3				32.1954	gene_1-gene_62:23.69084270549995	gene_1-gene_61:4.00161316721747
VIRSorter_FW104_nc_contig-100_1738_length_11487_read_count_201160	17	VIRSorter_FW104_nc_contig-100_1738_length_11487_read_count_201160	17	3				6.19181	gene_4-gene_17:3.37835744803114
VIRSorter_FW104_nc_contig-100_1820_length_11279_read_count_82611	20	VIRSorter_FW104_nc_contig-100_1820_length_11279_read_count_82611	20	3				6.12071	gene_5-gene_20:4.10413328289850
VIRSorter_FW104_nc_contig-100_1838_length_11204_read_count_134433	19	VIRSorter_FW104_nc_contig-100_1838_length_11204_read_count_134433	19	3				gene_3-gene_19:7.65821997993386	gene_3-gene_19:4.68321445274331
VIRSorter_FW104_nc_contig-100_195_length_25147_read_count_137033	39	VIRSorter_FW104_nc_contig-100_195_length_25147_read_count_137033	39	3				18.894	gene_14-gene_37:8.80374622209147		gene_14-gene_38:2.26506585679778
VIRSorter_FW104_nc_contig-100_2013_length_10724_read_count_126603	13	VIRSorter_FW104_nc_contig-100_2013_length_10724_read_count_126603	13	3				4.65021	gene_2-gene_13:4.13106552284429
VIRSorter_FW104_nc_contig-100_202_length_24934_read_count_136001	44	VIRSorter_FW104_nc_contig-100_202_length_24934_read_count_136001	44	3				21.5264	12.19		gene_3-gene_44:3.86707927082005
VIRSorter_FW104_nc_contig-100_2095_length_10536_read_count_384020	11	VIRSorter_FW104_nc_contig-100_2095_length_10536_read_count_384020	11	3				5.60431	3.00992
VIRSorter_FW104_nc_contig-100_2104_length_10508_read_count_213725	17	VIRSorter_FW104_nc_contig-100_2104_length_10508_read_count_213725	17	3				gene_1-gene_16:7.28942236457681	gene_1-gene_16:7.28942236457681
VIRSorter_FW104_nc_contig-100_2175_length_10411_read_count_148452	23	VIRSorter_FW104_nc_contig-100_2175_length_10411_read_count_148452	23	3				8.91533	gene_1-gene_14:4.15059683495159
VIRSorter_FW104_nc_contig-100_221_length_24099_read_count_223370	27	VIRSorter_FW104_nc_contig-100_221_length_24099_read_count_223370	27	3				gene_1-gene_25:5.81440350376431	gene_1-gene_25:2.97012662945526
VIRSorter_FW104_nc_contig-100_2266_length_10257_read_count_65942	12	VIRSorter_FW104_nc_contig-100_2266_length_10257_read_count_65942	12	3				gene_2-gene_12:5.30328459454042	gene_2-gene_12:3.83660753098623
VIRSorter_FW104_nc_contig-100_2366_length_10042_read_count_66606	11	VIRSorter_FW104_nc_contig-100_2366_length_10042_read_count_66606	11	3				4.13764	2.09931
VIRSorter_FW104_nc_contig-100_2412_length_9956_read_count_76066	10	VIRSorter_FW104_nc_contig-100_2412_length_9956_read_count_76066	10	3				4.10181	2.15475
VIRSorter_FW104_nc_contig-100_24_length_42849_read_count_691432	90	VIRSorter_FW104_nc_contig-100_24_length_42849_read_count_691432	90	3				gene_6-gene_90:39.09456257073904	gene_1-gene_89:20.78918428870041	gene_10-gene_90:6.02495809050602	gene_13-gene_75:2.85774796986967
VIRSorter_FW104_nc_contig-100_265_length_22709_read_count_279822	33	VIRSorter_FW104_nc_contig-100_265_length_22709_read_count_279822	33	3				gene_4-gene_30:7.73292966074501	gene_4-gene_30:5.45448449535757
VIRSorter_FW104_nc_contig-100_2775_length_9294_read_count_55022	11	VIRSorter_FW104_nc_contig-100_2775_length_9294_read_count_55022	11	3				4.13764	4.13764
VIRSorter_FW104_nc_contig-100_2869_length_9162_read_count_83661	10	VIRSorter_FW104_nc_contig-100_2869_length_9162_read_count_83661	10	3				5.52858	5.52858
VIRSorter_FW104_nc_contig-100_2959_length_9026_read_count_82403	16	VIRSorter_FW104_nc_contig-100_2959_length_9026_read_count_82403	16	3				7.39857	7.39857
VIRSorter_FW104_nc_contig-100_298_length_21858_read_count_265966	21	VIRSorter_FW104_nc_contig-100_298_length_21858_read_count_265966	21	3				5.33661	gene_2-gene_21:4.84919282444330
VIRSorter_FW104_nc_contig-100_3005_length_8958_read_count_49428	18	VIRSorter_FW104_nc_contig-100_3005_length_8958_read_count_49428	18	3				8.29823	gene_4-gene_18:5.04225138072144		gene_4-gene_18:2.82012664020186
VIRSorter_FW104_nc_contig-100_3043_length_8910_read_count_59583	10	VIRSorter_FW104_nc_contig-100_3043_length_8910_read_count_59583	10	3				4.10181	3.01764
VIRSorter_FW104_nc_contig-100_3092_length_8836_read_count_29955	11	VIRSorter_FW104_nc_contig-100_3092_length_8836_read_count_29955	11	3				gene_1-gene_10:5.05145678612040	gene_1-gene_10:2.54051419381755
VIRSorter_FW104_nc_contig-100_3119_length_8808_read_count_271619	13	VIRSorter_FW104_nc_contig-100_3119_length_8808_read_count_271619	13	3				4.65021	4.65021
VIRSorter_FW104_nc_contig-100_311_length_21576_read_count_209772	17	VIRSorter_FW104_nc_contig-100_311_length_21576_read_count_209772	17	3				6.19181	6.19181
VIRSorter_FW104_nc_contig-100_3157_length_8768_read_count_30540	12	VIRSorter_FW104_nc_contig-100_3157_length_8768_read_count_30540	12	3				5.85614	gene_3-gene_12:2.23948419815357
VIRSorter_FW104_nc_contig-100_3209_length_8692_read_count_43717	14	VIRSorter_FW104_nc_contig-100_3209_length_8692_read_count_43717	14	3				gene_2-gene_14:4.47411983678358	gene_2-gene_12:2.31095485097048
VIRSorter_FW104_nc_contig-100_3245_length_8646_read_count_116796	13	VIRSorter_FW104_nc_contig-100_3245_length_8646_read_count_116796	13	3				6.18715	4.65021
VIRSorter_FW104_nc_contig-100_3265_length_8620_read_count_119354	20	VIRSorter_FW104_nc_contig-100_3265_length_8620_read_count_119354	20	3				9.23761	9.23761
VIRSorter_FW104_nc_contig-100_3295_length_8566_read_count_55993	20	VIRSorter_FW104_nc_contig-100_3295_length_8566_read_count_55993	20	3				7.51802	gene_1-gene_16:5.40143548221328
VIRSorter_FW104_nc_contig-100_332_length_21172_read_count_12134034	34	VIRSorter_FW104_nc_contig-100_332_length_21172_read_count_12134034	34	3				12.7057	gene_3-gene_34:7.79384954969060
VIRSorter_FW104_nc_contig-100_3506_length_8299_read_count_502000	17	VIRSorter_FW104_nc_contig-100_3506_length_8299_read_count_502000	17	3				7.84228	6.19181		gene_1-gene_10:3.48362647557266
VIRSorter_FW104_nc_contig-100_3548_length_8256_read_count_23552	12	VIRSorter_FW104_nc_contig-100_3548_length_8256_read_count_23552	12	3				5.85614	4.35291
VIRSorter_FW104_nc_contig-100_3578_length_8221_read_count_39144	11	VIRSorter_FW104_nc_contig-100_3578_length_8221_read_count_39144	11	3				5.60431	3.00992
VIRSorter_FW104_nc_contig-100_3811_length_7965_read_count_39975	20	VIRSorter_FW104_nc_contig-100_3811_length_7965_read_count_39975	20	3				9.23761	gene_6-gene_20:4.87591995895491		gene_1-gene_15:2.65379521843534
VIRSorter_FW104_nc_contig-100_3843_length_7927_read_count_79084	10	VIRSorter_FW104_nc_contig-100_3843_length_7927_read_count_79084	10	3				5.52858	4.10181
VIRSorter_FW104_nc_contig-100_3924_length_7849_read_count_52356	11	VIRSorter_FW104_nc_contig-100_3924_length_7849_read_count_52356	11	3				4.13764	3.00992
VIRSorter_FW104_nc_contig-100_3934_length_7840_read_count_49945	10	VIRSorter_FW104_nc_contig-100_3934_length_7840_read_count_49945	10	3				4.10181	2.15475
VIRSorter_FW104_nc_contig-100_3956_length_7821_read_count_46514	17	VIRSorter_FW104_nc_contig-100_3956_length_7821_read_count_46514	17	3				7.84228	gene_1-gene_14:4.61548363325424		gene_1-gene_11:3.08386770637745
VIRSorter_FW104_nc_contig-100_39_length_37016_read_count_532741	57	VIRSorter_FW104_nc_contig-100_39_length_37016_read_count_532741	57	3				gene_4-gene_57:24.63820761076860	gene_4-gene_57:15.63921032052693
VIRSorter_FW104_nc_contig-100_4071_length_7683_read_count_132097	15	VIRSorter_FW104_nc_contig-100_4071_length_7683_read_count_132097	15	3				gene_1-gene_13:5.86493215835816	gene_1-gene_12:2.64153992848482
VIRSorter_FW104_nc_contig-100_4320_length_7439_read_count_132444	10	VIRSorter_FW104_nc_contig-100_4320_length_7439_read_count_132444	10	3				4.10181	2.15475
VIRSorter_FW104_nc_contig-100_4395_length_7367_read_count_56224	19	VIRSorter_FW104_nc_contig-100_4395_length_7367_read_count_56224	19	3				8.76394	gene_3-gene_19:2.59157083784020		gene_1-gene_14:3.02386304271579
VIRSorter_FW104_nc_contig-100_4487_length_7279_read_count_135318	13	VIRSorter_FW104_nc_contig-100_4487_length_7279_read_count_135318	13	3				4.65021	4.65021
VIRSorter_FW104_nc_contig-100_4545_length_7232_read_count_42359	13	VIRSorter_FW104_nc_contig-100_4545_length_7232_read_count_42359	13	3				4.65021	4.65021
VIRSorter_FW104_nc_contig-100_4588_length_7196_read_count_34215	16	VIRSorter_FW104_nc_contig-100_4588_length_7196_read_count_34215	16	3				7.39857	5.77382
VIRSorter_FW104_nc_contig-100_4702_length_7076_read_count_48560	13	VIRSorter_FW104_nc_contig-100_4702_length_7076_read_count_48560	13	3				6.18715	gene_1-gene_12:2.96375922321874
VIRSorter_FW104_nc_contig-100_4728_length_7054_read_count_50260	10	VIRSorter_FW104_nc_contig-100_4728_length_7054_read_count_50260	10	3				5.52858	4.10181
VIRSorter_FW104_nc_contig-100_4785_length_7011_read_count_237960	12	VIRSorter_FW104_nc_contig-100_4785_length_7011_read_count_237960	12	3				4.35291	2.23191
VIRSorter_FW104_nc_contig-100_4808_length_6987_read_count_160624	14	VIRSorter_FW104_nc_contig-100_4808_length_6987_read_count_160624	14	3				6.56392	gene_1-gene_13:2.27755716232665
VIRSorter_FW104_nc_contig-100_492_length_18594_read_count_307899	16	VIRSorter_FW104_nc_contig-100_492_length_18594_read_count_307899	16	3				5.77382	gene_4-gene_15:2.51660119187652
VIRSorter_FW104_nc_contig-100_506_length_18420_read_count_297350	22	VIRSorter_FW104_nc_contig-100_506_length_18420_read_count_297350	22	3				5.7602	gene_1-gene_16:2.87137511322762
VIRSorter_FW104_nc_contig-100_5105_length_6743_read_count_101634	12	VIRSorter_FW104_nc_contig-100_5105_length_6743_read_count_101634	12	3				4.35291	gene_3-gene_12:2.23948419815357
VIRSorter_FW104_nc_contig-100_5302_length_6595_read_count_30799	11	VIRSorter_FW104_nc_contig-100_5302_length_6595_read_count_30799	11	3				5.60431	4.13764
VIRSorter_FW104_nc_contig-100_5341_length_6569_read_count_34102	16	VIRSorter_FW104_nc_contig-100_5341_length_6569_read_count_34102	16	3				7.39857	gene_1-gene_14:3.48750191745621		gene_3-gene_16:2.29429750549248
VIRSorter_FW104_nc_contig-100_574_length_17543_read_count_853087	24	VIRSorter_FW104_nc_contig-100_574_length_17543_read_count_853087	24	3				7.91343	gene_2-gene_11:3.44939679479243
VIRSorter_FW104_nc_contig-100_57_length_34759_read_count_537141	66	VIRSorter_FW104_nc_contig-100_57_length_34759_read_count_537141	66	3				31.0381	12.6376	gene_1-gene_59:2.44748683989658	gene_39-gene_59:4.81110969471971
VIRSorter_FW104_nc_contig-100_5819_length_6229_read_count_41113	10	VIRSorter_FW104_nc_contig-100_5819_length_6229_read_count_41113	10	3				5.52858	5.52858
VIRSorter_FW104_nc_contig-100_5824_length_6227_read_count_84638	10	VIRSorter_FW104_nc_contig-100_5824_length_6227_read_count_84638	10	3				4.10181	3.01764
VIRSorter_FW104_nc_contig-100_5850_length_6210_read_count_87468	14	VIRSorter_FW104_nc_contig-100_5850_length_6210_read_count_87468	14	3				4.99569	4.99569		gene_1-gene_12:2.09052541770330
VIRSorter_FW104_nc_contig-100_6063_length_6073_read_count_43777	16	VIRSorter_FW104_nc_contig-100_6063_length_6073_read_count_43777	16	3				7.39857	3.38326		4.89712
VIRSorter_FW104_nc_contig-100_612_length_17218_read_count_138148	17	VIRSorter_FW104_nc_contig-100_612_length_17218_read_count_138148	17	3				6.19181	4.86727
VIRSorter_FW104_nc_contig-100_619_length_17158_read_count_124219	18	VIRSorter_FW104_nc_contig-100_619_length_17158_read_count_124219	18	3				gene_3-gene_18:4.27046470466503	gene_3-gene_18:4.27046470466503
VIRSorter_FW104_nc_contig-100_625_length_17092_read_count_155077	17	VIRSorter_FW104_nc_contig-100_625_length_17092_read_count_155077	17	3				gene_1-gene_16:7.28942236457681	gene_1-gene_16:5.66467691698786
VIRSorter_FW104_nc_contig-100_628_length_17059_read_count_211194	30	VIRSorter_FW104_nc_contig-100_628_length_17059_read_count_211194	30	3				10.7516	4.11167
VIRSorter_FW104_nc_contig-100_6327_length_5918_read_count_85092	11	VIRSorter_FW104_nc_contig-100_6327_length_5918_read_count_85092	11	3				5.60431	gene_2-gene_11:3.62469204937227
VIRSorter_FW104_nc_contig-100_6356_length_5900_read_count_16332	11	VIRSorter_FW104_nc_contig-100_6356_length_5900_read_count_16332	11	3				4.13764	3.00992
VIRSorter_FW104_nc_contig-100_6424_length_5866_read_count_22650	10	VIRSorter_FW104_nc_contig-100_6424_length_5866_read_count_22650	10	3				4.10181	3.01764		2.7865
VIRSorter_FW104_nc_contig-100_653_length_16819_read_count_123845	21	VIRSorter_FW104_nc_contig-100_653_length_16819_read_count_123845	21	3				6.55844	2.45626
VIRSorter_FW104_nc_contig-100_6690_length_5715_read_count_34064	10	VIRSorter_FW104_nc_contig-100_6690_length_5715_read_count_34064	10	3				4.10181	2.15475
VIRSorter_FW104_nc_contig-100_6768_length_5676_read_count_19032	10	VIRSorter_FW104_nc_contig-100_6768_length_5676_read_count_19032	10	3				4.10181	2.15475
VIRSorter_FW104_nc_contig-100_6872_length_5619_read_count_23507	11	VIRSorter_FW104_nc_contig-100_6872_length_5619_read_count_23507	11	3				5.60431	5.60431
VIRSorter_FW104_nc_contig-100_6949_length_5579_read_count_26798	13	VIRSorter_FW104_nc_contig-100_6949_length_5579_read_count_26798	13	3				6.18715	gene_1-gene_12:4.13106552284429
VIRSorter_FW104_nc_contig-100_697_length_16414_read_count_100098	18	VIRSorter_FW104_nc_contig-100_697_length_16414_read_count_100098	18	3				8.29823	5.27331
VIRSorter_FW104_nc_contig-100_714_length_16312_read_count_135462	22	VIRSorter_FW104_nc_contig-100_714_length_16312_read_count_135462	22	3				gene_1-gene_19:8.54525688527502	gene_1-gene_19:8.54525688527502
VIRSorter_FW104_nc_contig-100_7435_length_5341_read_count_404001	14	VIRSorter_FW104_nc_contig-100_7435_length_5341_read_count_404001	14	3				gene_1-gene_13:6.01106019403640	gene_1-gene_13:2.27755716232665		gene_1-gene_12:3.12337515867596
VIRSorter_FW104_nc_contig-100_746_length_16055_read_count_240258	29	VIRSorter_FW104_nc_contig-100_746_length_16055_read_count_240258	29	3				13.7107	10.2697
VIRSorter_FW104_nc_contig-100_74_length_32290_read_count_238240	35	VIRSorter_FW104_nc_contig-100_74_length_32290_read_count_238240	35	3				7.06364	6.10127
VIRSorter_FW104_nc_contig-100_7576_length_5272_read_count_125229	10	VIRSorter_FW104_nc_contig-100_7576_length_5272_read_count_125229	10	3				5.52858	3.01764
VIRSorter_FW104_nc_contig-100_762_length_15902_read_count_137225	24	VIRSorter_FW104_nc_contig-100_762_length_15902_read_count_137225	24	3				11.1894	gene_2-gene_16:2.28572901756768
VIRSorter_FW104_nc_contig-100_7668_length_5237_read_count_18360	14	VIRSorter_FW104_nc_contig-100_7668_length_5237_read_count_18360	14	3				6.56392	gene_1-gene_13:6.01106019403640		gene_1-gene_12:4.29070501691842
VIRSorter_FW104_nc_contig-100_7674_length_5236_read_count_21046	11	VIRSorter_FW104_nc_contig-100_7674_length_5236_read_count_21046	11	3				gene_1-gene_10:5.05145678612040	gene_1-gene_10:5.05145678612040
VIRSorter_FW104_nc_contig-100_7682_length_5232_read_count_22695	11	VIRSorter_FW104_nc_contig-100_7682_length_5232_read_count_22695	11	3				gene_2-gene_11:5.05145678612040	gene_2-gene_11:5.05145678612040
VIRSorter_FW104_nc_contig-100_77_length_32075_read_count_652577	35	VIRSorter_FW104_nc_contig-100_77_length_32075_read_count_652577	35	3				11.7428	gene_1-gene_33:6.15173943283731
VIRSorter_FW104_nc_contig-100_7935_length_5126_read_count_14754	10	VIRSorter_FW104_nc_contig-100_7935_length_5126_read_count_14754	10	3				4.10181	4.10181
VIRSorter_FW104_nc_contig-100_8003_length_5105_read_count_285760	10	VIRSorter_FW104_nc_contig-100_8003_length_5105_read_count_285760	10	3				5.52858	5.52858		2.7865
VIRSorter_FW104_nc_contig-100_8007_length_5103_read_count_166335	12	VIRSorter_FW104_nc_contig-100_8007_length_5103_read_count_166335	12	3				5.85614	gene_2-gene_12:2.70889485964252		4.68865
VIRSorter_FW104_nc_contig-100_822_length_15354_read_count_150970	22	VIRSorter_FW104_nc_contig-100_822_length_15354_read_count_150970	22	3				8.4436	gene_3-gene_22:7.37852509111356
VIRSorter_FW104_nc_contig-100_8251_length_5008_read_count_27011	10	VIRSorter_FW104_nc_contig-100_8251_length_5008_read_count_27011	10	3				5.52858	2.15475
VIRSorter_FW104_nc_contig-100_8350_length_4968_read_count_582903	11	VIRSorter_FW104_nc_contig-100_8350_length_4968_read_count_582903	11	3				4.13764	3.00992
VIRSorter_FW104_nc_contig-100_839_length_15269_read_count_109959	22	VIRSorter_FW104_nc_contig-100_839_length_15269_read_count_109959	22	3				7.00376	7.00376
VIRSorter_FW104_nc_contig-100_846_length_15210_read_count_107153	11	VIRSorter_FW104_nc_contig-100_846_length_15210_read_count_107153	11	3				4.13764	3.00992
VIRSorter_FW104_nc_contig-100_8598_length_4880_read_count_28777	11	VIRSorter_FW104_nc_contig-100_8598_length_4880_read_count_28777	11	3				4.13764	3.00992
VIRSorter_FW104_nc_contig-100_880_length_14978_read_count_128124	15	VIRSorter_FW104_nc_contig-100_880_length_14978_read_count_128124	15	3				gene_2-gene_15:6.41778996244216	gene_2-gene_15:2.58344692818000
VIRSorter_FW104_nc_contig-100_8939_length_4749_read_count_2721990	11	VIRSorter_FW104_nc_contig-100_8939_length_4749_read_count_2721990	11	3				5.60431	5.60431
VIRSorter_FW104_nc_contig-100_8_length_56254_read_count_780353	122	VIRSorter_FW104_nc_contig-100_8_length_56254_read_count_780353	122	3				gene_9-gene_108:46.97582036228886	gene_2-gene_101:29.07827809378012	gene_1-gene_99:6.37275576543731	gene_11-gene_99:12.00683451192695
VIRSorter_FW104_nc_contig-100_9116_length_4684_read_count_625391	12	VIRSorter_FW104_nc_contig-100_9116_length_4684_read_count_625391	12	3				gene_3-gene_12:4.75042679045642	gene_3-gene_12:2.23948419815357
VIRSorter_FW104_nc_contig-100_91_length_30811_read_count_326334	24	VIRSorter_FW104_nc_contig-100_91_length_30811_read_count_326334	24	3				11.1894	gene_4-gene_14:2.53557753532225
VIRSorter_FW104_nc_contig-100_96_length_30042_read_count_349705	37	VIRSorter_FW104_nc_contig-100_96_length_30042_read_count_349705	37	3				11.3665	gene_3-gene_37:6.03804886281970
VIRSorter_FW104_nc_contig-100_9714_length_4487_read_count_97683	10	VIRSorter_FW104_nc_contig-100_9714_length_4487_read_count_97683	10	3				5.52858	3.01764		3.83297
VIRSorter_FW104_nc_contig-100_984_length_14401_read_count_134149	12	VIRSorter_FW104_nc_contig-100_984_length_14401_read_count_134149	12	3				4.35291	4.35291
VIRSorter_FW106_nc_contig-100_0_length_46420_read_count_3805078	29	VIRSorter_FW106_nc_contig-100_0_length_46420_read_count_3805078	29	3				13.7107	gene_1-gene_28:13.15779921961825
VIRSorter_FW106_nc_contig-100_1085_length_9661_read_count_89715	23	VIRSorter_FW106_nc_contig-100_1085_length_9661_read_count_89715	23	3				gene_2-gene_23:10.14168239077819	gene_2-gene_21:4.72009812806384		gene_7-gene_16:6.01976930860897
VIRSorter_FW106_nc_contig-100_117_length_20010_read_count_1526799	10	VIRSorter_FW106_nc_contig-100_117_length_20010_read_count_1526799	10	3				5.52858	5.52858
VIRSorter_FW106_nc_contig-100_11_length_34398_read_count_1200728	44	VIRSorter_FW106_nc_contig-100_11_length_34398_read_count_1200728	44	3				gene_1-gene_43:11.70010903645668	gene_1-gene_43:5.79828161360553
VIRSorter_FW106_nc_contig-100_1394_length_8741_read_count_50805	18	VIRSorter_FW106_nc_contig-100_1394_length_8741_read_count_50805	18	3				6.62348	6.62348		3.027
VIRSorter_FW106_nc_contig-100_13_length_32243_read_count_5134407	62	VIRSorter_FW106_nc_contig-100_13_length_32243_read_count_5134407	62	3				gene_4-gene_62:27.27906929252407	gene_7-gene_44:14.17648296220486	gene_10-gene_62:3.09065702307397	gene_10-gene_41:5.73642742845002
VIRSorter_FW106_nc_contig-100_151_length_18395_read_count_206665	25	VIRSorter_FW106_nc_contig-100_151_length_18395_read_count_206665	25	3				gene_3-gene_25:8.80298490192731	gene_3-gene_25:4.95988870740499
VIRSorter_FW106_nc_contig-100_1727_length_8020_read_count_110210	10	VIRSorter_FW106_nc_contig-100_1727_length_8020_read_count_110210	10	3				4.10181	2.15475
VIRSorter_FW106_nc_contig-100_1776_length_7929_read_count_40141	10	VIRSorter_FW106_nc_contig-100_1776_length_7929_read_count_40141	10	3				4.10181	2.15475
VIRSorter_FW106_nc_contig-100_1799_length_7878_read_count_52308	19	VIRSorter_FW106_nc_contig-100_1799_length_7878_read_count_52308	19	3				gene_1-gene_17:7.65821997993386	gene_4-gene_17:4.43142344452729
VIRSorter_FW106_nc_contig-100_1828_length_7816_read_count_43206	12	VIRSorter_FW106_nc_contig-100_1828_length_7816_read_count_43206	12	3				4.35291	gene_2-gene_12:2.70889485964252
VIRSorter_FW106_nc_contig-100_18_length_30814_read_count_846794	38	VIRSorter_FW106_nc_contig-100_18_length_30814_read_count_846794	38	3				16.3757	4.70719
VIRSorter_FW106_nc_contig-100_2037_length_7486_read_count_553786	10	VIRSorter_FW106_nc_contig-100_2037_length_7486_read_count_553786	10	3				5.52858	5.52858
VIRSorter_FW106_nc_contig-100_2051_length_7459_read_count_30905	15	VIRSorter_FW106_nc_contig-100_2051_length_7459_read_count_30905	15	3				gene_1-gene_13:5.86493215835816	gene_1-gene_13:4.32799180110534
VIRSorter_FW106_nc_contig-100_207_length_16680_read_count_343601	39	VIRSorter_FW106_nc_contig-100_207_length_16680_read_count_343601	39	3				18.894	gene_1-gene_35:9.09248830316333		gene_2-gene_25:2.47555809732744
VIRSorter_FW106_nc_contig-100_2204_length_7224_read_count_75144	10	VIRSorter_FW106_nc_contig-100_2204_length_7224_read_count_75144	10	3				5.52858	3.01764
VIRSorter_FW106_nc_contig-100_2218_length_7214_read_count_34127	11	VIRSorter_FW106_nc_contig-100_2218_length_7214_read_count_34127	11	3				5.60431	4.13764
VIRSorter_FW106_nc_contig-100_2318_length_7069_read_count_545597	10	VIRSorter_FW106_nc_contig-100_2318_length_7069_read_count_545597	10	3				5.52858	5.52858		2.7865
VIRSorter_FW106_nc_contig-100_2362_length_6992_read_count_31144	10	VIRSorter_FW106_nc_contig-100_2362_length_6992_read_count_31144	10	3				5.52858	5.52858
VIRSorter_FW106_nc_contig-100_2390_length_6957_read_count_121006	14	VIRSorter_FW106_nc_contig-100_2390_length_6957_read_count_121006	14	3				6.56392	gene_1-gene_13:2.27755716232665		gene_1-gene_12:2.09052541770330
VIRSorter_FW106_nc_contig-100_251_length_15843_read_count_1146455	10	VIRSorter_FW106_nc_contig-100_251_length_15843_read_count_1146455	10	3				5.52858	5.52858
VIRSorter_FW106_nc_contig-100_2531_length_6790_read_count_35623	12	VIRSorter_FW106_nc_contig-100_2531_length_6790_read_count_35623	12	3				5.85614	gene_1-gene_11:3.83660753098623
VIRSorter_FW106_nc_contig-100_2782_length_6516_read_count_86521	18	VIRSorter_FW106_nc_contig-100_2782_length_6516_read_count_86521	18	3				8.29823	gene_1-gene_17:6.09490235648401
VIRSorter_FW106_nc_contig-100_2813_length_6475_read_count_76494	14	VIRSorter_FW106_nc_contig-100_2813_length_6475_read_count_76494	14	3				4.99569	gene_1-gene_10:2.92572204503625
VIRSorter_FW106_nc_contig-100_2854_length_6434_read_count_56546	10	VIRSorter_FW106_nc_contig-100_2854_length_6434_read_count_56546	10	3			2.07456	4.10181	2.15475
VIRSorter_FW106_nc_contig-100_3122_length_6161_read_count_53482	14	VIRSorter_FW106_nc_contig-100_3122_length_6161_read_count_53482	14	3				6.56392	gene_1-gene_12:2.78766796416306
VIRSorter_FW106_nc_contig-100_3201_length_6102_read_count_33705	10	VIRSorter_FW106_nc_contig-100_3201_length_6102_read_count_33705	10	3				5.52858	5.52858
VIRSorter_FW106_nc_contig-100_321_length_14741_read_count_308080	20	VIRSorter_FW106_nc_contig-100_321_length_14741_read_count_308080	20	3				gene_1-gene_19:5.61262654158655	gene_1-gene_19:3.41254372479144
VIRSorter_FW106_nc_contig-100_3241_length_6064_read_count_72637	15	VIRSorter_FW106_nc_contig-100_3241_length_6064_read_count_72637	15	3				gene_1-gene_14:6.41778996244216	gene_3-gene_14:2.64153992848482		gene_3-gene_14:5.45810451015727
VIRSorter_FW106_nc_contig-100_3252_length_6054_read_count_28465	14	VIRSorter_FW106_nc_contig-100_3252_length_6054_read_count_28465	14	3				6.56392	gene_1-gene_13:6.01106019403640		gene_3-gene_12:3.86383771728426
VIRSorter_FW106_nc_contig-100_3568_length_5786_read_count_30045	11	VIRSorter_FW106_nc_contig-100_3568_length_5786_read_count_30045	11	3				4.13764	3.00992
VIRSorter_FW106_nc_contig-100_38_length_25458_read_count_1863684	18	VIRSorter_FW106_nc_contig-100_38_length_25458_read_count_1863684	18	3				5.27331	5.27331
VIRSorter_FW106_nc_contig-100_3913_length_5504_read_count_27120	12	VIRSorter_FW106_nc_contig-100_3913_length_5504_read_count_27120	12	3				gene_1-gene_10:4.75042679045642	gene_1-gene_10:3.32366205370828		gene_1-gene_10:3.05481926726612
VIRSorter_FW106_nc_contig-100_3947_length_5485_read_count_725790	13	VIRSorter_FW106_nc_contig-100_3947_length_5485_read_count_725790	13	3				6.18715	gene_2-gene_12:2.48704611002616		gene_2-gene_12:2.52913974587191
VIRSorter_FW106_nc_contig-100_398_length_13756_read_count_70148	20	VIRSorter_FW106_nc_contig-100_398_length_13756_read_count_70148	20	3				7.51802	4.92174		gene_2-gene_11:2.01342658210790
VIRSorter_FW106_nc_contig-100_404_length_13668_read_count_393069	25	VIRSorter_FW106_nc_contig-100_404_length_13668_read_count_393069	25	3				8.37633	3.06958
VIRSorter_FW106_nc_contig-100_40_length_25130_read_count_1936216	24	VIRSorter_FW106_nc_contig-100_40_length_25130_read_count_1936216	24	3				11.1894	9.39202
VIRSorter_FW106_nc_contig-100_4107_length_5367_read_count_17259	10	VIRSorter_FW106_nc_contig-100_4107_length_5367_read_count_17259	10	3				5.52858	3.01764
VIRSorter_FW106_nc_contig-100_412_length_13571_read_count_161179	15	VIRSorter_FW106_nc_contig-100_412_length_13571_read_count_161179	15	3				gene_1-gene_14:4.84956683928761	gene_1-gene_14:2.58344692818000
VIRSorter_FW106_nc_contig-100_4443_length_5145_read_count_12697	11	VIRSorter_FW106_nc_contig-100_4443_length_5145_read_count_12697	11	3				gene_2-gene_11:5.05145678612040	gene_2-gene_11:2.54051419381755		gene_2-gene_11:2.30937761663574
VIRSorter_FW106_nc_contig-100_4530_length_5097_read_count_31705	13	VIRSorter_FW106_nc_contig-100_4530_length_5097_read_count_31705	13	3				4.65021	3.4466		gene_2-gene_13:3.29946641773164
VIRSorter_FW106_nc_contig-100_4531_length_5097_read_count_21570	11	VIRSorter_FW106_nc_contig-100_4531_length_5097_read_count_21570	11	3				4.13764	4.13764
VIRSorter_FW106_nc_contig-100_4537_length_5094_read_count_16909	10	VIRSorter_FW106_nc_contig-100_4537_length_5094_read_count_16909	10	3				5.52858	5.52858
VIRSorter_FW106_nc_contig-100_4569_length_5077_read_count_21730	13	VIRSorter_FW106_nc_contig-100_4569_length_5077_read_count_21730	13	3				4.65021	3.4466		gene_2-gene_13:2.26661667675898
VIRSorter_FW106_nc_contig-100_504_length_12670_read_count_113602	22	VIRSorter_FW106_nc_contig-100_504_length_12670_read_count_113602	22	3				10.2038	gene_5-gene_22:4.96747687596302		gene_1-gene_21:3.90963995647101
VIRSorter_FW106_nc_contig-100_506_length_12645_read_count_1568612	18	VIRSorter_FW106_nc_contig-100_506_length_12645_read_count_1568612	18	3				4.12401	4.12401
VIRSorter_FW106_nc_contig-100_5147_length_4781_read_count_52113	11	VIRSorter_FW106_nc_contig-100_5147_length_4781_read_count_52113	11	3				5.60431	gene_1-gene_10:2.54051419381755
VIRSorter_FW106_nc_contig-100_5160_length_4772_read_count_24392	10	VIRSorter_FW106_nc_contig-100_5160_length_4772_read_count_24392	10	3				5.52858	2.15475		3.83297
VIRSorter_FW106_nc_contig-100_5223_length_4753_read_count_24656	15	VIRSorter_FW106_nc_contig-100_5223_length_4753_read_count_24656	15	3				6.97065	4.10499		gene_1-gene_13:4.98704917787308
VIRSorter_FW106_nc_contig-100_56_length_23189_read_count_1257072	26	VIRSorter_FW106_nc_contig-100_56_length_23189_read_count_1257072	26	3				12.1896	4.31642
VIRSorter_FW106_nc_contig-100_5777_length_4480_read_count_18274	10	VIRSorter_FW106_nc_contig-100_5777_length_4480_read_count_18274	10	3				5.52858	5.52858
VIRSorter_FW106_nc_contig-100_5898_length_4432_read_count_57685	10	VIRSorter_FW106_nc_contig-100_5898_length_4432_read_count_57685	10	3				4.10181			2.7865
VIRSorter_FW106_nc_contig-100_6177_length_4310_read_count_40461	10	VIRSorter_FW106_nc_contig-100_6177_length_4310_read_count_40461	10	3			2.07456	4.10181	3.01764
VIRSorter_FW106_nc_contig-100_6435_length_4220_read_count_21913	11	VIRSorter_FW106_nc_contig-100_6435_length_4220_read_count_21913	11	3				5.60431	gene_1-gene_10:2.54051419381755		gene_1-gene_10:4.56280772162028
VIRSorter_FW106_nc_contig-100_64_length_22136_read_count_1140472	23	VIRSorter_FW106_nc_contig-100_64_length_22136_read_count_1140472	23	3				5.07224	2.36067
VIRSorter_FW106_nc_contig-100_7068_length_3993_read_count_15736	13	VIRSorter_FW106_nc_contig-100_7068_length_3993_read_count_15736	13	3				6.18715	6.18715		gene_1-gene_12:7.26320524507564
VIRSorter_FW106_nc_contig-100_73_length_21870_read_count_1646004	24	VIRSorter_FW106_nc_contig-100_73_length_21870_read_count_1646004	24	3				9.39202	9.39202
VIRSorter_FW106_nc_contig-100_7402_length_3888_read_count_36590	11	VIRSorter_FW106_nc_contig-100_7402_length_3888_read_count_36590	11	3				5.60431	5.60431		gene_2-gene_11:3.35584926293010
VIRSorter_FW106_nc_contig-100_7_length_37410_read_count_5589865	22	VIRSorter_FW106_nc_contig-100_7_length_37410_read_count_5589865	22	3				10.2038	gene_5-gene_21:3.34235992894003
VIRSorter_FW106_nc_contig-100_8188_length_3681_read_count_18785	11	VIRSorter_FW106_nc_contig-100_8188_length_3681_read_count_18785	11	3				5.60431	4.13764		2.08339
VIRSorter_FW106_nc_contig-100_861_length_10466_read_count_97057	13	VIRSorter_FW106_nc_contig-100_861_length_10466_read_count_97057	13	3				gene_2-gene_13:5.63429364900807	gene_2-gene_13:4.13106552284429
VIRSorter_FW106_nc_contig-100_870_length_10437_read_count_178853	26	VIRSorter_FW106_nc_contig-100_870_length_10437_read_count_178853	26	3				10.358			gene_1-gene_16:5.38348637257725
VIRSorter_FW106_nc_contig-100_878_length_10418_read_count_112037	14	VIRSorter_FW106_nc_contig-100_878_length_10418_read_count_112037	14	3				gene_1-gene_13:4.47411983678358	gene_1-gene_13:3.27050992457803
VIRSorter_FW106_nc_contig-100_97_length_20823_read_count_1141874	33	VIRSorter_FW106_nc_contig-100_97_length_20823_read_count_1141874	33	3				10.7833	5.28895
VIRSorter_GW456_nc_scaffold_1030	37	VIRSorter_GW456_nc_scaffold_1030	37	3				14.194	11.3665		gene_18-gene_37:8.41460590762136
VIRSorter_GW456_nc_scaffold_1047	15	VIRSorter_GW456_nc_scaffold_1047	15	3				5.37324	gene_1-gene_10:2.77959400935801
VIRSorter_GW456_nc_scaffold_11679	14	VIRSorter_GW456_nc_scaffold_11679	14	3				6.56392	gene_3-gene_14:3.95497426378861		gene_4-gene_14:3.46407894808906
VIRSorter_GW456_nc_scaffold_11757	10	VIRSorter_GW456_nc_scaffold_11757	10	3				4.10181	4.10181		5.03993
VIRSorter_GW456_nc_scaffold_1270	28	VIRSorter_GW456_nc_scaffold_1270	28	3				gene_6-gene_28:7.19812389064666	gene_6-gene_28:4.81467401482237
VIRSorter_GW456_nc_scaffold_1418	41	VIRSorter_GW456_nc_scaffold_1418	41	3				gene_1-gene_40:15.67053269786615	gene_7-gene_25:4.70953655459460
VIRSorter_GW456_nc_scaffold_14681	10	VIRSorter_GW456_nc_scaffold_14681	10	3				3.01764	3.01764		5.03993
VIRSorter_GW456_nc_scaffold_14961	10	VIRSorter_GW456_nc_scaffold_14961	10	3				5.52858			2.7865
VIRSorter_GW456_nc_scaffold_1551	44	VIRSorter_GW456_nc_scaffold_1551	44	3				gene_5-gene_44:14.07623253785240	gene_5-gene_43:9.75692784364555		gene_5-gene_30:4.72500616673674
VIRSorter_GW456_nc_scaffold_15585	10	VIRSorter_GW456_nc_scaffold_15585	10	3				4.10181	2.15475
VIRSorter_GW456_nc_scaffold_1567	46	VIRSorter_GW456_nc_scaffold_1567	46	3				gene_4-gene_40:7.68550386196442	gene_13-gene_39:6.16660058316130
VIRSorter_GW456_nc_scaffold_15884	10	VIRSorter_GW456_nc_scaffold_15884	10	3				4.10181	4.10181		2.7865
VIRSorter_GW456_nc_scaffold_1604	20	VIRSorter_GW456_nc_scaffold_1604	20	3				gene_1-gene_19:6.98700540273697	gene_1-gene_19:3.41254372479144
VIRSorter_GW456_nc_scaffold_1628	28	VIRSorter_GW456_nc_scaffold_1628	28	3				9.79088	gene_5-gene_28:4.26713275300680
VIRSorter_GW456_nc_scaffold_16701	10	VIRSorter_GW456_nc_scaffold_16701	10	3				5.52858	2.15475		2.7865
VIRSorter_GW456_nc_scaffold_1681	21	VIRSorter_GW456_nc_scaffold_1681	21	3				gene_5-gene_20:4.03158261574989	gene_3-gene_20:2.01313425487384
VIRSorter_GW456_nc_scaffold_1688	32	VIRSorter_GW456_nc_scaffold_1688	32	3				gene_2-gene_32:2.16227221994078	gene_2-gene_32:2.16227221994078		gene_8-gene_32:10.17951106158107
VIRSorter_GW456_nc_scaffold_1819	15	VIRSorter_GW456_nc_scaffold_1819	15	3				4.10499	gene_1-gene_14:2.58344692818000
VIRSorter_GW456_nc_scaffold_187	84	VIRSorter_GW456_nc_scaffold_187	84	3				gene_16-gene_83:12.35551571007211	gene_16-gene_83:4.71913703470812
VIRSorter_GW456_nc_scaffold_1906	24	VIRSorter_GW456_nc_scaffold_1906	24	3				gene_2-gene_24:10.63654824788451	gene_2-gene_20:8.42511703154849
VIRSorter_GW456_nc_scaffold_1939	34	VIRSorter_GW456_nc_scaffold_1939	34	3				16.2853	11.2618		gene_1-gene_28:2.67451322620831
VIRSorter_GW456_nc_scaffold_2155	20	VIRSorter_GW456_nc_scaffold_2155	20	3				6.12071	gene_1-gene_19:5.61262654158655		gene_1-gene_15:3.72614755348912
VIRSorter_GW456_nc_scaffold_2249	18	VIRSorter_GW456_nc_scaffold_2249	18	3				5.27331	5.27331
VIRSorter_GW456_nc_scaffold_2296	16	VIRSorter_GW456_nc_scaffold_2296	16	3				7.39857	5.77382
VIRSorter_GW456_nc_scaffold_2339	12	VIRSorter_GW456_nc_scaffold_2339	12	3				5.85614	gene_1-gene_11:2.70889485964252
VIRSorter_GW456_nc_scaffold_2495	19	VIRSorter_GW456_nc_scaffold_2495	19	3				gene_3-gene_18:4.18331452894613	gene_3-gene_18:4.18331452894613
VIRSorter_GW456_nc_scaffold_2593	27	VIRSorter_GW456_nc_scaffold_2593	27	3				gene_1-gene_24:11.03559118762399	7.97705
VIRSorter_GW456_nc_scaffold_2639	18	VIRSorter_GW456_nc_scaffold_2639	18	3				8.29823	gene_3-gene_18:3.17720399177337		gene_3-gene_12:2.17975800387442
VIRSorter_GW456_nc_scaffold_2652	18	VIRSorter_GW456_nc_scaffold_2652	18	3				2.25202			gene_2-gene_15:4.24968117131525
VIRSorter_GW456_nc_scaffold_2671	13	VIRSorter_GW456_nc_scaffold_2671	13	3				gene_1-gene_11:5.08143584492407	gene_1-gene_11:2.48704611002616
VIRSorter_GW456_nc_scaffold_2704	14	VIRSorter_GW456_nc_scaffold_2704	14	3				gene_2-gene_14:6.01106019403640	gene_4-gene_14:2.31095485097048
VIRSorter_GW456_nc_scaffold_2735	15	VIRSorter_GW456_nc_scaffold_2735	15	3				5.37324	gene_1-gene_10:2.77959400935801
VIRSorter_GW456_nc_scaffold_2847	24	VIRSorter_GW456_nc_scaffold_2847	24	3				11.1894	6.62942
VIRSorter_GW456_nc_scaffold_2979	63	VIRSorter_GW456_nc_scaffold_2979	63	3				31.6583	24.2312
VIRSorter_GW456_nc_scaffold_3035	14	VIRSorter_GW456_nc_scaffold_3035	14	3				6.56392	gene_2-gene_14:3.27050992457803
VIRSorter_GW456_nc_scaffold_305	61	VIRSorter_GW456_nc_scaffold_305	61	3				gene_1-gene_57:24.34418916525047	7.23806
VIRSorter_GW456_nc_scaffold_3133	12	VIRSorter_GW456_nc_scaffold_3133	12	3				gene_1-gene_10:4.75042679045642	gene_2-gene_12:3.83660753098623
VIRSorter_GW456_nc_scaffold_3294	22	VIRSorter_GW456_nc_scaffold_3294	22	3				10.2038	10.2038
VIRSorter_GW456_nc_scaffold_3441	13	VIRSorter_GW456_nc_scaffold_3441	13	3				6.18715	gene_2-gene_13:2.96375922321874
VIRSorter_GW456_nc_scaffold_3466	18	VIRSorter_GW456_nc_scaffold_3466	18	3				gene_2-gene_17:4.27046470466503	gene_2-gene_17:3.17720399177337
VIRSorter_GW456_nc_scaffold_3472	18	VIRSorter_GW456_nc_scaffold_3472	18	3				8.29823	3.12577
VIRSorter_GW456_nc_scaffold_3564	13	VIRSorter_GW456_nc_scaffold_3564	13	3				6.18715	gene_2-gene_13:4.13106552284429
VIRSorter_GW456_nc_scaffold_3674	22	VIRSorter_GW456_nc_scaffold_3674	22	3				8.4436	gene_2-gene_22:4.19492712252490
VIRSorter_GW456_nc_scaffold_3701	29	VIRSorter_GW456_nc_scaffold_3701	29	3				gene_6-gene_29:10.94636800328222	gene_6-gene_27:6.64057995429502		gene_6-gene_20:2.15111985924329
VIRSorter_GW456_nc_scaffold_4021	13	VIRSorter_GW456_nc_scaffold_4021	13	3				6.18715	gene_1-gene_10:4.52857804084006
VIRSorter_GW456_nc_scaffold_4077	31	VIRSorter_GW456_nc_scaffold_4077	31	3				14.7355	14.7355		gene_2-gene_27:12.49534577847464
VIRSorter_GW456_nc_scaffold_4223	18	VIRSorter_GW456_nc_scaffold_4223	18	3				gene_1-gene_15:6.63965454748475	gene_1-gene_15:6.63965454748475		gene_2-gene_11:2.17975800387442
VIRSorter_GW456_nc_scaffold_4246	10	VIRSorter_GW456_nc_scaffold_4246	10	3				4.10181	3.01764
VIRSorter_GW456_nc_scaffold_4260	18	VIRSorter_GW456_nc_scaffold_4260	18	3				gene_2-gene_18:7.74537015565276	gene_2-gene_17:3.17720399177337
VIRSorter_GW456_nc_scaffold_4326	27	VIRSorter_GW456_nc_scaffold_4326	27	3				gene_4-gene_26:5.97962460573470	gene_4-gene_20:3.06840521086897
VIRSorter_GW456_nc_scaffold_4447	11	VIRSorter_GW456_nc_scaffold_4447	11	3				5.60431	gene_2-gene_11:3.62469204937227
VIRSorter_GW456_nc_scaffold_4693	17	VIRSorter_GW456_nc_scaffold_4693	17	3				gene_4-gene_17:6.18370675640880	gene_4-gene_16:5.63084895232479
VIRSorter_GW456_nc_scaffold_4776	10	VIRSorter_GW456_nc_scaffold_4776	10	3				4.10181	4.10181
VIRSorter_GW456_nc_scaffold_4804	15	VIRSorter_GW456_nc_scaffold_4804	15	3				gene_1-gene_14:4.84956683928761	gene_1-gene_14:3.61244065406451
VIRSorter_GW456_nc_scaffold_5001	10	VIRSorter_GW456_nc_scaffold_5001	10	3				4.10181	3.01764
VIRSorter_GW456_nc_scaffold_5389	11	VIRSorter_GW456_nc_scaffold_5389	11	3				4.13764	gene_1-gene_10:2.54051419381755
VIRSorter_GW456_nc_scaffold_5470	12	VIRSorter_GW456_nc_scaffold_5470	12	3				4.35291	4.35291
VIRSorter_GW456_nc_scaffold_5508	13	VIRSorter_GW456_nc_scaffold_5508	13	3				gene_1-gene_12:4.13106552284429	gene_1-gene_12:4.13106552284429
VIRSorter_GW456_nc_scaffold_5533	16	VIRSorter_GW456_nc_scaffold_5533	16	3				7.39857	gene_2-gene_15:4.72462810267931
VIRSorter_GW456_nc_scaffold_560	89	VIRSorter_GW456_nc_scaffold_560	89	3				gene_1-gene_86:44.03522614101790	gene_3-gene_89:29.16670238087242		gene_4-gene_78:16.57919577263686
VIRSorter_GW456_nc_scaffold_5744	18	VIRSorter_GW456_nc_scaffold_5744	18	3				gene_3-gene_18:7.19251235156875	gene_3-gene_18:7.19251235156875
VIRSorter_GW456_nc_scaffold_5799	15	VIRSorter_GW456_nc_scaffold_5799	15	3				gene_3-gene_15:5.86493215835816			3.15112
VIRSorter_GW456_nc_scaffold_5927	12	VIRSorter_GW456_nc_scaffold_5927	12	3				5.85614	4.35291
VIRSorter_GW456_nc_scaffold_5966	10	VIRSorter_GW456_nc_scaffold_5966	10	3				5.52858	4.10181
VIRSorter_GW456_nc_scaffold_600	29	VIRSorter_GW456_nc_scaffold_600	29	3				gene_2-gene_29:5.07517847681673	gene_2-gene_29:3.31610682085557
VIRSorter_GW456_nc_scaffold_6129	11	VIRSorter_GW456_nc_scaffold_6129	11	3				4.13764	gene_1-gene_10:2.54051419381755
VIRSorter_GW456_nc_scaffold_6271	11	VIRSorter_GW456_nc_scaffold_6271	11	3				4.13764	3.00992
VIRSorter_GW456_nc_scaffold_6280	18	VIRSorter_GW456_nc_scaffold_6280	18	3				8.29823	gene_6-gene_17:2.31054670944340		gene_5-gene_17:7.53817145079766
VIRSorter_GW456_nc_scaffold_6315	22	VIRSorter_GW456_nc_scaffold_6315	22	3				gene_3-gene_22:7.37852509111356	gene_4-gene_22:6.84750794595775
VIRSorter_GW456_nc_scaffold_6330	10	VIRSorter_GW456_nc_scaffold_6330	10	3			2.07456	4.10181	2.15475
VIRSorter_GW456_nc_scaffold_6364	10	VIRSorter_GW456_nc_scaffold_6364	10	3				5.52858	2.15475
VIRSorter_GW456_nc_scaffold_641	48	VIRSorter_GW456_nc_scaffold_641	48	3				6.96254	2.66982
VIRSorter_GW456_nc_scaffold_6579	11	VIRSorter_GW456_nc_scaffold_6579	11	3				4.13764	3.00992
VIRSorter_GW456_nc_scaffold_6653	16	VIRSorter_GW456_nc_scaffold_6653	16	3				7.39857	gene_3-gene_16:3.48750191745621
VIRSorter_GW456_nc_scaffold_6676	14	VIRSorter_GW456_nc_scaffold_6676	14	3				gene_3-gene_14:5.45820238995239			gene_5-gene_14:5.25150187338626
VIRSorter_GW456_nc_scaffold_670	30	VIRSorter_GW456_nc_scaffold_670	30	3				gene_2-gene_26:5.68378763426432	gene_2-gene_21:3.32699021299918
VIRSorter_GW456_nc_scaffold_672	83	VIRSorter_GW456_nc_scaffold_672	83	3				42.4439	36.2439	gene_22-gene_70:2.33161505376496	9.38427
VIRSorter_GW456_nc_scaffold_6809	13	VIRSorter_GW456_nc_scaffold_6809	13	3				6.18715	4.65021
VIRSorter_GW456_nc_scaffold_687	37	VIRSorter_GW456_nc_scaffold_687	37	3				gene_1-gene_35:11.67956732481969	gene_3-gene_35:5.15754041838446		gene_3-gene_29:2.77928498358627
VIRSorter_GW456_nc_scaffold_7145	10	VIRSorter_GW456_nc_scaffold_7145	10	3				5.52858	3.01764
VIRSorter_GW456_nc_scaffold_7311	10	VIRSorter_GW456_nc_scaffold_7311	10	3				4.10181	2.15475
VIRSorter_GW456_nc_scaffold_7399	11	VIRSorter_GW456_nc_scaffold_7399	11	3				4.13764	4.13764		gene_2-gene_11:2.30937761663574
VIRSorter_GW456_nc_scaffold_7552	12	VIRSorter_GW456_nc_scaffold_7552	12	3				gene_1-gene_11:5.30328459454042	gene_1-gene_11:2.70889485964252
VIRSorter_GW456_nc_scaffold_7827	12	VIRSorter_GW456_nc_scaffold_7827	12	3				4.35291	2.23191		gene_2-gene_12:2.75098849548826
VIRSorter_GW456_nc_scaffold_7885	13	VIRSorter_GW456_nc_scaffold_7885	13	3				6.18715	gene_3-gene_13:5.08143584492407
VIRSorter_GW456_nc_scaffold_8852	17	VIRSorter_GW456_nc_scaffold_8852	17	3				7.84228	gene_3-gene_17:6.73656456049280		gene_3-gene_17:6.47539666565113
VIRSorter_GW456_nc_scaffold_8989	10	VIRSorter_GW456_nc_scaffold_8989	10	3				4.10181	2.15475
VIRSorter_GW456_nc_scaffold_951	33	VIRSorter_GW456_nc_scaffold_951	33	3				12.2136	6.21993
VIRSorter_GW456_nc_scaffold_9552	12	VIRSorter_GW456_nc_scaffold_9552	12	3				4.35291	gene_3-gene_12:2.23948419815357
VIRSorter_GW456_nc_scaffold_9923	10	VIRSorter_GW456_nc_scaffold_9923	10	3				5.52858	4.10181
VIRSorter_GW456_nc_scaffold_9939	10	VIRSorter_GW456_nc_scaffold_9939	10	3				5.52858	3.01764
VIRSorter_GW460_nc_scaffold_10164	11	VIRSorter_GW460_nc_scaffold_10164	11	3				4.13764	gene_1-gene_10:2.54051419381755
VIRSorter_GW460_nc_scaffold_10513	11	VIRSorter_GW460_nc_scaffold_10513	11	3				4.13764	gene_2-gene_11:2.54051419381755
VIRSorter_GW460_nc_scaffold_10589	11	VIRSorter_GW460_nc_scaffold_10589	11	3				4.13764	2.09931		gene_1-gene_10:3.35584926293010
VIRSorter_GW460_nc_scaffold_1064	25	VIRSorter_GW460_nc_scaffold_1064	25	3				gene_1-gene_24:5.43522037855990	gene_1-gene_24:5.43522037855990
VIRSorter_GW460_nc_scaffold_1072	18	VIRSorter_GW460_nc_scaffold_1072	18	3				6.62348	5.27331
VIRSorter_GW460_nc_scaffold_11020	10	VIRSorter_GW460_nc_scaffold_11020	10	3				4.10181	4.10181
VIRSorter_GW460_nc_scaffold_12824	10	VIRSorter_GW460_nc_scaffold_12824	10	3				4.10181	3.01764
VIRSorter_GW460_nc_scaffold_13123	11	VIRSorter_GW460_nc_scaffold_13123	11	3				4.13764	3.00992
VIRSorter_GW460_nc_scaffold_1347	38	VIRSorter_GW460_nc_scaffold_1347	38	3				gene_8-gene_37:12.05433386720009	gene_6-gene_33:2.22968002122589		gene_9-gene_23:2.90720223207635
VIRSorter_GW460_nc_scaffold_1384	19	VIRSorter_GW460_nc_scaffold_1384	19	3				gene_3-gene_19:6.00775218076511	gene_5-gene_19:4.95510120500254
VIRSorter_GW460_nc_scaffold_1391	14	VIRSorter_GW460_nc_scaffold_1391	14	3				6.56392	6.56392
VIRSorter_GW460_nc_scaffold_14149	10	VIRSorter_GW460_nc_scaffold_14149	10	3				4.10181	3.01764
VIRSorter_GW460_nc_scaffold_14367	14	VIRSorter_GW460_nc_scaffold_14367	14	3				gene_1-gene_12:5.45820238995239	gene_1-gene_12:3.95497426378861
VIRSorter_GW460_nc_scaffold_14491	10	VIRSorter_GW460_nc_scaffold_14491	10	3				4.10181	2.15475
VIRSorter_GW460_nc_scaffold_1467	30	VIRSorter_GW460_nc_scaffold_1467	30	3				12.3292	gene_14-gene_29:3.56006523854823
VIRSorter_GW460_nc_scaffold_14756	17	VIRSorter_GW460_nc_scaffold_14756	17	3				4.86727	gene_4-gene_14:3.05845628060258		gene_3-gene_17:3.98938898826370
VIRSorter_GW460_nc_scaffold_1496	14	VIRSorter_GW460_nc_scaffold_1496	14	3				gene_2-gene_14:6.01106019403640	gene_2-gene_14:6.01106019403640
VIRSorter_GW460_nc_scaffold_1535	18	VIRSorter_GW460_nc_scaffold_1535	18	3				gene_1-gene_17:4.77036462846221	gene_1-gene_15:2.71169774983996
VIRSorter_GW460_nc_scaffold_15924	10	VIRSorter_GW460_nc_scaffold_15924	10	3				5.52858	3.01764
VIRSorter_GW460_nc_scaffold_1600	16	VIRSorter_GW460_nc_scaffold_1600	16	3				7.39857	7.39857
VIRSorter_GW460_nc_scaffold_16075	11	VIRSorter_GW460_nc_scaffold_16075	11	3				gene_2-gene_11:5.05145678612040	gene_2-gene_11:5.05145678612040
VIRSorter_GW460_nc_scaffold_1735	28	VIRSorter_GW460_nc_scaffold_1735	28	3				gene_1-gene_27:12.64840710931533	gene_6-gene_27:6.68404564807611
VIRSorter_GW460_nc_scaffold_179	180	VIRSorter_GW460_nc_scaffold_179	180	3				gene_82-gene_180:29.52367899382650;gene_1-gene_78:19.35320083818129	gene_28-gene_127:22.24974490085656;gene_133-gene_160:5.44120956900181
VIRSorter_GW460_nc_scaffold_1809	25	VIRSorter_GW460_nc_scaffold_1809	25	3				gene_1-gene_23:4.95988870740499	gene_1-gene_23:4.95988870740499
VIRSorter_GW460_nc_scaffold_1959	28	VIRSorter_GW460_nc_scaffold_1959	28	3				gene_2-gene_28:9.26972489709414	gene_2-gene_28:9.26972489709414		gene_6-gene_18:4.03051487165417
VIRSorter_GW460_nc_scaffold_2035	12	VIRSorter_GW460_nc_scaffold_2035	12	3				gene_1-gene_10:4.75042679045642	gene_1-gene_10:4.75042679045642
VIRSorter_GW460_nc_scaffold_2038	12	VIRSorter_GW460_nc_scaffold_2038	12	3				4.35291	gene_1-gene_11:2.70889485964252
VIRSorter_GW460_nc_scaffold_2070	13	VIRSorter_GW460_nc_scaffold_2070	13	3				4.65021	3.4466		2.03619
VIRSorter_GW460_nc_scaffold_2085	22	VIRSorter_GW460_nc_scaffold_2085	22	3				gene_2-gene_22:4.19492712252490	gene_2-gene_22:4.19492712252490
VIRSorter_GW460_nc_scaffold_2091	12	VIRSorter_GW460_nc_scaffold_2091	12	3				5.85614	5.85614
VIRSorter_GW460_nc_scaffold_2151	23	VIRSorter_GW460_nc_scaffold_2151	23	3				gene_1-gene_19:5.41098117805848	gene_1-gene_19:5.41098117805848
VIRSorter_GW460_nc_scaffold_2181	18	VIRSorter_GW460_nc_scaffold_2181	18	3				8.29823	gene_2-gene_13:4.98108113523273		gene_2-gene_17:3.57414875723170
VIRSorter_GW460_nc_scaffold_2232	16	VIRSorter_GW460_nc_scaffold_2232	16	3				7.39857	gene_2-gene_12:3.16760075002765
VIRSorter_GW460_nc_scaffold_2391	22	VIRSorter_GW460_nc_scaffold_2391	22	3				10.2038	gene_4-gene_19:3.96463582611928		gene_5-gene_19:2.51429776165611
VIRSorter_GW460_nc_scaffold_24267	10	VIRSorter_GW460_nc_scaffold_24267	10	3				5.52858	3.01764		3.83297
VIRSorter_GW460_nc_scaffold_2469	12	VIRSorter_GW460_nc_scaffold_2469	12	3				5.85614	5.85614		gene_3-gene_12:2.00834762097176
VIRSorter_GW460_nc_scaffold_2470	18	VIRSorter_GW460_nc_scaffold_2470	18	3				gene_2-gene_18:4.77036462846221	gene_2-gene_18:4.77036462846221
VIRSorter_GW460_nc_scaffold_2514	11	VIRSorter_GW460_nc_scaffold_2514	11	3				4.13764	2.09931
VIRSorter_GW460_nc_scaffold_2522	16	VIRSorter_GW460_nc_scaffold_2522	16	3				4.47652	3.38326
VIRSorter_GW460_nc_scaffold_2667	17	VIRSorter_GW460_nc_scaffold_2667	17	3				6.19181	gene_4-gene_17:4.61548363325424
VIRSorter_GW460_nc_scaffold_2756	10	VIRSorter_GW460_nc_scaffold_2756	10	3				4.10181	4.10181		2.7865
VIRSorter_GW460_nc_scaffold_2838	16	VIRSorter_GW460_nc_scaffold_2838	16	3				7.39857	3.38326
VIRSorter_GW460_nc_scaffold_2843	16	VIRSorter_GW460_nc_scaffold_2843	16	3				gene_2-gene_14:4.20305306449704	gene_2-gene_14:4.20305306449704
VIRSorter_GW460_nc_scaffold_2882	21	VIRSorter_GW460_nc_scaffold_2882	21	3				gene_1-gene_17:7.50648806673762	gene_3-gene_17:2.47281566092483
VIRSorter_GW460_nc_scaffold_3044	26	VIRSorter_GW460_nc_scaffold_3044	26	3				gene_1-gene_24:11.08389586719854	gene_7-gene_24:4.74182683746652		gene_11-gene_23:2.90734873136691
VIRSorter_GW460_nc_scaffold_3165	10	VIRSorter_GW460_nc_scaffold_3165	10	3				5.52858	4.10181
VIRSorter_GW460_nc_scaffold_3247	38	VIRSorter_GW460_nc_scaffold_3247	38	3				10.5932	5.53228
VIRSorter_GW460_nc_scaffold_3288	12	VIRSorter_GW460_nc_scaffold_3288	12	3				gene_3-gene_12:4.75042679045642	gene_3-gene_12:4.75042679045642
VIRSorter_GW460_nc_scaffold_3463	23	VIRSorter_GW460_nc_scaffold_3463	23	3				10.6945	7.45569
VIRSorter_GW460_nc_scaffold_3474	10	VIRSorter_GW460_nc_scaffold_3474	10	3				4.10181	3.01764
VIRSorter_GW460_nc_scaffold_3477	21	VIRSorter_GW460_nc_scaffold_3477	21	3				9.71792	7.97753
VIRSorter_GW460_nc_scaffold_3584	15	VIRSorter_GW460_nc_scaffold_3584	15	3				gene_1-gene_13:4.32799180110534	gene_1-gene_13:4.32799180110534		gene_2-gene_14:6.34548366657719
VIRSorter_GW460_nc_scaffold_3694	11	VIRSorter_GW460_nc_scaffold_3694	11	3				5.60431	gene_1-gene_10:2.54051419381755		gene_2-gene_11:2.30937761663574
VIRSorter_GW460_nc_scaffold_373	41	VIRSorter_GW460_nc_scaffold_373	41	3				gene_2-gene_40:12.26394414889625	gene_2-gene_40:7.72452203568224
VIRSorter_GW460_nc_scaffold_3976	16	VIRSorter_GW460_nc_scaffold_3976	16	3				gene_2-gene_16:6.84570902991787	gene_2-gene_16:3.98005473310825
VIRSorter_GW460_nc_scaffold_3991	10	VIRSorter_GW460_nc_scaffold_3991	10	3				4.10181	4.10181
VIRSorter_GW460_nc_scaffold_4003	10	VIRSorter_GW460_nc_scaffold_4003	10	3				4.10181	2.15475
VIRSorter_GW460_nc_scaffold_4119	20	VIRSorter_GW460_nc_scaffold_4119	20	3				7.51802	gene_7-gene_20:4.35224219847966
VIRSorter_GW460_nc_scaffold_4422	11	VIRSorter_GW460_nc_scaffold_4422	11	3				gene_2-gene_11:5.05145678612040	gene_2-gene_11:5.05145678612040		gene_2-gene_11:2.30937761663574
VIRSorter_GW460_nc_scaffold_4468	15	VIRSorter_GW460_nc_scaffold_4468	15	3				gene_1-gene_13:4.32799180110534	2.13709
VIRSorter_GW460_nc_scaffold_449	26	VIRSorter_GW460_nc_scaffold_449	26	3				gene_3-gene_26:4.36119492314203	gene_3-gene_26:4.36119492314203
VIRSorter_GW460_nc_scaffold_4589	12	VIRSorter_GW460_nc_scaffold_4589	12	3				5.85614	5.85614		gene_2-gene_12:5.12549498962306
VIRSorter_GW460_nc_scaffold_4605	12	VIRSorter_GW460_nc_scaffold_4605	12	3				5.85614	gene_1-gene_10:3.32366205370828		gene_2-gene_12:2.75098849548826
VIRSorter_GW460_nc_scaffold_4633	12	VIRSorter_GW460_nc_scaffold_4633	12	3				4.35291	4.35291
VIRSorter_GW460_nc_scaffold_4674	13	VIRSorter_GW460_nc_scaffold_4674	13	3				6.18715	gene_2-gene_13:2.96375922321874		gene_1-gene_11:3.64017020714474
VIRSorter_GW460_nc_scaffold_4875	10	VIRSorter_GW460_nc_scaffold_4875	10	3				4.10181	4.10181		2.7865
VIRSorter_GW460_nc_scaffold_507	80	VIRSorter_GW460_nc_scaffold_507	80	3				gene_1-gene_79:27.91821446123173	gene_2-gene_79:15.89605015090730
VIRSorter_GW460_nc_scaffold_5201	15	VIRSorter_GW460_nc_scaffold_5201	15	3				4.10499	gene_1-gene_14:3.61244065406451		gene_1-gene_11:2.20692045113799
VIRSorter_GW460_nc_scaffold_5235	11	VIRSorter_GW460_nc_scaffold_5235	11	3				4.13764	gene_2-gene_11:2.54051419381755
VIRSorter_GW460_nc_scaffold_5274	12	VIRSorter_GW460_nc_scaffold_5274	12	3				5.85614			gene_1-gene_10:2.00834762097176
VIRSorter_GW460_nc_scaffold_5371	12	VIRSorter_GW460_nc_scaffold_5371	12	3				5.85614	4.35291
VIRSorter_GW460_nc_scaffold_5473	10	VIRSorter_GW460_nc_scaffold_5473	10	3				5.52858	5.52858
VIRSorter_GW460_nc_scaffold_5551	10	VIRSorter_GW460_nc_scaffold_5551	10	3				4.10181	4.10181		5.03993
VIRSorter_GW460_nc_scaffold_5604	12	VIRSorter_GW460_nc_scaffold_5604	12	3				gene_1-gene_10:4.75042679045642	gene_1-gene_10:2.23948419815357
VIRSorter_GW460_nc_scaffold_570	33	VIRSorter_GW460_nc_scaffold_570	33	3				gene_6-gene_33:13.00289725963250	gene_6-gene_31:7.23037029609551
VIRSorter_GW460_nc_scaffold_5847	11	VIRSorter_GW460_nc_scaffold_5847	11	3				5.60431	5.60431
VIRSorter_GW460_nc_scaffold_596	78	VIRSorter_GW460_nc_scaffold_596	78	3				26.069	14.9765
VIRSorter_GW460_nc_scaffold_5991	14	VIRSorter_GW460_nc_scaffold_5991	14	3				6.56392	gene_3-gene_14:5.45820238995239		3.58813
VIRSorter_GW460_nc_scaffold_6570	13	VIRSorter_GW460_nc_scaffold_6570	13	3				gene_1-gene_12:5.63429364900807	gene_1-gene_10:3.10181330409193
VIRSorter_GW460_nc_scaffold_6617	11	VIRSorter_GW460_nc_scaffold_6617	11	3				4.13764	4.13764
VIRSorter_GW460_nc_scaffold_6708	13	VIRSorter_GW460_nc_scaffold_6708	13	3				4.65021	4.65021		2.03619
VIRSorter_GW460_nc_scaffold_6779	10	VIRSorter_GW460_nc_scaffold_6779	10	3				4.10181	3.01764
VIRSorter_GW460_nc_scaffold_6942	14	VIRSorter_GW460_nc_scaffold_6942	14	3				gene_2-gene_13:5.45820238995239	gene_2-gene_13:5.45820238995239
VIRSorter_GW460_nc_scaffold_6946	14	VIRSorter_GW460_nc_scaffold_6946	14	3				6.56392	4.99569		2.56536
VIRSorter_GW460_nc_scaffold_7133	12	VIRSorter_GW460_nc_scaffold_7133	12	3				5.85614	gene_1-gene_11:2.70889485964252		gene_1-gene_10:3.05481926726612
VIRSorter_GW460_nc_scaffold_7243	15	VIRSorter_GW460_nc_scaffold_7243	15	3				4.10499	4.10499
VIRSorter_GW460_nc_scaffold_7253	11	VIRSorter_GW460_nc_scaffold_7253	11	3				4.13764	4.13764		gene_1-gene_10:3.35584926293010
VIRSorter_GW460_nc_scaffold_7374	10	VIRSorter_GW460_nc_scaffold_7374	10	3				4.10181	2.15475
VIRSorter_GW460_nc_scaffold_7487_-circular-circular	10	VIRSorter_GW460_nc_scaffold_7487_-circular-circular	10	3				5.52858	5.52858		2.7865
VIRSorter_GW460_nc_scaffold_7534	11	VIRSorter_GW460_nc_scaffold_7534	11	3				5.60431	4.13764
VIRSorter_GW460_nc_scaffold_7752	10	VIRSorter_GW460_nc_scaffold_7752	10	3				5.52858	5.52858		8.04096
VIRSorter_GW460_nc_scaffold_781	26	VIRSorter_GW460_nc_scaffold_781	26	3				7.5228	2.6392
VIRSorter_GW460_nc_scaffold_817	57	VIRSorter_GW460_nc_scaffold_817	57	3				gene_1-gene_56:19.24019316027514	gene_1-gene_56:8.46176545623985
VIRSorter_GW460_nc_scaffold_8346	12	VIRSorter_GW460_nc_scaffold_8346	12	3				5.85614	5.85614
VIRSorter_GW460_nc_scaffold_8396	11	VIRSorter_GW460_nc_scaffold_8396	11	3				5.60431	4.13764		gene_2-gene_11:4.56280772162028
VIRSorter_GW460_nc_scaffold_8418	10	VIRSorter_GW460_nc_scaffold_8418	10	3				5.52858	5.52858
VIRSorter_GW460_nc_scaffold_842	33	VIRSorter_GW460_nc_scaffold_842	33	3				gene_1-gene_29:5.37440361883117	gene_1-gene_29:2.78658337059388
VIRSorter_GW460_nc_scaffold_8482	10	VIRSorter_GW460_nc_scaffold_8482	10	3			2.07456	5.52858	3.01764		2.7865
VIRSorter_GW460_nc_scaffold_8649	17	VIRSorter_GW460_nc_scaffold_8649	17	3				6.19181	4.86727
VIRSorter_GW460_nc_scaffold_8988	16	VIRSorter_GW460_nc_scaffold_8988	16	3				gene_2-gene_15:4.72462810267931	gene_2-gene_15:3.48750191745621
VIRSorter_GW460_nc_scaffold_907	64	VIRSorter_GW460_nc_scaffold_907	64	3				gene_6-gene_58:13.85468809154432	gene_7-gene_64:6.76158097886969
VIRSorter_GW460_nc_scaffold_9106	10	VIRSorter_GW460_nc_scaffold_9106	10	3				5.52858	5.52858		5.03993
VIRSorter_GW460_nc_scaffold_9208	11	VIRSorter_GW460_nc_scaffold_9208	11	3				5.60431	gene_2-gene_11:3.62469204937227		gene_1-gene_10:3.35584926293010
VIRSorter_GW460_nc_scaffold_932	53	VIRSorter_GW460_nc_scaffold_932	53	3				26.3058	gene_9-gene_53:18.05926321925350		gene_11-gene_52:10.24345083200273
VIRSorter_GW460_nc_scaffold_9470	10	VIRSorter_GW460_nc_scaffold_9470	10	3				4.10181	2.15475
VIRSorter_GW460_nc_scaffold_9639	10	VIRSorter_GW460_nc_scaffold_9639	10	3				2.15475	2.15475		5.03993
VIRSorter_GW460_nc_scaffold_9723	10	VIRSorter_GW460_nc_scaffold_9723	10	3				3.01764	3.01764		6.42759
VIRSorter_GW460_nc_scaffold_9877	15	VIRSorter_GW460_nc_scaffold_9877	15	3				gene_1-gene_13:4.32799180110534	gene_1-gene_13:4.32799180110534		gene_3-gene_13:3.31795091241082
VIRSorter_GW460_nc_scaffold_9980	10	VIRSorter_GW460_nc_scaffold_9980	10	3				5.52858	3.01764		2.7865
VIRSorter_fw104_contig-100_4469_-circular	8	VIRSorter_fw104_contig-100_4469_-circular	8	3				4.42286	3.08896
VIRSorter_fw104_contig-100_4_-circular	104	VIRSorter_fw104_contig-100_4_-circular	104	3				gene_6-gene_105:40.07954322738659	gene_5-gene_104:17.05546648406908		gene_2-gene_26:4.15981415870740
VIRSorter_fw104_contig-100_691_-circular	37	VIRSorter_fw104_contig-100_691_-circular	37	3				17.8472	gene_4-gene_38:13.13665691307283		gene_5-gene_37:3.28303862526482
VIRSorter_gw456_c_scaffold_1454_-circular	18	VIRSorter_gw456_c_scaffold_1454_-circular	18	3				gene_2-gene_18:7.74537015565276	gene_2-gene_18:6.09490235648401
VIRSorter_gw456_c_scaffold_206_-circular	104	VIRSorter_gw456_c_scaffold_206_-circular	104	3				gene_2-gene_96:34.48159680348076	gene_4-gene_103:24.71957654697248		gene_7-gene_98:8.39418740322799
VIRSorter_gw456_c_scaffold_4842_-circular	18	VIRSorter_gw456_c_scaffold_4842_-circular	18	3				8.29823	8.29823		gene_1-gene_17:2.32293296086273
VIRSorter_gw456_c_scaffold_6527_-circular	10	VIRSorter_gw456_c_scaffold_6527_-circular	10	3				5.52858	5.52858
VIRSorter_gw456_c_scaffold_8985_-circular	9	VIRSorter_gw456_c_scaffold_8985_-circular	9	3				4.97572	3.59291
VIRSorter_gw460_c_scaffold_12361_cov=6_-circular	7	VIRSorter_gw460_c_scaffold_12361_cov=6_-circular	7	3				2.59123	2.59123		5.19382
VIRSorter_gw460_c_scaffold_1238_cov=7_-circular	20	VIRSorter_gw460_c_scaffold_1238_cov=7_-circular	20	3				gene_3-gene_21:4.43778832439987	gene_3-gene_20:2.08568492202246
VIRSorter_gw460_c_scaffold_1412_cov=116_-circular	22	VIRSorter_gw460_c_scaffold_1412_cov=116_-circular	22	3				gene_2-gene_21:5.98121321247421	gene_2-gene_21:3.73156080057023
VIRSorter_gw460_c_scaffold_1465_cov=49_-circular	27	VIRSorter_gw460_c_scaffold_1465_cov=49_-circular	27	3				gene_2-gene_26:5.81440350376431	gene_2-gene_26:2.97012662945526
VIRSorter_gw460_c_scaffold_1815_cov=10_-circular	14	VIRSorter_gw460_c_scaffold_1815_cov=10_-circular	14	3				6.56392	6.56392		gene_2-gene_13:2.09052541770330
VIRSorter_gw460_c_scaffold_187_cov=20_-circular	65	VIRSorter_gw460_c_scaffold_187_cov=20_-circular	65	3				8.7751	gene_2-gene_65:4.82620087974095
VIRSorter_gw460_c_scaffold_1888_cov=6_-circular	19	VIRSorter_gw460_c_scaffold_1888_cov=6_-circular	19	3				4.51697	gene_1-gene_16:2.15136806206287
VIRSorter_gw460_c_scaffold_1936_cov=17_-circular	12	VIRSorter_gw460_c_scaffold_1936_cov=17_-circular	12	3				5.85614	5.85614
VIRSorter_gw460_c_scaffold_2003_cov=118_-circular	13	VIRSorter_gw460_c_scaffold_2003_cov=118_-circular	13	3				6.18715	6.18715		gene_2-gene_13:4.46679627597410
VIRSorter_gw460_c_scaffold_2403_cov=35_-circular	19	VIRSorter_gw460_c_scaffold_2403_cov=35_-circular	19	3				8.76394	5.69181
VIRSorter_gw460_c_scaffold_2453_cov=8_-circular	17	VIRSorter_gw460_c_scaffold_2453_cov=8_-circular	17	3				7.84228	gene_5-gene_17:4.09390859507198
VIRSorter_gw460_c_scaffold_24721_cov=5_-circular	4	VIRSorter_gw460_c_scaffold_24721_cov=5_-circular	4	3				2.21143			4
VIRSorter_gw460_c_scaffold_2483_cov=43_-circular	24	VIRSorter_gw460_c_scaffold_2483_cov=43_-circular	24	3				11.1894	gene_25-gene_23:7.39769624555186		gene_25-gene_12:4.70114255884356
VIRSorter_gw460_c_scaffold_2501_cov=17_-circular	11	VIRSorter_gw460_c_scaffold_2501_cov=17_-circular	11	3				4.13764	3.00992
VIRSorter_gw460_c_scaffold_2580_cov=22_-circular	8	VIRSorter_gw460_c_scaffold_2580_cov=22_-circular	8	3				4.42286	4.42286
VIRSorter_gw460_c_scaffold_2600_cov=10_-circular	11	VIRSorter_gw460_c_scaffold_2600_cov=10_-circular	11	3				gene_2-gene_11:5.05145678612040	gene_2-gene_11:3.62469204937227
VIRSorter_gw460_c_scaffold_2684_cov=24_-circular	19	VIRSorter_gw460_c_scaffold_2684_cov=24_-circular	19	3				8.76394	gene_2-gene_17:5.48061672826090
VIRSorter_gw460_c_scaffold_2961_cov=83_-circular	9	VIRSorter_gw460_c_scaffold_2961_cov=83_-circular	9	3				4.97572	4.97572
VIRSorter_gw460_c_scaffold_3143_cov=19_-circular	11	VIRSorter_gw460_c_scaffold_3143_cov=19_-circular	11	3				4.13764	4.13764
VIRSorter_gw460_c_scaffold_3369_cov=64_-circular	11	VIRSorter_gw460_c_scaffold_3369_cov=64_-circular	11	3				gene_1-gene_10:5.05145678612040	gene_1-gene_10:5.05145678612040		gene_2-gene_11:2.30937761663574
VIRSorter_gw460_c_scaffold_3400_cov=12_-circular	17	VIRSorter_gw460_c_scaffold_3400_cov=12_-circular	17	3				gene_4-gene_18:5.13916139372949	gene_4-gene_15:5.07799114824078
VIRSorter_gw460_c_scaffold_3466_cov=20_-circular	12	VIRSorter_gw460_c_scaffold_3466_cov=20_-circular	12	3				gene_1-gene_11:5.30328459454042	gene_1-gene_11:5.30328459454042
VIRSorter_gw460_c_scaffold_3498_cov=9_-circular	8	VIRSorter_gw460_c_scaffold_3498_cov=9_-circular	8	3				4.42286	4.42286
VIRSorter_gw460_c_scaffold_36872_cov=17_-circular	4	VIRSorter_gw460_c_scaffold_36872_cov=17_-circular	4	3				2.21143	2.21143		4
VIRSorter_gw460_c_scaffold_3989_cov=14_-circular	10	VIRSorter_gw460_c_scaffold_3989_cov=14_-circular	10	3				4.10181	4.10181
VIRSorter_gw460_c_scaffold_4447_cov=5_-circular	11	VIRSorter_gw460_c_scaffold_4447_cov=5_-circular	11	3				4.13764	2.09931
VIRSorter_gw460_c_scaffold_4511_cov=38_-circular	9	VIRSorter_gw460_c_scaffold_4511_cov=38_-circular	9	3				4.97572	4.97572		2.0793
VIRSorter_gw460_c_scaffold_4514_cov=11_-circular	13	VIRSorter_gw460_c_scaffold_4514_cov=11_-circular	13	3				6.18715	3.4466		gene_3-gene_13:3.64017020714474
VIRSorter_gw460_c_scaffold_5111_cov=10_-circular	8	VIRSorter_gw460_c_scaffold_5111_cov=10_-circular	8	3				4.42286	4.42286
VIRSorter_gw460_c_scaffold_5924_cov=17_-circular	11	VIRSorter_gw460_c_scaffold_5924_cov=17_-circular	11	3				gene_1-gene_10:5.05145678612040	gene_1-gene_10:5.05145678612040
VIRSorter_gw460_c_scaffold_6813_cov=23_-circular	8	VIRSorter_gw460_c_scaffold_6813_cov=23_-circular	8	3				3.08896	3.08896		6.13668
VIRSorter_gw460_c_scaffold_6875_cov=63_-circular	10	VIRSorter_gw460_c_scaffold_6875_cov=63_-circular	10	3			2.07456	4.10181	3.01764
VIRSorter_gw460_c_scaffold_6896_cov=57_-circular	8	VIRSorter_gw460_c_scaffold_6896_cov=57_-circular	8	3				4.42286	4.42286
VIRSorter_gw460_c_scaffold_7588_cov=8_-circular	9	VIRSorter_gw460_c_scaffold_7588_cov=8_-circular	9	3				4.97572	4.97572
VIRSorter_gw460_c_scaffold_7758_cov=11_-circular	7	VIRSorter_gw460_c_scaffold_7758_cov=11_-circular	7	3				3.87	3.87		5.19382
VIRSorter_gw460_c_scaffold_8256_cov=17_-circular	4	VIRSorter_gw460_c_scaffold_8256_cov=17_-circular	4	3				2.21143	2.21143		4
VIRSorter_gw460_c_scaffold_862_cov=19_-circular	31	VIRSorter_gw460_c_scaffold_862_cov=19_-circular	31	3				gene_2-gene_29:7.09750098526465	gene_2-gene_31:2.51683154458284
VIRSorter_gw460_c_scaffold_954_cov=11_-circular	34	VIRSorter_gw460_c_scaffold_954_cov=11_-circular	34	3				8.76121	gene_1-gene_33:2.84682180543430
## 4 - Prophages - category 1 (pretty sure)
## Contig_id	Nb genes contigs	Fragment	Nb genes	Category	Nb phage hallmark genes	Phage gene enrichment sig	Non-Caudovirales phage gene enrichment sig	Pfam depletion sig	Uncharacterized enrichment sig	Strand switch depletion sig	Short genes enrichment sig
VIRSorter_GW460_nc_scaffold_1150	65	VIRSorter_GW460_nc_scaffold_1150-gene_1-gene_36	36	1	2	gene_1-gene_36:15.32737540606774		gene_1-gene_36:14.72868304157943
VIRSorter_GW460_nc_scaffold_246	82	VIRSorter_GW460_nc_scaffold_246-gene_15-gene_75	61	1	3	gene_15-gene_75:15.77630058806877		gene_15-gene_75:21.45240546051892
## 5 - Prophages - category 2 (quite sure)
## Contig_id	Nb genes contigs	Fragment	Nb genes	Category	Nb phage hallmark genes	Phage gene enrichment sig	Non-Caudovirales phage gene enrichment sig	Pfam depletion sig	Uncharacterized enrichment sig	Strand switch depletion sig	Short genes enrichment sig
VIRSorter_FW104_nc_contig-100_25_length_42205_read_count_263535	54	VIRSorter_FW104_nc_contig-100_25_length_42205_read_count_263535-gene_18-gene_54	37	2	1			gene_18-gene_54:3.92354814941106
VIRSorter_GW456_nc_scaffold_12	343	VIRSorter_GW456_nc_scaffold_12-gene_108-gene_159	52	2	3	gene_121-gene_147:5.47187207359191		gene_108-gene_159:18.74351620288044
VIRSorter_GW456_nc_scaffold_1260	36	VIRSorter_GW456_nc_scaffold_1260-gene_18-gene_36	19	2	2			gene_18-gene_36:6.22905753844162	gene_18-gene_35:2.20148787529972
VIRSorter_GW456_nc_scaffold_1359	36	VIRSorter_GW456_nc_scaffold_1359-gene_8-gene_35	28	2	3			gene_8-gene_35:3.90188490003384
VIRSorter_GW456_nc_scaffold_1505	62	VIRSorter_GW456_nc_scaffold_1505-gene_1-gene_43	43	2	3			gene_1-gene_43:18.56967115161765	gene_14-gene_42:2.10806499155377		gene_26-gene_42:2.84445673727955
VIRSorter_GW456_nc_scaffold_166	66	VIRSorter_GW456_nc_scaffold_166-gene_5-gene_42	38	2	1			gene_5-gene_42:5.83347434600154	gene_5-gene_20:5.62745201177265
VIRSorter_GW456_nc_scaffold_1718	15	VIRSorter_GW456_nc_scaffold_1718-gene_5-gene_15	11	2	1			gene_5-gene_15:2.16482681529224
VIRSorter_GW456_nc_scaffold_2564	24	VIRSorter_GW456_nc_scaffold_2564-gene_11-gene_24	14	2	1			gene_11-gene_24:5.66082801112846	gene_14-gene_24:2.53557753532225
VIRSorter_GW456_nc_scaffold_3279	15	VIRSorter_GW456_nc_scaffold_3279-gene_6-gene_15	10	2	1			gene_6-gene_15:2.77959400935801
VIRSorter_GW456_nc_scaffold_392	61	VIRSorter_GW456_nc_scaffold_392-gene_3-gene_34	32	2	3			gene_3-gene_34:9.60914858111678
VIRSorter_GW456_nc_scaffold_399	73	VIRSorter_GW456_nc_scaffold_399-gene_1-gene_56	56	2	1			gene_1-gene_56:18.99253714705250	gene_1-gene_56:7.38887817551562
VIRSorter_GW456_nc_scaffold_400	47	VIRSorter_GW456_nc_scaffold_400-gene_20-gene_31	12	2	1			gene_20-gene_31:3.76447544102874
VIRSorter_GW456_nc_scaffold_67	154	VIRSorter_GW456_nc_scaffold_67-gene_29-gene_87	59	2	3	gene_36-gene_87:15.10319310212766		gene_29-gene_87:28.65956904863526
VIRSorter_GW456_nc_scaffold_770	43	VIRSorter_GW456_nc_scaffold_770-gene_22-gene_43	22	2	1			gene_22-gene_43:9.38835472411958	gene_22-gene_35:4.96549229144753
VIRSorter_GW456_nc_scaffold_859	42	VIRSorter_GW456_nc_scaffold_859-gene_30-gene_42	13	2	2			gene_30-gene_42:4.43818859183592
VIRSorter_GW456_nc_scaffold_889	37	VIRSorter_GW456_nc_scaffold_889-gene_10-gene_37	28	2	1			gene_10-gene_37:8.10595282154380
VIRSorter_GW456_nc_scaffold_924	100	VIRSorter_GW456_nc_scaffold_924-gene_1-gene_60	60	2	1			gene_1-gene_60:27.35851566510290	gene_1-gene_60:14.53626153856981		gene_1-gene_60:4.62185193055727
VIRSorter_GW460_nc_scaffold_10	302	VIRSorter_GW460_nc_scaffold_10-gene_233-gene_301	69	2	1			gene_233-gene_301:21.87029400634065
VIRSorter_GW460_nc_scaffold_15	144	VIRSorter_GW460_nc_scaffold_15-gene_109-gene_144	36	2	3	gene_121-gene_144:5.18796631562566		gene_109-gene_144:12.36021677293517
VIRSorter_GW460_nc_scaffold_1518	19	VIRSorter_GW460_nc_scaffold_1518-gene_1-gene_12	12	2	4			gene_1-gene_12:4.89393095951383
VIRSorter_GW460_nc_scaffold_159	82	VIRSorter_GW460_nc_scaffold_159-gene_13-gene_65	53	2	4			gene_13-gene_65:18.74893610528976	gene_34-gene_65:4.81441090337926
VIRSorter_GW460_nc_scaffold_18	118	VIRSorter_GW460_nc_scaffold_18-gene_38-gene_52	15	2	1			gene_38-gene_52:4.52764569495511
VIRSorter_GW460_nc_scaffold_189	138	VIRSorter_GW460_nc_scaffold_189-gene_1-gene_77	77	2	4	gene_10-gene_36:2.07917350527443		gene_1-gene_77:12.25289382680658
VIRSorter_GW460_nc_scaffold_266	75	VIRSorter_GW460_nc_scaffold_266-gene_37-gene_75	39	2	3			gene_37-gene_75:18.21686561669752	gene_38-gene_75:4.00109183030743
VIRSorter_GW460_nc_scaffold_28	149	VIRSorter_GW460_nc_scaffold_28-gene_72-gene_85	14	2			gene_75-gene_84:3.20470743764337	gene_72-gene_85:3.80324425956614
VIRSorter_GW460_nc_scaffold_329	161	VIRSorter_GW460_nc_scaffold_329-gene_118-gene_161	44	2	4	gene_143-gene_153:2.69283039421250		gene_118-gene_161:20.33731820968996	gene_118-gene_142:6.52144334948565
VIRSorter_GW460_nc_scaffold_3356	20	VIRSorter_GW460_nc_scaffold_3356-gene_3-gene_14	12	2	1			gene_3-gene_14:4.81474971346620	gene_3-gene_14:2.14421528767687
VIRSorter_GW460_nc_scaffold_351	108	VIRSorter_GW460_nc_scaffold_351-gene_1-gene_23	23	2	1			gene_1-gene_23:9.02429434178807	gene_10-gene_23:4.04857410503202
VIRSorter_GW460_nc_scaffold_358	159	VIRSorter_GW460_nc_scaffold_358-gene_1-gene_60	60	2	1			gene_1-gene_60:20.38771373304872	gene_1-gene_60:8.38940564177412
VIRSorter_GW460_nc_scaffold_381	52	VIRSorter_GW460_nc_scaffold_381-gene_30-gene_52	23	2	1	gene_32-gene_52:2.26071515463700		gene_30-gene_52:6.50098635519770
VIRSorter_GW460_nc_scaffold_3902	18	VIRSorter_GW460_nc_scaffold_3902-gene_1-gene_14	14	2	1			gene_1-gene_14:6.08679674340074
VIRSorter_GW460_nc_scaffold_398	44	VIRSorter_GW460_nc_scaffold_398-gene_1-gene_14	14	2		gene_1-gene_14:2.14341975346129
VIRSorter_GW460_nc_scaffold_450	50	VIRSorter_GW460_nc_scaffold_450-gene_21-gene_48	28	2	3	gene_27-gene_45:2.06436743842055		gene_21-gene_48:12.54501536289851
VIRSorter_GW460_nc_scaffold_495	128	VIRSorter_GW460_nc_scaffold_495-gene_13-gene_79	67	2	1			gene_13-gene_79:30.97441513414961	gene_13-gene_79:16.55853319055174		gene_13-gene_79:6.31451379507513
VIRSorter_GW460_nc_scaffold_501	46	VIRSorter_GW460_nc_scaffold_501-gene_1-gene_28	28	2	1	gene_2-gene_24:5.61270701706091		gene_1-gene_28:9.22267651045500
VIRSorter_GW460_nc_scaffold_545	59	VIRSorter_GW460_nc_scaffold_545-gene_1-gene_40	40	2	4			gene_1-gene_40:16.99234382601534	gene_23-gene_40:5.17117880659670
VIRSorter_GW460_nc_scaffold_718	59	VIRSorter_GW460_nc_scaffold_718-gene_1-gene_39	39	2	1			gene_1-gene_39:14.75684732736834
VIRSorter_GW460_nc_scaffold_84	144	VIRSorter_GW460_nc_scaffold_84-gene_41-gene_94	54	2	5	gene_41-gene_83:5.68143076826745		gene_41-gene_94:11.42131788026593
VIRSorter_gw456_c_scaffold_117_-circular	332	VIRSorter_gw456_c_scaffold_117_-circular-gene_2-gene_200	199	2	7			gene_101-gene_200:50.88269422016143;gene_2-gene_101:46.36428447907701	gene_101-gene_200:34.89490005663289;gene_29-gene_48:6.65406989344095
VIRSorter_gw460_c_scaffold_49_cov=88_-circular	104	VIRSorter_gw460_c_scaffold_49_cov=88_-circular-gene_10-gene_58	49	2	2	gene_10-gene_31:6.55414751109947		gene_10-gene_58:23.43202100345918	gene_32-gene_56:2.40162495353105
## 6 - Prophages - category 3 (not so sure)
## Contig_id	Nb genes contigs	Fragment	Nb genes	Category	Nb phage hallmark genes	Phage gene enrichment sig	Non-Caudovirales phage gene enrichment sig	Pfam depletion sig	Uncharacterized enrichment sig	Strand switch depletion sig	Short genes enrichment sig
VIRSorter_FW104_nc_contig-100_1162_length_13596_read_count_113192	18	VIRSorter_FW104_nc_contig-100_1162_length_13596_read_count_113192-gene_5-gene_18	14	3				gene_5-gene_18:4.51857362024619	gene_5-gene_18:4.51857362024619
VIRSorter_FW104_nc_contig-100_2796_length_9264_read_count_36220	16	VIRSorter_FW104_nc_contig-100_2796_length_9264_read_count_36220-gene_3-gene_12	10	3				gene_3-gene_12:4.08142000949784	gene_3-gene_12:2.65465527274971
VIRSorter_FW104_nc_contig-100_285_length_22174_read_count_168900	32	VIRSorter_FW104_nc_contig-100_285_length_22174_read_count_168900-gene_12-gene_32	21	3				gene_12-gene_32:7.42872052058478	gene_12-gene_27:2.38950742348350
VIRSorter_FW104_nc_contig-100_35_length_38287_read_count_690183	38	VIRSorter_FW104_nc_contig-100_35_length_38287_read_count_690183-gene_2-gene_21	20	3				gene_2-gene_21:8.41866682472548	gene_5-gene_21:2.66291206430649
VIRSorter_FW104_nc_contig-100_731_length_16188_read_count_123800	25	VIRSorter_FW104_nc_contig-100_731_length_16188_read_count_123800-gene_5-gene_24	20	3				gene_5-gene_24:5.80671569642508	gene_5-gene_18:4.03824722565131
VIRSorter_FW106_nc_contig-100_28_length_27326_read_count_311449	38	VIRSorter_FW106_nc_contig-100_28_length_27326_read_count_311449-gene_13-gene_38	26	3				gene_13-gene_38:9.90419641023383	gene_17-gene_38:5.08074985349175
VIRSorter_GW456_nc_scaffold_104	188	VIRSorter_GW456_nc_scaffold_104-gene_133-gene_164	32	3				gene_133-gene_164:6.21958671998358	gene_140-gene_164:2.91779059052798
VIRSorter_GW456_nc_scaffold_107	119	VIRSorter_GW456_nc_scaffold_107-gene_43-gene_91	49	3				gene_43-gene_91:21.21425210987753	gene_43-gene_89:10.39850465115704		gene_43-gene_75:2.11960990987807
VIRSorter_GW456_nc_scaffold_1196	36	VIRSorter_GW456_nc_scaffold_1196-gene_19-gene_36	18	3				gene_19-gene_36:5.69919719152944	gene_21-gene_36:2.25292470571149
VIRSorter_GW456_nc_scaffold_121	151	VIRSorter_GW456_nc_scaffold_121-gene_38-gene_88	51	3				gene_38-gene_88:11.03852874260768	gene_39-gene_87:7.20080308182682
VIRSorter_GW456_nc_scaffold_1239	26	VIRSorter_GW456_nc_scaffold_1239-gene_9-gene_24	16	3				gene_9-gene_24:6.66103343452650	gene_9-gene_23:3.24252133363287
VIRSorter_GW456_nc_scaffold_140	156	VIRSorter_GW456_nc_scaffold_140-gene_58-gene_153	96	3				gene_58-gene_153:6.48932620145968	gene_80-gene_102:3.12578605169219		gene_107-gene_116:2.45995156835893
VIRSorter_GW456_nc_scaffold_1679	24	VIRSorter_GW456_nc_scaffold_1679-gene_10-gene_23	14	3				gene_10-gene_23:5.66082801112846	gene_10-gene_23:5.66082801112846
VIRSorter_GW456_nc_scaffold_1751	17	VIRSorter_GW456_nc_scaffold_1751-gene_1-gene_12	12	3				gene_1-gene_12:5.07799114824078	gene_1-gene_12:3.57476302207700
VIRSorter_GW456_nc_scaffold_184	168	VIRSorter_GW456_nc_scaffold_184-gene_85-gene_159	75	3				gene_85-gene_159:20.21684643835654	gene_89-gene_159:4.58038864086604
VIRSorter_GW456_nc_scaffold_1947	26	VIRSorter_GW456_nc_scaffold_1947-gene_12-gene_26	15	3				gene_12-gene_26:4.51077246367918	gene_12-gene_21:3.34388661002246
VIRSorter_GW456_nc_scaffold_2	299	VIRSorter_GW456_nc_scaffold_2-gene_104-gene_153	50	3				gene_104-gene_153:4.71404133916850	gene_122-gene_153:2.13684329795902
VIRSorter_GW456_nc_scaffold_203	200	VIRSorter_GW456_nc_scaffold_203-gene_142-gene_200	59	3				gene_142-gene_200:19.72920141686610	gene_142-gene_198:13.71180111655197
VIRSorter_GW456_nc_scaffold_203	200	VIRSorter_GW456_nc_scaffold_203-gene_3-gene_102	100	3				gene_3-gene_102:24.25419369552406	gene_3-gene_102:13.31136263319263
VIRSorter_GW456_nc_scaffold_2106	33	VIRSorter_GW456_nc_scaffold_2106-gene_15-gene_31	17	3				gene_15-gene_31:6.92146141470844	gene_15-gene_31:6.92146141470844		gene_15-gene_25:3.42652498528704
VIRSorter_GW456_nc_scaffold_22	302	VIRSorter_GW456_nc_scaffold_22-gene_280-gene_299	20	3				gene_280-gene_299:4.98407341028734	gene_280-gene_299:4.98407341028734
VIRSorter_GW456_nc_scaffold_2881	14	VIRSorter_GW456_nc_scaffold_2881-gene_5-gene_14	10	3				gene_5-gene_14:4.35248678178438	gene_5-gene_14:4.35248678178438
VIRSorter_GW456_nc_scaffold_314	56	VIRSorter_GW456_nc_scaffold_314-gene_5-gene_43	39	3				gene_5-gene_43:10.67342563730005	gene_5-gene_43:9.50395929345181
VIRSorter_GW456_nc_scaffold_339	43	VIRSorter_GW456_nc_scaffold_339-gene_1-gene_32	32	3				gene_1-gene_32:4.55701589765156	gene_1-gene_25:3.28511938445962
VIRSorter_GW456_nc_scaffold_4109	14	VIRSorter_GW456_nc_scaffold_4109-gene_1-gene_11	11	3				gene_1-gene_11:4.90534458586838	gene_1-gene_11:3.43866752231419
VIRSorter_GW456_nc_scaffold_42	181	VIRSorter_GW456_nc_scaffold_42-gene_6-gene_96	91	3				gene_6-gene_96:9.85007513531490	gene_18-gene_91:4.33796946176891
VIRSorter_GW456_nc_scaffold_44	133	VIRSorter_GW456_nc_scaffold_44-gene_19-gene_77	59	3				gene_19-gene_77:24.70247627894581	gene_20-gene_76:4.96886251157697
VIRSorter_GW456_nc_scaffold_443	42	VIRSorter_GW456_nc_scaffold_443-gene_1-gene_31	31	3				gene_1-gene_25:4.25497391995772	gene_1-gene_31:2.55884160576847
VIRSorter_GW456_nc_scaffold_574	44	VIRSorter_GW456_nc_scaffold_574-gene_3-gene_25	23	3				gene_3-gene_25:5.41328016667327	gene_5-gene_25:4.42935915329269
VIRSorter_GW456_nc_scaffold_58	134	VIRSorter_GW456_nc_scaffold_58-gene_9-gene_88	80	3				gene_9-gene_88:11.84209070090565	gene_9-gene_86:3.00729925155016	gene_16-gene_86:4.50554904776613
VIRSorter_GW456_nc_scaffold_585	31	VIRSorter_GW456_nc_scaffold_585-gene_6-gene_29	24	3				gene_6-gene_29:4.14276583278381	gene_6-gene_21:2.42729598437290
VIRSorter_GW456_nc_scaffold_6	581	VIRSorter_GW456_nc_scaffold_6-gene_166-gene_222	57	3				gene_166-gene_222:18.14304745717003	gene_168-gene_219:11.87887792885415		gene_188-gene_217:4.79975774177936
VIRSorter_GW456_nc_scaffold_66	284	VIRSorter_GW456_nc_scaffold_66-gene_103-gene_191	89	3				gene_103-gene_191:17.98830402231701	gene_103-gene_188:8.40662529563746
VIRSorter_GW456_nc_scaffold_665	51	VIRSorter_GW456_nc_scaffold_665-gene_18-gene_48	31	3				gene_18-gene_48:10.68380521410006	gene_18-gene_48:4.84265856259043
VIRSorter_GW456_nc_scaffold_7	270	VIRSorter_GW456_nc_scaffold_7-gene_177-gene_267	91	3				gene_177-gene_267:6.90611928046295	gene_177-gene_201:2.71044163774186;gene_228-gene_242:3.99937191778806
VIRSorter_GW456_nc_scaffold_813	35	VIRSorter_GW456_nc_scaffold_813-gene_6-gene_28	23	3				gene_6-gene_28:8.39121669383170	gene_11-gene_26:2.28510938908289
VIRSorter_GW460_nc_scaffold_1	469	VIRSorter_GW460_nc_scaffold_1-gene_73-gene_137	65	3				gene_73-gene_137:14.85981137339547	gene_73-gene_114:2.08897723831336	gene_77-gene_136:2.49418974511823
VIRSorter_GW460_nc_scaffold_1087	23	VIRSorter_GW460_nc_scaffold_1087-gene_10-gene_23	14	3				gene_10-gene_23:5.71881995810615	gene_10-gene_20:2.59356948229993
VIRSorter_GW460_nc_scaffold_1100	54	VIRSorter_GW460_nc_scaffold_1100-gene_25-gene_39	15	3				gene_25-gene_39:5.27792671146715	gene_27-gene_39:2.63527074604633
VIRSorter_GW460_nc_scaffold_1110	28	VIRSorter_GW460_nc_scaffold_1110-gene_14-gene_28	15	3				gene_14-gene_28:6.01411346030726	gene_14-gene_28:4.41671029354395
VIRSorter_GW460_nc_scaffold_1191	31	VIRSorter_GW460_nc_scaffold_1191-gene_11-gene_31	21	3				gene_11-gene_31:7.46650908147418	gene_11-gene_31:3.75084799367018
VIRSorter_GW460_nc_scaffold_1198	24	VIRSorter_GW460_nc_scaffold_1198-gene_11-gene_24	14	3				gene_11-gene_24:5.66082801112846	gene_13-gene_22:3.44939679479243
VIRSorter_GW460_nc_scaffold_121	68	VIRSorter_GW460_nc_scaffold_121-gene_2-gene_44	43	3				gene_2-gene_44:10.11260793677410	gene_7-gene_44:8.82704714753376
VIRSorter_GW460_nc_scaffold_1240	24	VIRSorter_GW460_nc_scaffold_1240-gene_9-gene_24	16	3				gene_9-gene_24:6.76654361929647	gene_11-gene_24:2.85547870275080
VIRSorter_GW460_nc_scaffold_1242	23	VIRSorter_GW460_nc_scaffold_1242-gene_1-gene_18	18	3				gene_1-gene_18:4.90532896921418	gene_1-gene_18:3.75602992405987
VIRSorter_GW460_nc_scaffold_1299	20	VIRSorter_GW460_nc_scaffold_1299-gene_1-gene_13	13	3				gene_1-gene_13:5.36760751755021	gene_1-gene_13:5.36760751755021
VIRSorter_GW460_nc_scaffold_1345	29	VIRSorter_GW460_nc_scaffold_1345-gene_15-gene_29	15	3				gene_15-gene_29:5.97064776652617	gene_15-gene_25:3.75921655019015
VIRSorter_GW460_nc_scaffold_161	185	VIRSorter_GW460_nc_scaffold_161-gene_27-gene_52	26	3				gene_27-gene_52:4.45276536766804	gene_27-gene_47:2.07765582686914
VIRSorter_GW460_nc_scaffold_17	211	VIRSorter_GW460_nc_scaffold_17-gene_1-gene_86	86	3				gene_1-gene_86:12.38350703987382	gene_2-gene_86:5.57865052646298
VIRSorter_GW460_nc_scaffold_174	235	VIRSorter_GW460_nc_scaffold_174-gene_49-gene_63	15	3				gene_49-gene_63:4.07614709406981	gene_49-gene_63:2.47874392730650
VIRSorter_GW460_nc_scaffold_2057	15	VIRSorter_GW460_nc_scaffold_2057-gene_4-gene_13	10	3				gene_4-gene_13:4.20635874610614	gene_4-gene_13:4.20635874610614
VIRSorter_GW460_nc_scaffold_2065	16	VIRSorter_GW460_nc_scaffold_2065-gene_6-gene_15	10	3				gene_6-gene_15:4.08142000949784	gene_6-gene_15:2.65465527274971
VIRSorter_GW460_nc_scaffold_207	43	VIRSorter_GW460_nc_scaffold_207-gene_1-gene_32	32	3				gene_1-gene_32:4.55701589765156	gene_1-gene_25:3.28511938445962
VIRSorter_GW460_nc_scaffold_210	124	VIRSorter_GW460_nc_scaffold_210-gene_101-gene_124	24	3				gene_101-gene_124:9.46444786568079			gene_102-gene_120:2.65059139628214
VIRSorter_GW460_nc_scaffold_213	69	VIRSorter_GW460_nc_scaffold_213-gene_27-gene_68	42	3				gene_27-gene_68:6.63435455325246	gene_39-gene_68:5.04680265611244
VIRSorter_GW460_nc_scaffold_218	48	VIRSorter_GW460_nc_scaffold_218-gene_25-gene_43	19	3				gene_25-gene_43:4.54007587443794	gene_25-gene_42:4.03442366559364
VIRSorter_GW460_nc_scaffold_225	375	VIRSorter_GW460_nc_scaffold_225-gene_329-gene_355	27	3				gene_329-gene_355:7.08293207332100	gene_331-gene_355:2.53839035648792
VIRSorter_GW460_nc_scaffold_226	140	VIRSorter_GW460_nc_scaffold_226-gene_79-gene_140	62	3				gene_79-gene_140:13.08556109554442	gene_79-gene_140:3.43610979237265
VIRSorter_GW460_nc_scaffold_2291	18	VIRSorter_GW460_nc_scaffold_2291-gene_5-gene_18	14	3				gene_5-gene_18:6.08679674340074	gene_5-gene_16:4.98108113523273
VIRSorter_GW460_nc_scaffold_2373	14	VIRSorter_GW460_nc_scaffold_2373-gene_1-gene_10	10	3				gene_1-gene_10:4.35248678178438	gene_1-gene_10:2.92572204503625
VIRSorter_GW460_nc_scaffold_2524	43	VIRSorter_GW460_nc_scaffold_2524-gene_4-gene_16	13	3				gene_4-gene_16:4.41263448736353	gene_4-gene_16:4.41263448736353
VIRSorter_GW460_nc_scaffold_254	113	VIRSorter_GW460_nc_scaffold_254-gene_2-gene_75	74	3				gene_2-gene_71:13.91168657563941	gene_2-gene_75:7.28939873338347
VIRSorter_GW460_nc_scaffold_260	68	VIRSorter_GW460_nc_scaffold_260-gene_1-gene_48	48	3				gene_1-gene_48:4.28419255952540	gene_1-gene_47:2.58082324960690
VIRSorter_GW460_nc_scaffold_3036	17	VIRSorter_GW460_nc_scaffold_3036-gene_1-gene_13	13	3				gene_1-gene_13:5.63084895232479	gene_1-gene_13:2.89029868286642		gene_2-gene_11:2.27666801688248
VIRSorter_GW460_nc_scaffold_3070	15	VIRSorter_GW460_nc_scaffold_3070-gene_5-gene_14	10	3				gene_5-gene_14:4.20635874610614	gene_5-gene_14:2.77959400935801
VIRSorter_GW460_nc_scaffold_32	483	VIRSorter_GW460_nc_scaffold_32-gene_113-gene_177	65	3				gene_113-gene_177:14.84540217792284	gene_113-gene_177:9.03741859758576
VIRSorter_GW460_nc_scaffold_3398	20	VIRSorter_GW460_nc_scaffold_3398-gene_10-gene_20	11	3				gene_10-gene_20:4.26189190938220	gene_10-gene_20:4.26189190938220
VIRSorter_GW460_nc_scaffold_362	89	VIRSorter_GW460_nc_scaffold_362-gene_14-gene_83	70	3				gene_14-gene_83:19.46068817150236	gene_14-gene_79:8.87462972191092
VIRSorter_GW460_nc_scaffold_420	62	VIRSorter_GW460_nc_scaffold_420-gene_1-gene_46	46	3				gene_1-gene_46:9.50059781288752	gene_2-gene_40:7.29151632445628
VIRSorter_GW460_nc_scaffold_479	35	VIRSorter_GW460_nc_scaffold_479-gene_19-gene_35	17	3				gene_19-gene_35:5.20280775379353	gene_19-gene_35:2.75609420479530
VIRSorter_GW460_nc_scaffold_489	82	VIRSorter_GW460_nc_scaffold_489-gene_26-gene_75	50	3				gene_26-gene_75:12.16767558094103	gene_29-gene_75:2.39727193178126
VIRSorter_GW460_nc_scaffold_500	74	VIRSorter_GW460_nc_scaffold_500-gene_9-gene_64	56	3				gene_9-gene_64:12.93801120642654	gene_9-gene_64:9.96729948179250		gene_12-gene_56:4.40441371557918
VIRSorter_GW460_nc_scaffold_511	60	VIRSorter_GW460_nc_scaffold_511-gene_20-gene_60	41	3				gene_20-gene_60:17.51754642379492	gene_21-gene_60:3.49449847850323
VIRSorter_GW460_nc_scaffold_535	31	VIRSorter_GW460_nc_scaffold_535-gene_8-gene_31	24	3				gene_8-gene_31:9.06807865380561	gene_8-gene_31:4.14276583278381
VIRSorter_GW460_nc_scaffold_549	76	VIRSorter_GW460_nc_scaffold_549-gene_3-gene_32	30	3				gene_3-gene_32:4.95170002609979	gene_3-gene_32:2.30776921890801
VIRSorter_GW460_nc_scaffold_589	42	VIRSorter_GW460_nc_scaffold_589-gene_5-gene_29	25	3				gene_5-gene_29:6.45798777016204	gene_5-gene_29:5.29843675290030
VIRSorter_GW460_nc_scaffold_663	36	VIRSorter_GW460_nc_scaffold_663-gene_16-gene_27	12	3				gene_16-gene_27:4.05680184917085	gene_16-gene_26:3.50394404508684
VIRSorter_GW460_nc_scaffold_773	37	VIRSorter_GW460_nc_scaffold_773-gene_16-gene_27	12	3				gene_16-gene_27:4.02576761543088	gene_16-gene_25:2.92005200726287
VIRSorter_GW460_nc_scaffold_7916	15	VIRSorter_GW460_nc_scaffold_7916-gene_4-gene_15	12	3				gene_4-gene_15:5.31207435427415	gene_5-gene_14:4.20635874610614		gene_6-gene_15:5.10537383770802
VIRSorter_GW460_nc_scaffold_805	30	VIRSorter_GW460_nc_scaffold_805-gene_1-gene_23	23	3				gene_1-gene_23:4.72981563588306	gene_1-gene_23:4.72981563588306
VIRSorter_GW460_nc_scaffold_810	58	VIRSorter_GW460_nc_scaffold_810-gene_1-gene_22	22	3				gene_1-gene_22:5.87466316032839	gene_1-gene_22:5.87466316032839		gene_10-gene_22:6.10324787587246
VIRSorter_GW460_nc_scaffold_928	47	VIRSorter_GW460_nc_scaffold_928-gene_7-gene_43	37	3				gene_7-gene_43:7.66264097900492	gene_8-gene_34:6.14373770020180
VIRSorter_gw460_c_scaffold_67_cov=11_-circular	174	VIRSorter_gw460_c_scaffold_67_cov=11_-circular-gene_81-gene_150	70	3				gene_81-gene_150:7.62164412285115	gene_81-gene_150:4.21019218628186
VIRSorter_gw460_c_scaffold_991_cov=12_-circular	21	VIRSorter_gw460_c_scaffold_991_cov=12_-circular-gene_9-gene_19	11	3				gene_9-gene_19:4.18934124223358	gene_9-gene_19:4.18934124223358
