# Supplementary material for: Ecogenomics of Groundwater Phages Suggests Niche Differentiation Linked to Specific Environmental Tolerance
Source: mSystems. 2021 Jun 29;6(3):e00537-21. doi: 10.1128/mSystems.00537-21 (PMC8269241; doi:10.1128/mSystems.00537-21)
Supplement: TABLE S2 [file msystems.00537-21-st002.xlsx]

## Sheet: All strain info
Isolate ID	RDP taxonomic assignment	Isolation conditions (media/(an)aerobic/pH/temperature)	Groundwater well name
GW458-12-2-14-TSB2	Actinobacteria,Actinobacteria,Actinomycetales,Dermacoccaceae,Dermacoccus	TSA/aerobic/7.3/27 °C	GW458
MPR-AND1A	Proteobacteria,Gammaproteobacteria,Pseudomonadales,Pseudomonadaceae,Pseudomonas	bulk groundwater BOTTOM, anaerobic AHDS, restreak on LB	Bioreactor
MPR-AND1B	Proteobacteria,Gammaproteobacteria,Pseudomonadales,Pseudomonadaceae,Pseudomonas	bulk groundwater BOTTOM, anaerobic AHDS, restreak on LB	Bioreactor
GW456-E6	Proteobacteria,Gammaproteobacteria,Pseudomonadales,Pseudomonadaceae,Pseudomonas	Eugon, anaerobic, 30°C	GW456
FW510-T9	Proteobacteria,Betaproteobacteria,Burkholderiales,Comamonadaceae,Variovorax	TSA+Mn, aerobic, 30°C	FW510
FW215-E1	Proteobacteria,Gammaproteobacteria,Pseudomonadales,Pseudomonadaceae,Pseudomonas	Eugon, aerobic, 30°C	FW215
FW301-21B01	Proteobacteria,Gammaproteobacteria,Pseudomonadales,Pseudomonadaceae,Pseudomonas	R2A, aerobic, 30°C	FW301
MPR-AND1C	Proteobacteria,Betaproteobacteria,Burkholderiales,Burkholderiaceae,Cupriavidus	bulk groundwater TOP, anaerobic AQDS to AHDS, restreak on LB	Bioreactor
GW456-E7	Proteobacteria,Gammaproteobacteria,Pseudomonadales,Pseudomonadaceae,Pseudomonas	Eugon, anaerobic, 30°C	GW456
FW305-3-2-15-C-R2A1	Bacteroidetes,Flavobacteriia,Flavobacteriales,Flavobacteriaceae,Flavobacterium	R2A/aerobic/7.2/27 °C	FW305
FW126-L8	Proteobacteria,Gammaproteobacteria,Pseudomonadales,Pseudomonadaceae,Pseudomonas	LB+Mn, aerobic, 30°C	FW126
GW531-T4	Proteobacteria,Gammaproteobacteria,Pseudomonadales,Pseudomonadaceae,Pseudomonas	TSA, aerobic, 30°C	GW531
FW305-BF15	Proteobacteria,Gammaproteobacteria,Pseudomonadales,Pseudomonadaceae,Pseudomonas	filter on 1/25 R2A, aerobic, aphotic, 25°C	FW305
FW104-R4	Proteobacteria,Gammaproteobacteria,Pseudomonadales,Pseudomonadaceae,Pseudomonas	R2A, aerobic, 30°C	FW104
FW306-02-H06B	Proteobacteria,Gammaproteobacteria,Pseudomonadales,Pseudomonadaceae,Pseudomonas	Salicin 20mM, aerobic, 25°C	FW306
FW602-L4	Proteobacteria,Alphaproteobacteria,Sphingomonadales,Sphingomonadaceae,Sphingomonas	LB, aerobic, 30°C	FW602
FW306-02-H06C	Proteobacteria,Gammaproteobacteria,Pseudomonadales,Pseudomonadaceae,Pseudomonas	Salicin 20mM, aerobic, 25°C	FW306
GW458-11-26-14-TSB3	Actinobacteria,Actinobacteria,Actinomycetales,Micrococcaceae,Arthrobacter	TSA/aerobic/7.3/27 °C	GW458
FW306-01-1C-F10C	Proteobacteria,Betaproteobacteria,Burkholderiales,Alcaligenaceae,Castellaniella	25°C, aerobic, R2A from 96 well carbon plates	FW306
GW458-11-26-14-TSB4	Proteobacteria,Betaproteobacteria,Rhodocyclales,Rhodocyclaceae,Azospira	TSA/aerobic/7.3/27 °C	GW458
FW306-04-A	Proteobacteria,Betaproteobacteria,Burkholderiales,Comamonadaceae,Variovorax	25°C, aerobic, Potato Dextrose agar	FW306
FW306-02-F02-AA	Proteobacteria,Gammaproteobacteria,Pseudomonadales,Pseudomonadaceae,Pseudomonas	L-Valine 20mM, aerobic, 25°C	FW306
FW306-02-F02-AB	Proteobacteria,Gammaproteobacteria,Pseudomonadales,Pseudomonadaceae,Pseudomonas	L-Valine 20mM, aerobic, 25°C	FW306
FW104-T2	Actinobacteria,Actinobacteria,Actinomycetales,Micrococcaceae,Arthrobacter	TSA, aerobic, 30°C	FW104
GW460-LB5	Actinobacteria,Actinobacteria,Actinomycetales,Nocardiaceae,Rhodococcus	Oakridge Groundwater + Glycerol, anaerobic, 30°C	GW460
GW531-E2	Proteobacteria,Gammaproteobacteria,Pseudomonadales,Pseudomonadaceae,Pseudomonas	Eugon, aerobic, 30°C	GW531
GW460-LB6	Proteobacteria,Gammaproteobacteria,Pseudomonadales,Pseudomonadaceae,Pseudomonas	Oakridge Groundwater + Benzoate, anaerobic, 30°C	GW460
FW305-3-2-15-C-TSA2	Proteobacteria,Betaproteobacteria,Burkholderiales,Comamonadaceae,Acidovorax	TSA/aerobic/7.3/27 °C	FW305
FW305-100	Proteobacteria,Betaproteobacteria,Burkholderiales,Comamonadaceae,Pelomonas	1/25 LB , aerobic, 30°C	FW305
GP01-A11	Proteobacteria,Gammaproteobacteria,Pseudomonadales,Pseudomonadaceae,Pseudomonas	Potato Dextrose agar, aerobic, 30°C	GP01
FW305-3-2-15-C-TSA3	Proteobacteria,Betaproteobacteria,Neisseriales,Neisseriaceae,Pseudogulbenkiania	TSA/aerobic/7.3/27 °C	FW305
FW301-21D1A	Proteobacteria,Betaproteobacteria,Burkholderiales,Burkholderiaceae,Cupriavidus	R2A, aerobic, 30°C	FW301
FW507-12TSA	Proteobacteria,Gammaproteobacteria,Pseudomonadales,Pseudomonadaceae,Pseudomonas	TSA, aerobic, 30°C	FW507
FW305-3-2-15-F-LB2	Proteobacteria,Betaproteobacteria,Burkholderiales,Comamonadaceae,Acidovorax	LB/aerobic/7.5/27 °C	FW305
GW456-L12	Proteobacteria,Gammaproteobacteria,Pseudomonadales,Pseudomonadaceae,Pseudomonas	LB, anaerobic, 30°C	GW456
GW101-20D03	Proteobacteria,Betaproteobacteria,Burkholderiales,Comamonadaceae,Variovorax	LB, aerobic, 30°C	GW101
GP01-A13	Proteobacteria,Gammaproteobacteria,Pseudomonadales,Pseudomonadaceae,Pseudomonas	Potato Dextrose agar, aerobic, 30°C	GP01
FW305-3-2-15-F-LB3	Proteobacteria,Betaproteobacteria,Burkholderiales,Comamonadaceae,Variovorax	LB/aerobic/7.5/27 °C	FW305
FW305-14	Proteobacteria,Betaproteobacteria,Burkholderiales,Burkholderiaceae,Cupriavidus	1/10 TSA, aerobic, 30°C	FW305
GP01-A14	Proteobacteria,Gammaproteobacteria,Pseudomonadales,Pseudomonadaceae,Pseudomonas	Potato Dextrose agar, aerobic, 30°C	GP01
FW306-2-2C-D06B	Proteobacteria,Gammaproteobacteria,Pseudomonadales,Pseudomonadaceae,Pseudomonas	25°C, aerobic, R2A from 96 well carbon plates	FW306
FW305-104	Proteobacteria,Betaproteobacteria,Burkholderiales,Burkholderiaceae,Cupriavidus	1/10 R2A, aerobic, 30°C	FW305
MPR-ANC1	Proteobacteria,Gammaproteobacteria,Pseudomonadales,Pseudomonadaceae,Pseudomonas	bulk groundwater TOP, anaerobic AHDS, restreak on LB	Bioreactor
GW456-L14	Proteobacteria,Gammaproteobacteria,Pseudomonadales,Pseudomonadaceae,Pseudomonas	LB, anaerobic, 30°C	GW456
GP01-A15	Proteobacteria,Gammaproteobacteria,Pseudomonadales,Pseudomonadaceae,Pseudomonas	Potato Dextrose agar, aerobic, 30°C	GP01
FW306-2-2C-D06C	Proteobacteria,Gammaproteobacteria,Pseudomonadales,Pseudomonadaceae,Pseudomonas	25°C, aerobic, R2A from 96 well carbon plates	FW306
FW305-16	Firmicutes,Bacilli,Bacillales,Paenibacillaceae,1	1/10 LB, aerobic, 30°C	FW305
FW301-21C12A	Proteobacteria,Alphaproteobacteria,Sphingomonadales,Sphingomonadaceae,Sphingomonas	R2A, aerobic, 30°C	FW301
FW305-17	Proteobacteria,Gammaproteobacteria,Pseudomonadales,Pseudomonadaceae,Pseudomonas	Benzoate to 1/10 TSA, aerobic, 30°C	FW305
FW305-106	Proteobacteria,Betaproteobacteria,Burkholderiales,Burkholderiaceae,Cupriavidus	1/25 LB, aerobic, 30°C	FW305
FW305-32	Actinobacteria,Actinobacteria,Actinomycetales,Nocardiaceae,Rhodococcus	1/10 TSA, aerobic, 30°C	FW305
FW305-121	Actinobacteria,Actinobacteria,Actinomycetales,Nocardiaceae,Rhodococcus	1/25 R2A, aerobic, 30°C	FW305
FW305-33	Proteobacteria,Betaproteobacteria,Burkholderiales,Burkholderiaceae,Cupriavidus	1/10 LB, aerobic, 30°C	FW305
FW305-122	Proteobacteria,Gammaproteobacteria,Pseudomonadales,Pseudomonadaceae,Pseudomonas	1/25 R2A, aerobic, 30°C	FW305
MPBD7-1	Proteobacteria,Gammaproteobacteria,Pseudomonadales,Pseudomonadaceae,Pseudomonas	Humic acid coupon, Lactate, aerobic, 30°C	Bioreactor
FW305-34	Proteobacteria,Alphaproteobacteria,Sphingomonadales,Sphingomonadaceae,Sphingopyxis	1/10 LB, aerobic, 30°C	FW305
FW305-123	Proteobacteria,Betaproteobacteria,Burkholderiales,Comamonadaceae,Hydrogenophaga	1/25 R2A, aerobic, 30°C	FW305
FW306-1B-G06A	Actinobacteria,Actinobacteria,Actinomycetales,Nocardiaceae,Rhodococcus	25°C, aerobic, R2A from 96 well carbon plates	FW306
FW305-124	Proteobacteria,Gammaproteobacteria,Pseudomonadales,Pseudomonadaceae,Pseudomonas	1/10 R2A, aerobic, 30°C	FW305
FW507-29LB	Proteobacteria,Gammaproteobacteria,Pseudomonadales,Pseudomonadaceae,Pseudomonas	LB, aerobic, 30°C	FW507
FW305-36	Proteobacteria,Betaproteobacteria,Burkholderiales,Comamonadaceae,Pseudacidovorax	1/10 LB, aerobic, 30°C	FW305
FW305-50	Proteobacteria,Betaproteobacteria,Burkholderiales,Oxalobacteraceae,Janthinobacterium	1/25 TSA, aerobic, 30°C	FW305
FW305-37	Proteobacteria,Betaproteobacteria,Burkholderiales,Burkholderiaceae,Cupriavidus	1/25 TSA, aerobic, 30°C	FW305
FW305-51	Proteobacteria,Betaproteobacteria,Burkholderiales,Burkholderiaceae,Cupriavidus	1/10 LB, aerobic, 30°C	FW305
FW305-38	Proteobacteria,Betaproteobacteria,Burkholderiales,Burkholderiaceae,Cupriavidus	1/25 LB, aerobic, 30°C	FW305
FW305-127	Proteobacteria,Gammaproteobacteria,Pseudomonadales,Pseudomonadaceae,Pseudomonas	Casamino Acids to 1/25 LB, aerobic, 30°C	FW305
FW104-15G4B	Proteobacteria,Gammaproteobacteria,Pseudomonadales,Pseudomonadaceae,Pseudomonas	LB, aerobic, 30°C	FW104
GW456-11-11-14-LB1	Proteobacteria,Gammaproteobacteria,Pseudomonadales,Pseudomonadaceae,Pseudomonas	LB/aerobic/7.5/27 °C	GW456
GW456-11-11-14-LB2	Proteobacteria,Gammaproteobacteria,Pseudomonadales,Pseudomonadaceae,Pseudomonas	LB/aerobic/7.5/27 °C	GW456
GW123-5C08	Actinobacteria,Actinobacteria,Actinomycetales,Microbacteriaceae,Microbacterium	TSA, aerobic, 30°C	GW123
FW305-53	Proteobacteria,Gammaproteobacteria,Pseudomonadales,Pseudomonadaceae,Pseudomonas	Benzoate to 1/10 LB, aerobic, 30°C	FW305
FW104-15G4D	Proteobacteria,Betaproteobacteria,Burkholderiales,Comamonadaceae,Acidovorax	LB, aerobic, 30°C	FW104
FW306-02-H05-AA	Proteobacteria,Gammaproteobacteria,Pseudomonadales,Pseudomonadaceae,Pseudomonas	Glucuronamide 20mM, aerobic, 25°C	FW306
MPR-R1A	Actinobacteria,Actinobacteria,Actinomycetales,Micrococcaceae,Arthrobacter	aerobic R2A, bulk groundwater bottom, restreak	Bioreactor
GW456-11-11-14-LB4	Proteobacteria,Gammaproteobacteria,Pseudomonadales,Pseudomonadaceae,Pseudomonas	LB/aerobic/7.5/27 °C	GW456
FW306-02-H05-AB	Proteobacteria,Gammaproteobacteria,Pseudomonadales,Pseudomonadaceae,Pseudomonas	Glucuronamide 20mM, aerobic, 25°C	FW306
FW305-55	Proteobacteria,Betaproteobacteria,Burkholderiales,Comamonadaceae,Delftia	1/25 TSA, aerobic, 30°C	FW305
MPR-R1B	Proteobacteria,Gammaproteobacteria,Pseudomonadales,Pseudomonadaceae,Pseudomonas	aerobic R2A, bulk groundwater bottom, restreak	Bioreactor
GW458-11-17-14-R2A1	Proteobacteria,Betaproteobacteria,Rhodocyclales,Rhodocyclaceae,Azospira	R2A/aerobic/7.2/27 °C	GW458
FW305-56	Proteobacteria,Betaproteobacteria,Burkholderiales,Oxalobacteraceae,Herbaspirillum	1/25 TSA, aerobic, 30°C	FW305
FW305-70	Proteobacteria,Gammaproteobacteria,Xanthomonadales,Xanthomonadaceae,Rhodanobacter	1/25 LB, aerobic, 30°C	FW305
GW460-11-11-14-TSB4	Firmicutes,Bacilli,Bacillales,Paenibacillaceae,1	TSA/aerobic/7.3/27 °C	FW460
FW305-58	Proteobacteria,Betaproteobacteria,Burkholderiales,Burkholderiaceae,Cupriavidus	1/25 TSA, aerobic, 30°C	FW305
FW305-72	Firmicutes,Bacilli,Bacillales,Paenibacillaceae,1	1/10 LB, aerobic, 30°C	FW305
GW460-11-11-14-TSB6	Proteobacteria,Betaproteobacteria,Burkholderiales,Comamonadaceae,Pelomonas	TSA/aerobic/7.3/27 °C	GW460
MPR-R3A	Proteobacteria,Gammaproteobacteria,Pseudomonadales,Pseudomonadaceae,Pseudomonas	aerobic R2A, bulk groundwater bottom, restreak	Bioreactor
FW300-E2	Proteobacteria,Gammaproteobacteria,Pseudomonadales,Pseudomonadaceae,Pseudomonas	O-P 10mM Formate, 10mM Nitrate, anaerobic, 30°C	FW300
MPR-R3B	Proteobacteria,Gammaproteobacteria,Pseudomonadales,Pseudomonadaceae,Pseudomonas	aerobic R2A, bulk groundwater bottom, restreak	Bioreactor
FW305-76	Firmicutes,Bacilli,Bacillales,Planococcaceae,Lysinibacillus	1/10 LB, aerobic, 30°C	FW305
GW460-4	Proteobacteria,Gammaproteobacteria,Pseudomonadales,Pseudomonadaceae,Pseudomonas	Phosphate Basal + Benzoate, anaerobic, 30°C	GW460
FW306-2-2C-A10BC	Proteobacteria,Gammaproteobacteria,Pseudomonadales,Pseudomonadaceae,Pseudomonas	25°C, aerobic, R2A from 96 well carbon plates	FW306
FW306-05-C	Proteobacteria,Betaproteobacteria,Burkholderiales,Comamonadaceae,Variovorax	25°C, aerobic, Potato Dextrose agar	FW306
FW305-77	Proteobacteria,Betaproteobacteria,Burkholderiales,Burkholderiaceae,Cupriavidus	1/25 LB, aerobic, 30°C	FW305
FW305-3-2-15-B-TSA3	Proteobacteria,Betaproteobacteria,Burkholderiales,Oxalobacteraceae,Massilia	TSA/aerobic/7.3/27 °C	FW305
GW460-5	Proteobacteria,Gammaproteobacteria,Pseudomonadales,Pseudomonadaceae,Pseudomonas	Oakridge Groundwater + Glycerol, anaerobic, 30°C	GW460
FW306-05-D	Proteobacteria,Betaproteobacteria,Burkholderiales,Comamonadaceae,Variovorax	25°C, aerobic, Potato Dextrose agar	FW306
GW460-12	Proteobacteria,Gammaproteobacteria,Pseudomonadales,Pseudomonadaceae,Pseudomonas	Phosphate Basal + Formate, anaerobic, 30°C	GW460
FW216-B1	Proteobacteria,Betaproteobacteria,Burkholderiales,Burkholderiaceae,Cupriavidus	Potato Dextrose agar, aerobic, 30°C	FW216
GW460-7	Proteobacteria,Gammaproteobacteria,Pseudomonadales,Pseudomonadaceae,Pseudomonas	Phosphate Basal + Benzoate, anaerobic, 30°C	GW460
GW460-13	Proteobacteria,Gammaproteobacteria,Pseudomonadales,Pseudomonadaceae,Pseudomonas	Phosphate Basal + Sucrose, anaerobic, 30°C	GW460
FW306-02-F08-AA	Proteobacteria,Gammaproteobacteria,Pseudomonadales,Pseudomonadaceae,Pseudomonas	L-Tyrosine 20mM, aerobic, 25°C	FW306
GW460-8	Proteobacteria,Gammaproteobacteria,Pseudomonadales,Pseudomonadaceae,Pseudomonas	Phosphate Basal + Benzoate, anaerobic, 30°C	GW460
FW306-1C-G01A	Proteobacteria,Gammaproteobacteria,Pseudomonadales,Pseudomonadaceae,Pseudomonas	25°C, aerobic, R2A from 96 well carbon plates	FW306
MPR-R5A	Proteobacteria,Gammaproteobacteria,Pseudomonadales,Pseudomonadaceae,Pseudomonas	aerobic R2A, bulk groundwater top, restreak	Bioreactor
MPR-R5B	Proteobacteria,Gammaproteobacteria,Pseudomonadales,Pseudomonadaceae,Pseudomonas	aerobic R2A, bulk groundwater top, restreak	Bioreactor
FW305-96	Proteobacteria,Betaproteobacteria,Burkholderiales,Comamonadaceae,Variovorax	1/10 LB, aerobic, 30°C	FW305
FW300-N1A1	Proteobacteria,Gammaproteobacteria,Pseudomonadales,Pseudomonadaceae,Pseudomonas	Acetate & Nitrate: Transparent cream growth, anaerobic, 30°C	FW300
GW460-12-1-14-TSB2	Firmicutes,Bacilli,Bacillales,Paenibacillaceae,1	TSA/aerobic/7.3/27 °C	GW460
GW460-12-1-14-TSB3	Firmicutes,Bacilli,Bacillales,Bacillaceae,1	TSA/aerobic/7.3/27 °C	GW460
FW306-2-11BA	Proteobacteria,Gammaproteobacteria,Pseudomonadales,Pseudomonadaceae,Pseudomonas	Casamino acids 10mg/mL, aerobic, 25°C	FW306
FW306-1B-F12A	Proteobacteria,Betaproteobacteria,Burkholderiales,Comamonadaceae,Hydrogenophaga	25°C, aerobic, R2A from 96 well carbon plates	FW306
FW306-02-F04-BA	Proteobacteria,Gammaproteobacteria,Pseudomonadales,Pseudomonadaceae,Pseudomonas	L-Leucine 20mM, aerobic, 25°C	FW306
FW300-N1A5	Proteobacteria,Gammaproteobacteria,Pseudomonadales,Pseudomonadaceae,Pseudomonas	Acetate & Nitrate: Transparent Cream Growth, anaerobic, 30°C	FW300
GW460-12-1-14-TSB6	Firmicutes,Bacilli,Bacillales,Paenibacillaceae,1	TSA/aerobic/7.3/27 °C	GW460
GW458-12-2-14-LB1	Actinobacteria,Actinobacteria,Actinomycetales,Micrococcaceae,Micrococcus	LB/aerobic/7.5/27 °C	GW458
GW458-12-2-14-LB2	Actinobacteria,Actinobacteria,Actinomycetales,Microbacteriaceae,Microbacterium	LB/aerobic/7.5/27 °C	GW458
DP16D-L5	Proteobacteria,Gammaproteobacteria,Pseudomonadales,Pseudomonadaceae,Pseudomonas	LB, aerobic, 30°C	DP16D
GW460-12-10-14-LB1	Actinobacteria,Actinobacteria,Actinomycetales,Micrococcaceae,Arthrobacter	LB/aerobic/7.5/27 °C	GW460
FW305-3-2-15-F-R2A4	Proteobacteria,Betaproteobacteria,Burkholderiales,Comamonadaceae,Acidovorax	R2A/aerobic/7.2/27 °C	FW305
FW305-3-2-15-A-R2A1	Proteobacteria,Gammaproteobacteria,Pseudomonadales,Pseudomonadaceae,Pseudomonas	R2A/aerobic/7.2/27 °C	FW305
GW704-F2	Proteobacteria,Gammaproteobacteria,Pseudomonadales,Pseudomonadaceae,Pseudomonas	Noble, PH7- 20mM Lactate, 60mM Nitrate, anaerobic, 30°C	GW704
FW305-3-2-15-A-R2A2	Proteobacteria,Alphaproteobacteria,Rhizobiales,Rhizobiaceae,Rhizobium	R2A/aerobic/7.2/27 °C	FW305
GW704-F3	Proteobacteria,Gammaproteobacteria,Pseudomonadales,Pseudomonadaceae,Pseudomonas	Noble, PH7- 10mM Glycerol, 60mM Nitrate, anaerobic, 30°C	GW704
GW460-R15	Proteobacteria,Gammaproteobacteria,Pseudomonadales,Pseudomonadaceae,Pseudomonas	R2A, anaerobic, 30°C	GW460
GW123-5D08	Proteobacteria,Gammaproteobacteria,Pseudomonadales,Pseudomonadaceae,Pseudomonas	TSA, aerobic, 30°C	GW123
FW305-3-2-15-A-LB1	Proteobacteria,Betaproteobacteria,Burkholderiales,Burkholderiaceae,Cupriavidus	LB/aerobic/7.5/27 °C	FW305
FW305-3-2-15-A-LB2	Proteobacteria,Betaproteobacteria,Burkholderiales,Comamonadaceae,Acidovorax	LB/aerobic/7.5/27 °C	FW305
GW704-F5	Proteobacteria,Gammaproteobacteria,Pseudomonadales,Pseudomonadaceae,Pseudomonas	Noble, PH7- 10mM Glucose, 60mM Nitrate, anaerobic, 30°C	GW704
MPR-E4	Proteobacteria,Betaproteobacteria,Burkholderiales,Comamonadaceae,Acidovorax	bulk groundwater TOP, anaerobic basal w/AQDS to eugon, aerobic, 30°C	Bioreactor
MPR-E5	Proteobacteria,Gammaproteobacteria,Pseudomonadales,Pseudomonadaceae,Pseudomonas	bulk groundwater BOTTOM, anaerobic basal w/fulvic acid acid to eugon, aerobic, 30°C	Bioreactor
GW456-12-10-14-TSB4	Actinobacteria,Actinobacteria,Actinomycetales,Micrococcaceae,Arthrobacter	TSA/aerobic/7.3/27 °C	GW456
GW456-12-1-14-LB1	Proteobacteria,Gammaproteobacteria,Pseudomonadales,Pseudomonadaceae,Pseudomonas	LB/aerobic/7.5/27 °C	GW456
GW456-12-1-14-LB2	Proteobacteria,Gammaproteobacteria,Pseudomonadales,Pseudomonadaceae,Pseudomonas	LB/aerobic/7.5/27 °C	GW456
GW456-12-10-14-TSB6	Proteobacteria,Betaproteobacteria,Burkholderiales,Comamonadaceae,Acidovorax	TSA/aerobic/7.3/27 °C	GW456
FW306-1B-D06B	Proteobacteria,Alphaproteobacteria,Caulobacterales,Caulobacteraceae,Caulobacter	25°C, aerobic, R2A from 96 well carbon plates	FW306
FW305-BF6	Proteobacteria,Gammaproteobacteria,Pseudomonadales,Pseudomonadaceae,Pseudomonas	filter on 1/25 R2A, aerobic, aphotic, 25°C	FW305
FW305-3-2-15-A-TSA1	Proteobacteria,Betaproteobacteria,Burkholderiales,Comamonadaceae,Simplicispira	TSA/aerobic/7.3/27 °C	FW305
GW456-12-1-14-LB3	Proteobacteria,Gammaproteobacteria,Pseudomonadales,Pseudomonadaceae,Pseudomonas	LB/aerobic/7.5/27 °C	GW456
FW306-2-2C-B10A	Proteobacteria,Gammaproteobacteria,Pseudomonadales,Pseudomonadaceae,Pseudomonas	25°C, aerobic, R2A from 96 well carbon plates	FW306
FW305-3-2-15-A-TSA2	Actinobacteria,Actinobacteria,Actinomycetales,Micrococcaceae,Arthrobacter	TSA/aerobic/7.3/27 °C	FW305
GW456-12-1-14-TSB1	Firmicutes,Bacilli,Bacillales,Staphylococcaceae,Staphylococcus	TSA/aerobic/7.3/27 °C	GW456
FW305-BF8	Proteobacteria,Gammaproteobacteria,Pseudomonadales,Pseudomonadaceae,Pseudomonas	filter on 1/25 R2A, aerobic, aphotic, 25°C	FW305
FW305-3-2-15-A-TSA3	Proteobacteria,Gammaproteobacteria,Pseudomonadales,Moraxellaceae,Acinetobacter	TSA/aerobic/7.3/27 °C	FW305
FW305-3-2-15-F-TSA7	Proteobacteria,Betaproteobacteria,Burkholderiales,Oxalobacteraceae,Janthinobacterium	TSA/aerobic/7.3/27 °C	FW305
MPBD4-3	Proteobacteria,Gammaproteobacteria,Pseudomonadales,Pseudomonadaceae,Pseudomonas	Fulvic acid coupon, Lactate, aerobic, 30°C	Bioreactor
GW456-12-1-14-TSB4	Proteobacteria,Gammaproteobacteria,Xanthomonadales,Xanthomonadaceae,Lysobacter	TSA/aerobic/7.3/27 °C	GW456
DP16D-R1	Proteobacteria,Gammaproteobacteria,Pseudomonadales,Pseudomonadaceae,Pseudomonas	R2A, aerobic, 30°C	DP16D
GW456-12-1-14-TSB6	Actinobacteria,Actinobacteria,Actinomycetales,Intrasporangiaceae,Terrabacter	TSA/aerobic/7.3/27 °C	GW456
GW460-E13	Proteobacteria,Gammaproteobacteria,Pseudomonadales,Pseudomonadaceae,Pseudomonas	Eugon, anaerobic, 30°C	GW460
GW458-12-9-14-LB1	Actinobacteria,Actinobacteria,Actinomycetales,Microbacteriaceae,Microbacterium	LB/aerobic/7.5/27 °C	GW458
GW101-3F01	Proteobacteria,Gammaproteobacteria,Pseudomonadales,Pseudomonadaceae,Pseudomonas	R2A, aerobic, 30°C	GW101
FW507-F1	Proteobacteria,Gammaproteobacteria,Pseudomonadales,Pseudomonadaceae,Pseudomonas	Noble, PH7- 10mM Acetate, 20mM Nitrate, anaerobic, 30°C	FW507
GW458-12-9-14-LB2	Firmicutes,Bacilli,Bacillales,Bacillaceae,1	LB/aerobic/7.5/27 °C	GW458
GW456-12-10-14-LB1	Proteobacteria,Gammaproteobacteria,Pseudomonadales,Pseudomonadaceae,Pseudomonas	LB/aerobic/7.5/27 °C	GW456
GW456-12-10-14-LB2	Proteobacteria,Gammaproteobacteria,Pseudomonadales,Pseudomonadaceae,Pseudomonas	LB/aerobic/7.5/27 °C	GW456
FW507-F4	Proteobacteria,Gammaproteobacteria,Pseudomonadales,Pseudomonadaceae,Pseudomonas	R2A, PH7- 10mM Ethanol, 20mM Nitrate, anaerobic, 30°C	FW507
GW460-11-11-14-LB11	Proteobacteria,Gammaproteobacteria,Pseudomonadales,Pseudomonadaceae,Pseudomonas	LB/aerobic/7.5/27 °C	GW460
GW456-12-10-14-LB3	Proteobacteria,Gammaproteobacteria,Pseudomonadales,Pseudomonadaceae,Pseudomonas	LB/aerobic/7.5/27 °C	GW456
FW306-4A-A06C	Bacteroidetes,Cytophagia,Cytophagales,Cytophagaceae,Arcicella	25°C, aerobic, R2A from 96 well carbon plates	FW306
FW306-1B-F04DB	Firmicutes,Bacilli,Bacillales,Paenibacillaceae,1	25°C, aerobic, R2A from 96 well carbon plates	FW306
FW305-47B	Proteobacteria,Gammaproteobacteria,Pseudomonadales,Pseudomonadaceae,Pseudomonas	Glucose to 1/10 LB, aerobic, 30°C	FW305
FW305-3-2-15-B-LB1	Proteobacteria,Gammaproteobacteria,Xanthomonadales,Xanthomonadaceae,Stenotrophomonas	LB/aerobic/7.5/27 °C	FW305
DP16D-T1	Actinobacteria,Actinobacteria,Actinomycetales,Micrococcaceae,Arthrobacter	TSA, aerobic, 30°C	DP16D
MPR-ANB1	Proteobacteria,Gammaproteobacteria,Pseudomonadales,Pseudomonadaceae,Pseudomonas	bulk groundwater BOTTOM, anaerobic AQDS, restreak on LB	Bioreactor
GW458-11-11-14-LB1	Proteobacteria,Betaproteobacteria,Burkholderiales,Comamonadaceae,Acidovorax	LB/aerobic/7.5/27 °C	GW458
FW301-B2	Proteobacteria,Alphaproteobacteria,Sphingomonadales,Sphingomonadaceae,Sphingobium	20mM Lactate, 10mM Nitrate, anaerobic, 30°C	FW301
GW458-11-11-14-LB2	Bacteroidetes,Sphingobacteriia,Sphingobacteriales,Sphingobacteriaceae,Pedobacter	LB/aerobic/7.5/27 °C	GW458
FW305-3-2-15-E-R2A2	Proteobacteria,Betaproteobacteria,Burkholderiales,Comamonadaceae,Variovorax	R2A/aerobic/7.2/27 °C	FW305
FW305-20	Proteobacteria,Gammaproteobacteria,Pseudomonadales,Pseudomonadaceae,Pseudomonas	Carbon mixture to 1/10 LB, aerobic, 30°C	FW305
MPBC4-3	Proteobacteria,Gammaproteobacteria,Pseudomonadales,Pseudomonadaceae,Pseudomonas	Fulvic acid coupon, Glucose, aerobic, 30°C	Bioreactor
FW507-AN13LB	Proteobacteria,Betaproteobacteria,Burkholderiales,Comamonadaceae,Variovorax	LB, anaerobic, 30°C	FW507
FW305-24	Proteobacteria,Betaproteobacteria,Burkholderiales,Burkholderiaceae,Cupriavidus	1/10 LB, aerobic, 30°C	FW305
FW305-113	Actinobacteria,Actinobacteria,Actinomycetales,Nocardiaceae,Rhodococcus	1/10 R2A, aerobic, 30°C	FW305
GW458-11-26-14-LB1	Proteobacteria,Betaproteobacteria,Burkholderiales,Comamonadaceae,Acidovorax	LB/aerobic/7.5/27 °C	GW458
FW305-E2	Proteobacteria,Gammaproteobacteria,Pseudomonadales,Pseudomonadaceae,Pseudomonas	5% Lysed Cells, Noble agar, aerobic, 30°C	FW305
FW305-25	Proteobacteria,Gammaproteobacteria,Pseudomonadales,Pseudomonadaceae,Pseudomonas	Casamino Acids to 1/10 LB, aerobic, 30°C	FW305
GW460-12-1-14-LB1	Proteobacteria,Betaproteobacteria,Burkholderiales,Burkholderiaceae,Cupriavidus	LB/aerobic/7.5/27 °C	GW460
GW458-11-26-14-LB2	Proteobacteria,Alphaproteobacteria,Rhizobiales,Methylobacteriaceae,Methylobacterium	LB/aerobic/7.5/27 °C	GW458
FW507-14D01	Proteobacteria,Gammaproteobacteria,Pseudomonadales,Pseudomonadaceae,Pseudomonas	LB, aerobic, 30°C	FW507
FW306-2-1A-C05A	Proteobacteria,Gammaproteobacteria,Pseudomonadales,Pseudomonadaceae,Pseudomonas	25°C, aerobic, R2A from 96 well carbon plates	FW306
FW305-26	Proteobacteria,Betaproteobacteria,Burkholderiales,Burkholderiaceae,Cupriavidus	1/10 LB, aerobic, 30°C	FW305
GW460-12-1-14-LB2	Proteobacteria,Betaproteobacteria,Burkholderiales,Comamonadaceae,Acidovorax	LB/aerobic/7.5/27 °C	GW460
GW458-11-17-14-LB1	Actinobacteria,Actinobacteria,Actinomycetales,Micrococcaceae,Arthrobacter	LB/aerobic/7.5/27 °C	GW458
FW305-27	Proteobacteria,Betaproteobacteria,Burkholderiales,Oxalobacteraceae,Massilia	1/10 LB, aerobic, 30°C	FW305
FW126-R14	Bacteroidetes,Sphingobacteriia,Sphingobacteriales,Sphingobacteriaceae,Pedobacter	R2A+Mn, aerobic, 30°C	FW126
GW460-12-1-14-LB3	Proteobacteria,Gammaproteobacteria,Pseudomonadales,Pseudomonadaceae,Pseudomonas	LB/aerobic/7.5/27 °C	GW460
GW458-11-17-14-LB2	Actinobacteria,Actinobacteria,Actinomycetales,Micrococcaceae,Arthrobacter	LB/aerobic/7.5/27 °C	GW458
FW305-41	Proteobacteria,Betaproteobacteria,Burkholderiales,Burkholderiaceae,Cupriavidus	1/25 TSA, aerobic, 30°C	FW305
FW305-130	Proteobacteria,Gammaproteobacteria,Pseudomonadales,Pseudomonadaceae,Pseudomonas	Sediment extract to 1/25 LB, aerobic, 30°C	FW305
GW247-5R2A	Proteobacteria,Gammaproteobacteria,Pseudomonadales,Pseudomonadaceae,Pseudomonas	R2A, aerobic, 30°C	GW247
FW305-42	Proteobacteria,Gammaproteobacteria,Pseudomonadales,Pseudomonadaceae,Pseudomonas	Pseudomonas mosselii strain CFML 90-83	FW305
FW305-3-2-15-E-TSA2	Proteobacteria,Betaproteobacteria,Burkholderiales,Comamonadaceae,Acidovorax	TSA/aerobic/7.3/27 °C	FW305
FW305-131	Proteobacteria,Gammaproteobacteria,Pseudomonadales,Pseudomonadaceae,Pseudomonas	1/25 R2A, aerobic, 30°C	FW305
FW305-6	Proteobacteria,Betaproteobacteria,Burkholderiales,Burkholderiaceae,Cupriavidus	1/10 LB, aerobic, 30°C	FW305
DP16D-E2	Proteobacteria,Gammaproteobacteria,Pseudomonadales,Pseudomonadaceae,Pseudomonas	Eugon, aerobic, 30°C	DP16D
FW305-7	Proteobacteria,Betaproteobacteria,Burkholderiales,Burkholderiaceae,Cupriavidus	1/10 TSA, aerobic, 30°C	FW305
FW305-3-2-15-E-TSA4	Proteobacteria,Alphaproteobacteria,Caulobacterales,Caulobacteraceae,Brevundimonas	TSA/aerobic/7.3/27 °C	FW305
FW305-133	Proteobacteria,Betaproteobacteria,Burkholderiales,Burkholderiaceae,Cupriavidus	1/25 R2A, aerobic, 30°C	FW305
FW215-L1	Proteobacteria,Gammaproteobacteria,Pseudomonadales,Pseudomonadaceae,Pseudomonas	LB, aerobic, 30°C	FW215
FW215-L2	Proteobacteria,Gammaproteobacteria,Pseudomonadales,Pseudomonadaceae,Pseudomonas	LB, aerobic, 30°C	FW215
FW305-46	Actinobacteria,Actinobacteria,Actinomycetales,Nocardiaceae,Rhodococcus	1/10 LB, aerobic, 30°C	FW305
GW101-1A09	Proteobacteria,Gammaproteobacteria,Pseudomonadales,Pseudomonadaceae,Pseudomonas	TSA, aerobic, 30°C	GW101
FW305-60	Proteobacteria,Gammaproteobacteria,Pseudomonadales,Moraxellaceae,Acinetobacter	1/25 TSA, aerobic, 30°C	FW305
FW305-136	Actinobacteria,Actinobacteria,Actinomycetales,Microbacteriaceae,Microbacterium	1/25 LB, aerobic, 30°C	FW305
FW305-62	Proteobacteria,Gammaproteobacteria,Pseudomonadales,Pseudomonadaceae,Pseudomonas	Carbon mixture to 1/25 TSA, aerobic, 30°C	FW305
GW460-12-10-14-TSB1	Proteobacteria,Betaproteobacteria,Burkholderiales,Burkholderiaceae,Burkholderia	TSA/aerobic/7.3/27 °C	GW460
FW306-02-H05-BA	Proteobacteria,Gammaproteobacteria,Pseudomonadales,Pseudomonadaceae,Pseudomonas	Glucuronamide 20mM, aerobic, 25°C	FW306
FW305-3-2-15-C-LB1	Proteobacteria,Alphaproteobacteria,Rhizobiales,Rhizobiaceae,Ensifer	LB/aerobic/7.5/27 °C	FW305
MPR-LB2	Proteobacteria,Betaproteobacteria,Burkholderiales,Comamonadaceae,Variovorax	bulk groundwater TOP, anaerobic basal w/AQDS to LB, aerobic, 30°C	Bioreactor
FW305-3-2-15-C-LB2	Proteobacteria,Betaproteobacteria,Burkholderiales,Comamonadaceae,Hydrogenophaga	LB/aerobic/7.5/27 °C	FW305
MPR-LB3	Proteobacteria,Gammaproteobacteria,Pseudomonadales,Pseudomonadaceae,Pseudomonas	bulk groundwater TOP, anaerobic basal w/AQDS to LB, aerobic, 30°C	Bioreactor
FW305-3-2-15-C-LB3	Proteobacteria,Betaproteobacteria,Burkholderiales,Burkholderiaceae,Cupriavidus	LB/aerobic/7.5/27 °C	FW305
FW305-67	Proteobacteria,Gammaproteobacteria,Pseudomonadales,Pseudomonadaceae,Pseudomonas	Benzoate to 1/25 TSA, aerobic, 30°C	FW305
MPR-LB5	Proteobacteria,Gammaproteobacteria,Pseudomonadales,Pseudomonadaceae,Pseudomonas	bulk groundwater BOTTOM, anaerobic basal w/fulvic acid to LB, aerobic, 30°C	Bioreactor
GW458-12-9-14-TSB2	Proteobacteria,Betaproteobacteria,Burkholderiales,Burkholderiaceae,Burkholderia	TSA/aerobic/7.3/27 °C	GW458
GW247-4R2A	Proteobacteria,Betaproteobacteria,Burkholderiales,Burkholderiaceae,Cupriavidus	R2A, aerobic, 30°C	GW247
MPR-R2A2	Proteobacteria,Gammaproteobacteria,Pseudomonadales,Pseudomonadaceae,Pseudomonas	bulk groundwater TOP, anaerobic basal w/AQDS to R2A, aerobic, 30°C	Bioreactor
MPR-R2A3	Proteobacteria,Gammaproteobacteria,Pseudomonadales,Pseudomonadaceae,Pseudomonas	bulk groundwater BOTTOM, anaerobic basal w/fulvic acid to R2A, aerobic, 30°C	Bioreactor
FW303-C2	Proteobacteria,Gammaproteobacteria,Pseudomonadales,Pseudomonadaceae,Pseudomonas	20mM Propionate, 10mM Nitrate, anaerobic, 30°C	FW303
MPR-R2A4	Proteobacteria,Gammaproteobacteria,Pseudomonadales,Pseudomonadaceae,Pseudomonas	bulk groundwater BOTTOM, anaerobic basal w/fulvic acid to R2A, aerobic, 30°C	Bioreactor
GW101-20A5	Proteobacteria,Gammaproteobacteria,Pseudomonadales,Pseudomonadaceae,Pseudomonas	LB, aerobic, 30°C	GW101
MPR-R2A5	Proteobacteria,Gammaproteobacteria,Pseudomonadales,Pseudomonadaceae,Pseudomonas	bulk groundwater BOTTOM, anaerobic basal w/fulvic acid to R2A, aerobic, 30°C	Bioreactor
GW460-C2	Proteobacteria,Gammaproteobacteria,Pseudomonadales,Pseudomonadaceae,Pseudomonas	Basal + Nitrate + Lactate, anaerobic, 30°C	GW460
GW456-A1B	Proteobacteria,Gammaproteobacteria,Pseudomonadales,Pseudomonadaceae,Pseudomonas	Basal + Nitrate + Acetate, anaerobic, 30°C	GW456
FW306-07-L	Proteobacteria,Gammaproteobacteria,Pseudomonadales,Pseudomonadaceae,Pseudomonas	25°C, aerobic, Potato Dextrose agar	FW306
MPR-R2A6	Proteobacteria,Gammaproteobacteria,Pseudomonadales,Pseudomonadaceae,Pseudomonas	bulk groundwater TOP, anaerobic basal w/AQDS to R2A, aerobic, 30°C	Bioreactor
GW460-C3	Proteobacteria,Gammaproteobacteria,Pseudomonadales,Pseudomonadaceae,Pseudomonas	Basal + Nitrate + Glycerol, anaerobic, 30°C	GW460
MPR-R2A7	Proteobacteria,Gammaproteobacteria,Pseudomonadales,Pseudomonadaceae,Pseudomonas	bulk groundwater BOTTOM, anaerobic basal w/fulvic acid to R2A, aerobic, 30°C	Bioreactor
FW306-2-11AA	Proteobacteria,Gammaproteobacteria,Pseudomonadales,Pseudomonadaceae,Pseudomonas	Casamino acids 10mg/mL, aerobic, 25°C	FW306
GW460-C8	Proteobacteria,Gammaproteobacteria,Pseudomonadales,Pseudomonadaceae,Pseudomonas	Basal + Nitrate + Fumarate, anaerobic, 30°C	GW460
GW456-A2	Proteobacteria,Gammaproteobacteria,Pseudomonadales,Pseudomonadaceae,Pseudomonas	Basal + Nitrate + Lactate, anaerobic, 30°C	GW456
GP01-A1	Proteobacteria,Gammaproteobacteria,Pseudomonadales,Pseudomonadaceae,Pseudomonas	Potato Dextrose agar, aerobic, 30°C	GP01
FW306-2-11AB	Proteobacteria,Gammaproteobacteria,Pseudomonadales,Pseudomonadaceae,Pseudomonas	Casamino acids 10mg/mL, aerobic, 25°C	FW306
FW306-02-F04-AA	Proteobacteria,Gammaproteobacteria,Pseudomonadales,Pseudomonadaceae,Pseudomonas	L-Leucine 20mM, aerobic, 25°C	FW306
GW458-11-11-14-TSB1	Proteobacteria,Betaproteobacteria,Burkholderiales,Comamonadaceae,Variovorax	TSA/aerobic/7.3/27 °C	GW458
FW306-2-11AC	Proteobacteria,Gammaproteobacteria,Pseudomonadales,Pseudomonadaceae,Pseudomonas	Casamino acids 10mg/mL, aerobic, 25°C	FW306
FW215-R2	Proteobacteria,Gammaproteobacteria,Pseudomonadales,Pseudomonadaceae,Pseudomonas	R2A, aerobic, 30°C	FW215
MPR-TSA4	Proteobacteria,Gammaproteobacteria,Pseudomonadales,Pseudomonadaceae,Pseudomonas	bulk groundwater TOP, anaerobic basal w/AQDS to TSA, aerobic, 30°C	Bioreactor
GP01-A3	Firmicutes,Bacilli,Bacillales,Bacillaceae,1	Potato Dextrose agar, aerobic, 30°C	GP01
FW306-2-11AD	Proteobacteria,Gammaproteobacteria,Pseudomonadales,Pseudomonadaceae,Pseudomonas	Casamino acids 10mg/mL, aerobic, 25°C	FW306
FW215-R3	Proteobacteria,Gammaproteobacteria,Pseudomonadales,Pseudomonadaceae,Pseudomonas	R2A, aerobic, 30°C	FW215
GW247-3R2A	Proteobacteria,Gammaproteobacteria,Pseudomonadales,Pseudomonadaceae,Pseudomonas	R2A, aerobic, 30°C	GW247
GP01-A4	Proteobacteria,Gammaproteobacteria,Pseudomonadales,Pseudomonadaceae,Pseudomonas	Potato Dextrose agar, aerobic, 30°C	GP01
FW215-R4	Proteobacteria,Gammaproteobacteria,Pseudomonadales,Pseudomonadaceae,Pseudomonas	R2A, aerobic, 30°C	FW215
GP01-A5	Proteobacteria,Gammaproteobacteria,Pseudomonadales,Pseudomonadaceae,Pseudomonas	Potato Dextrose agar, aerobic, 30°C	GP01
FW306-1B-B10D	Proteobacteria,Betaproteobacteria,Burkholderiales,Burkholderiales_incertae_sedis,Ideonella	25°C, aerobic, R2A from 96 well carbon plates	FW306
GW704-E2	Proteobacteria,Betaproteobacteria,Burkholderiales,Comamonadaceae,Variovorax	Noble, PH7- 20mM Lactate, 40mM Nitrate, anaerobic, 30°C	GW704
GP01-A6	Proteobacteria,Gammaproteobacteria,Pseudomonadales,Pseudomonadaceae,Pseudomonas	Potato Dextrose agar, aerobic, 30°C	GP01
FW306-1B-B10E	Proteobacteria,Betaproteobacteria,Rhodocyclales,Rhodocyclaceae,Azospira	25°C, aerobic, R2A from 96 well carbon plates	FW306
GP01-A8	Proteobacteria,Gammaproteobacteria,Pseudomonadales,Pseudomonadaceae,Pseudomonas	Potato Dextrose agar, aerobic, 30°C	GP01
GP01-A9	Proteobacteria,Gammaproteobacteria,Pseudomonadales,Pseudomonadaceae,Pseudomonas	Potato Dextrose agar, aerobic, 30°C	GP01
FW215-T2	Proteobacteria,Gammaproteobacteria,Pseudomonadales,Pseudomonadaceae,Pseudomonas	TSA, aerobic, 30°C	FW215
GW531-R1	Proteobacteria,Gammaproteobacteria,Pseudomonadales,Pseudomonadaceae,Pseudomonas	R2A, aerobic, 30°C	GW531
GW456-11-11-14-TSB2	Firmicutes,Bacilli,Bacillales,Bacillaceae,1	TSA/aerobic/7.3/27 °C	GW456
FW305-3-2-15-E-LB1	Proteobacteria,Betaproteobacteria,Burkholderiales,Comamonadaceae,Variovorax	LB/aerobic/7.5/27 °C	FW305
FW104-12A02	Proteobacteria,Betaproteobacteria,Burkholderiales,Burkholderiaceae,Cupriavidus	Eugon, aerobic, 30°C	FW104
GW460-11-11-14-LB4	Actinobacteria,Actinobacteria,Actinomycetales,Microbacteriaceae,Microbacterium	LB/aerobic/7.5/27 °C	GW460
GW456-R21	Proteobacteria,Gammaproteobacteria,Pseudomonadales,Pseudomonadaceae,Pseudomonas	R2A, anaerobic, 30°C	GW456
GW456-11-11-14-TSB5	Firmicutes,Bacilli,Bacillales,Staphylococcaceae,Staphylococcus	TSA/aerobic/7.3/27 °C	GW456
FW306-3C-E09BA	Actinobacteria,Actinobacteria,Actinomycetales,Mycobacteriaceae,Mycobacterium	25°C, aerobic, R2A from 96 well carbon plates	FW306
GW458-12-2-14-TSB1	Actinobacteria,Actinobacteria,Actinomycetales,Dermacoccaceae,Dermacoccus	TSA/aerobic/7.3/27 °C	GW458
